# Supplementary material for: Systematic characterization of the effective constituents and molecular mechanisms of Ardisiae Japonicae Herba using UPLC-Orbitrap Fusion MS and network pharmacology
Source: PLoS One. 2022 Jun 15;17(6):e0269087. doi: 10.1371/journal.pone.0269087 (PMC9200335; doi:10.1371/journal.pone.0269087)
Supplement: S1 Table — (XLSX) [file pone.0269087.s003.xlsx]

## Sheet: Sheet1
Compounds identified in AJH by UPLC-Orbitrap Fusion MS (Note: * Means to compare with the reference substance)
ID	Identification	Formula	Ion mode	Calculated MS(m/z)	Experimental MS(m/z)	tR (min)	NL	Fragments ion(m/z)
F1	Catechin-5-O-glucoside	C21H24O11	-	451.125	451.123	2.47	19800000	451.1123, 289.0701, 245. 0241, 227.0137, 203.0136, 161.0237
F2	Epicatechin-5-O-glucoside	C21H24O11	-	451.125	451.124	2.53	2070000	451.1232, 289.0719, 179.0346, 137.0230
F3	(-)-Epigallocatechin	C15H14O7	-	305.067	305.067	2.7	13800000	305.0671,289.0717, 273.0768
F4*	Gallocatechin	C15H14O7	-	305.067	305.066	2.97	13800000	305.0671,289.0717, 273.0768
F5	Swertianin	C14H10O6	+	275.055	275.055	3.29	475000000	257.0451, 233.0451, 229.0502, 219.0658, 215.0345
F6*	Cianidanol	C15H14O6	+	291.086	291.086	3.41	529000000	275.0547, 247.0601, 181.0496
F7	Epicatechin	C15H14O6	-	289.072	291.087	4.06	21600000	289.0717, 245.0827, 231.0284, 229.0497, 217.0859, 203.0702, 187.0375, 179.0348, 162.0232
F8*	Epigallocatechin gallate	C22H18O11	-	457.078	457.077	4.27	9120000	431.0984, 401.1814, 399.2045, 161.045, 159.0292, 133.0503, 113.0244
F9	Gallocatechin gallate	C22H18O11	+	459.092	459.092	4.41	10800000	349.0564, 289.0714, 179.0353, 169.1232, 127.0394
F10*	Epicatechin gallate	C22H18O10	-	441.083	441.085	4.57	24900000	289.0714, 245.0830, 231.0284, 203.0703, 187.0371, 162.02326
F11	Gossypin	C21H20O13	-	479.083	479.083	4.71	10100000	479.0831, 463.0886, 327.0717, 285.0407, 317.0298, 301.0911, 285.0407
F12	Myricetin 3-O-galactoside	C21H20O13	-	479.083	479.083	5.65	12000000	479.0830, 431.0613, 423.0933, 177.0401, 143.0344
F13*	Myricitrin	C21H20O12	-	463.088	463.089	5.78	52100000	463.0887, 447.0917, 317.0289, 165.0187
F14*	Astilbin	C21H22O11	+	451.123	451.127	6.02	49800000	305.0675, 259.0607, 195.0291, 153.0186, 123.0445
F15	Myricomplanoside	C22H22O13	+	495.113	498.114	6.3	18600000	466.1107,465.1022, 449.1082, 319.0452
F16*	Rutin	C27H30O16	+	611.161	611.161	6.56	62100000	465.1062, 303.0496, 145.0494, 143.0338, 105.0545, 85.0286, 71.0493
F17	Luteoloside	C21H20O11	+	447.093	447.092	6.74	14500000	287.0551, 163.0388, 149.0231, 85.0285, 71.0493
F18	kaempferitrin	C27H30O14	-	577.156	577.157	6.82	2970000	577.1565, 561.1618, 517.0989, 515.1193, 161.0451
F19*	Nictoflorin	C27H30O15	+	595.166	595.166	6.87	62700000	479.1188, 465.1022, 319.0045, 287.055, 271.0605, 85.0287, 449.1084, 71.0493
F20	Quercitrin	C21H20O11	+	449.108	449.108	6.92	157000000	303.0496, 333.0602, 303.0496, 149.0233, 145.0494
F21	Kaempferol 3-O-rhamnoside	C21H20O10	+	433.113	433.113	7.18	56200000	317.0652, 287.0549, 163.0388, 149.0231, 145.0494, 143.0339
F22*	Taxifolin	C15H12O7	+	305.066	305.065	7.38	81800000	259.0607, 231.0657, 167.0343, 153.0187, 149.0237, 137.0602, 123.0445
F23*	Myricetin	C15H10O8	+	319.045	319.045	7.54	76100000	301.0349, 287.0550, 273.0400, 263.0550, 204.0450, 183.0293, 165.0187, 163.0390, 153.0187, 127.0389
F24	Laricitrin	C16H12O8	+	333.06	333.06	7.63	3400000	223.0238, 219.0287, 209.0443, 141.0546, 109.0284
F25*	Luteolin	C15H10O6	-	285.041	285.041	7.63	6410000	285.04
F26*	Eriodictyol	C15H12O6	+	289.071	289.071	7.82	19900000	289.0704, 179.0338, 163.0390, 153.0183, 149.0233, 139.0391, 135.0441, 127.0389
F27*	Quercetin	C15H10O7	+	303.05	303.05	7.96	147000000	287.0562, 259.0592, 257.0447, 229.0493
F28*	Kaempferol	C15H10O6	+	287.055	287.055	8.07	56200000	165.0182, 153.0182, 135.007, 121.0284
F29	Naringenin	C15H12O5	-	271.061	271.061	8.11	2200000	271.0613, 255.0658,
F30	Quercitrin-2'-gallate	C28H24O15	-	599.104	599.106	8.79	3560000	599.1035, 447.0930, 223.0605, 169.0137
F31*	Hydroxygenkwanin	C16H12O6	+	301.071	301.071	8.9	26900000	301.0706, 285.0756, 283.0600, 259.0602, 163.0390, 153.0181
F32	Epimedin C	C39H50O19	+	823.302	823.304	10.35	9260000	677.2462, 661.2493, 531.1863, 515.1910, 369.1337, 145.0499, 129.0547, 111.0441
F33	(-) Alpinetin	C16H14O4	+	271.096	271.097	10.67	22900000	217.0964, 167.0340, 131.0493, 103.0543
P1	Norbergenin	C13H14O9	+	315.071	315.071	2.92	102000000	297.0603, 279.0500, 261.0390, 249.0393, 237.0391, 195.0288
P2	7-Hydroxy-6-methoxy-2-oxo-2H-chromene-4-carboxylic acid	C11H8O6	+	237.039	237.039	3	25900000	195.0288, 219.0289, 191.0340, 163.0390
P3	3-[2-(β-D-Glucopyranosyloxy)-4-methoxyphenyl]propanoic acid	C16H22O9	-	357.119	357.119	3.17	1340000	357.1346, 321.0616, 313.1288, 297.1085, 161.0453
P4*	Bergenin	C14H16O9	-	327.072	327.072	3.54	429000000	327.0719, 297.0330, 249.0405
P5	(3E)-3-(1,3-Benzodioxol-5-ylmethylene)-2,4(3H,5H)-furandione	C12H8O5	+	233.044	233.044	3.56	10000000	233.0448, 215.0342, 205.0499, 187.0393, 177.0549, 173.0236, 159.0443
P6	(7-Hydroxy-2-oxo-2H-chromen-3-yl) acetic acid	C11H8O5	+	221.044	221.044	3.62	24300000	203.0343, 177.0549, 175.0391, 159.0441, 149.0600, 147.0444, 107.0494,
P7*	Fraxetin	C10H8O5	+	209.044	209.045	3.8	4240000	195.1288, 191.0339, 181.0495, 177.0182
P8	Dimethyl 8-methoxy-1-oxo-1H-isochromene-3,6-dicarboxylate	C14H12O7	+	293.066	293.066	3.86	377000000	293.0664, 275.0557, 263.0549, 251.0551, 247.0608, 233.0451, 221.0450, 219.0658, 217.05019
P9	(5,7-Dihydroxy-2-oxo-2H-chromen-4-yl)methyl acetate	C12H10O6	+	251.055	251.055	3.87	369000000	233.0450, 219.0294, 209.0443, 205.0502, 191.0344, 175.0395, 163.0395, 147.0445
P10	Ethyl 3-coumarincarboxylate	C12H10O4	+	219.065	219.065	3.91	604000000	205.0496, 191.0340
P11	3-Acetyl-7-hydroxy-chromen-2-one	C11H8O4	+	205.049	205.05	3.94	349000000	177.0551, 162.0306, 149.0602, 97.0287, 95.0495, 81.0339
P12	AF4878000	C11H12O3	+	193.086	193.086	4.77	5390000	137.0606, 102.9483, 91.0548
P13*	Scopoletin	C10H8O4	+	193.049	193.048	4.83	7960000	193.048
P14	5,7-Dihydroxy-4-methylcoumarin	C10H8O4	-	191.035	191.034	4.9	42100000	191.034
P15	Ethyl 3,4,5-trimethoxybenzoylacetate	C14H18O6	+	283.118	283.118	5.14	3770000	281.1019, 239.0914, 235.0962, 223.0964, 181.0860
P16	8-Hydroxy-6-methoxy-2-oxo-2H-chromen-7-yl β-D-glucopyranoside	C16H18O10	-	369.083	369.083	5.35	2970000	339.0713, 333.0619, 331.0451, 143.0345
P17	Ethyl 3-(1,3-benzodioxol-5-yl)-3-oxopropanoate	C12H12O5	+	237.076	237.076	7.1	135000000	163.0390, 149.0232
P18	Umbelliferone	C9H6O3	+	163.039	163.039	7.36	18800000	163.0391, 135.0443, 95.0494, 92.0258
P19	Matairesinol	C20H22O6	+	359.149	359.15	7.61	26900000	165.0546, 163.0754, 137.0599
P20*	(-) Arctigenin	C21H24O6	+	373.165	373.165	8.25	44400000	193.1221, 177.0909, 151.0753, 137.0598
P21	Maraniol	C12H12O3	+	205.086	205.086	11.76	99800000	163.039
T1	(+)-carvone	C10H14O	+	151.112	151.112	1.97	7600000	149.0961, 133.1012, 125.0961, 121.0647
T2	Carvacrol	C10H14O	+	151.112	151.112	2.66	4320000	133.1012, 119.0855, 109.0647, 105.0699
T3	Geniposide	C17H24O10	-	387.13	387.129	4.41	11900000	385.1139, 357.1182, 355.1034, 313.0925, 161.0451
T4	Helenalin	C15H18O4	+	263.128	263.128	6.2	5150000	233.1190, 219.1013, 179.1067
T5	α-calacorene	C15H20	+	201.164	201.164	6.75	1360000	173.1324, 161.324, 159.1167, 133.1012, 119.0862
T6	NP-004713	C15H24O2	+	237.185	237.149	7.61	55000000	237.1486, 219.1744, 201.1638, 177.1274, 149.1325, 135.1169, 109.1013, 107.0856, 81.0700
T7	(1R,3S,4S,5R,7R)-4-(3-hydroxybutyl)-5-methyl-10-methylidene-8-oxatricyclo[5.3.0.0Âl,âµ]decan-9-one	C15H22O3	+	251.164	251.165	7.64	51200000	247.1328, 233.1534, 187.1482, 135.1170, 109.1013, 81.0700, 67.0543
T8	Cadalin	C15H18	+	199.148	199.148	8.99	1140000	157.101
T9	guaiazulene	C15H18	+	199.148	199.148	9.25	1760000	159.11671, 147.11678, 145.10179, 133.10108, 119.08555
T10	ardisicrenoside A	C53H88O22	-	1075.57	1075.57	9.88	7840000	1073.55
T11	ardisianoside K	C53H86O22	-	1073.55	1073.55	9.9	16700000	1073.5538, 177.0406, 161.0453, 131.0348
T12	Dipsacoside B	C53H86O22	+	1075.57	1075.57	9.95	45200000	455.3522,243.0862, 203.1797, 189.1638, 147.0652, 145.0496, 133.0496, 129.0547, 115.0391, 111.0442
T13	(+)-borneol	C10H18O	+	155.143	155.143	10.22	890000	135.1167, 127.1117, 121.1013
T14	(-)-4-Terpineol	C10H18O	+	155.143	155.143	10.37	760000	137.0960, 135.0804, 125.0961, 123.1168,109.1011
T15*	Isoeugenol	C10H12O2	+	165.091	165.092	10.8	4170000	165.096
T16	(-)-β-Caryophyllene epoxide	C15H24O	+	221.19	221.19	11	2700000	219.1741, 203.1793, 203.0527, 201.1636
T17	10,10-Dimethyl-2,6-dimethylenebicyclo[7.2.0]undecane	C15H24	+	205.195	205.195	11.17	5720000	203.1792, 149.1324, 136.0047, 135.1172,123.1172, 109.1015
T18	(-)-Isocaryophyllene	C15H24	+	205.195	205.195	11.59	1830000	203.1792, 149.1329, 123.1169, 109.1016, 121.1015, 109.1015
T19	(2beta,5beta,6beta,8alpha,9beta,10alpha,13alpha,15alpha)-Kaur-16-ene-2,6,15-triol	C20H32O3	+	321.242	321.242	11.64	5320000	291.1954, 277.2161, 261.1850, 235.1690, 219.1744
T20	(2R,3E)-4-[(1R)-2,6,6-Trimethyl-4-oxo-2-cyclohexen-1-yl]-3-buten-2-yl β-D-glucopyranoside	C19H30O7	+	371.206	371.2	11.76	34000000	309.2061, 279.1589, 261.1851, 217.1588
T21	Nootkatone	C15H22O	+	219.174	219.175	12.08	15500000	219.1745, 203.0801, 163.1118, 161.1332, 204.1510, 203.1432, 147.1170, 111.0807
T22	(Z)-calamenene	C15H22	+	203.179	203.179	12.11	4560000	201.1648, 161.1324, 147.1168, 119.0855
T23	Alpha-Cubebene	C15H24	+	205.195	205.195	12.19	71000000	203.1793, 161.1324, 149.1332, 135.1167, 203.1798, 161.1328,121.1015, 93.0702
T24	Humulene	C15H24	+	205.195	205.195	12.22	36100000	203.1798, 161.1328, 149.1327,147.1171, 135,1167,121.1015
T25	(-)-β-cadinene	C15H24	+	205.195	205.195	12.26	53200000	203.1793, 161.1324, 149.1325, 147.1167, 137.1325, 135.1167, 133.10161
T26*	Caryophyllene oxide	C15H24O	+	221.19	221.193	12.31	7990000	203.1791, 149.1324, 137.1328, 135.1169,123.1171, 121.1015
T27	a-Ylangene	C15H24	+	205.195	205.195	12.37	63800000	203.1793, 161.1324, 149.1325, 137.1325,135.1167 ,121.1015, 109.1015, 81.0701
T28	(Z)-caryophyllene	C15H24	+	205.195	205.195	12.49	35200000	203.1792, 149.1324, 123.1169, 109.1015, 95.0858
T29	7-Isopropylidene-4a-methyl-1-methylenedecahydronaphthalene	C15H24	+	205.195	205.195	12.53	10300000	203.1793, 149.1325, 137.1325, 135.1167,109.1015, 95.0858
T30	(+)-AROMADENDRENE	C15H24	+	205.195	205.195	12.58	37100000	203.1793, 149.1325, 137.1325, 135.1167,123.1171, 121.1015
T31	(-)-α-longipinene	C15H24	+	205.195	205.195	12.64	10800000	203.1792,175.1485,149.1324, 135.1170, 123.1169, 121.1015
T32	(5ξ,9ξ,16ξ)-17-Hydroxykauran-19-oic acid	C20H32O3	+	321.242	321.244	12.63	17800000	317.2100, 219.2266, 303.2338, 277.2168, 257.2267, 165.1276, 67.0544
T33	alloaromadendrene	C15H24	+	205.195	205.195	12.89	72100000	203.1793, 161.1328,149.1325, 147.1171, 137.1325, 135.1167, 133.1016
T34	18-β-Glycyrrhetinic acid	C30H46O4	-	469.332	469.332	13.02	6620000	469.3323, 71.0502
T35	bauerenol	C30H50O	+	427.393	427.399	13.7	38100000	409.3825, 289.2533, 221.1900, 203.1793
T36	3-friedelanone	C30H50O	+	427.394	427.399	13.7	38100000	409.3825, 221.1900, 179.1436, 125.0967
T37	(1S,4aR,5S)-5-[(3E)-5-Methoxy-3-methyl-5-oxo-3-penten-1-yl]-1,4a-dimethyl-6-methylenedecahydro-1-naphthalenecarboxylic acid	C21H32O4	+	349.237	349.237	13.84	19500000	321.2422, 309.2057, 293.2104, 265.1798, 109.1019, 95.0862, 81.0704, 79.0548
T38	cyclamiretin A	C30H48O4	+	473.363	373.35	14.24	6720000	457.3676, 443.3519, 397.3101, 397.3101
T39	(3β,5ξ,13ξ,16α,17ξ)-3,16-Dihydroxy-13,28-epoxyoleanan-29-al	C30H48O4	+	473.363	373.35	14.84	56400000	443.2519, 457.3676, 335.2580, 333.2424, 305.2475
T40	5-(4-Carboxy-3-methylbutyl)-1,4a-dimethyl-6-methylenedecahydro-1-naphthalenecarboxylic acid	C20H32O4	-	335.223	335.222	16.44	1580000	335.2224, 333.2066, 317.2115
T41	3-epioleanolic acid	C30H48O3	+	457.368	457.35	16.78	19300000	427.3179, 425.3415, 423.2713, 303.2316
T42	Oleanolic acid	C30H48O3	+	457.368	457.35	16.99	6890000	455.3521, 427.3202, 425.3415, 423.3623, 303.2316
T43	NP-021292	C30H50O3	+	459.383	459.383	17.1	22500000	305.2476, 437.3412, 423.3624, 193.1590, 179.1430, 175.1482, 149.1326, 123.1170, 109.1013
T44	(4aS,5R,6S,8aS)-5-[(3E)-5-methoxy-3-methyl-5-oxopent-3-en-1-yl]-5,6,8a-trimethyl-3,4,4a,5,6,7,8,8a-octahydronaphthalene-1-carboxylic acid	C21H32O4	-	347.223	347.222	17.51	1710000	289.217
T45	NP-020112	C30H48O2	+	441.373	441.37239,	19.03	55200000	439.3723, 414.3729, 423.3625, 287.2369, 233.1900, 205.1951, 191.1794, 189.1638
T46	Betulin	C30H50O2	+	443.388	443.388	19.75	25600000	425.3780, 407.3675, 207.1744, 151.1483, 121.10141, 109.1014
Q1	Benzoquinone	C6H4O2	+	109.028	109.029	1	1620000	81.0336, 69.0336, 55.0179
Q2	Ardisianone A	C22H34O3	+	347.258	347.258	11.34	24000000	321.2424, 317.2070, 315.1953, 277.2162
Q3	2-Hydroxy-3-[(10E)-9-methoxy-10-tridecen-6-yl]-1,4-benzoquinone	C20H30O4	+	335.222	335.222	11.51	32500000	331.1905, 295.2267, 295.2267, 287.1640, 279.2316, 277.2162
Q4*	Embelin	C17H24O4	-	293.176	293.175	12.79	52000000	321.027
Q5	Idebenone	C19H30O5	+	339.217	339.217	13.02	52000000	337.2008, 325.2007, 321.2060, 307.1901, 303.1961, 289.1806, 275.2005, 221.1901, 221.1178, 95.0860, 81.0702
Q6*	Rapanone	C19H30O4	+	323.222	323.222	13.35	21200000	309.2057, 295.2267, 277.2161, 255.2320, 253.2160
Q7	Maesanin	C22H34O4	+	363.253	363.252	13.95	77800000	345.2420, 333.2420, 333.2065, 3211.2059
S1	(10xi,17beta)-4,17-Dihydroxyestr-4-en-3-one	C18H26O3	+	291.195	291.196	10.1	16900000	289.1795, 275.2005, 273.1849, 255.1745, 249.1486, 245.1900, 221.1901, 219.1741, 217.1588, 203.1793
S2	Nandrolone	C18H26O2	+	275.201	275.201	10.34	22300000	257.1898, 219.1741, 201.1637
S3	5-Pregnene-3b,15a-diol-20-one	C21H32O3	+	333.242	333.242	11.78	56700000	317.2108, 291.1951, 275.2007, 219.1745
S4	Cortisol	C21H30O5	+	363.217	363.217	12.5	61700000	335.1856, 319.2265, 295.1906
S5	oxymesterone	C20H30O3	-	317.212	317.212	13.03	1360000	317.2122, 57.0346
S6	Rimexolone	C24H34O3	-	369.243	369.244	13.36	4990000	369.243
S7	Digitoxigenin	C23H34O4	-	373.238	373.239	13.89	13700000	373.238
S8	(3beta,5beta,12beta)-3,12,14-Trihydroxycardanolide	C23H36O5	-	391.249	391.249	14.18	6360000	391.249
S9	3-Oxoestra-4,9,11-trien-17-yl acetate	C20H24O3	+	313.18	313.18	14.24	179000000	271.1302, 255.1352, 241.1194, 229.1447
S10	Tetrahydrodeoxycorticosterone	C21H34O3	+	335.258	335.258	14.29	70700000	333.2427, 305.2478, 279.1952
S11	(3beta,5alpha,6beta)-Androstane-3,5,6-triol	C19H32O3	+	309.242	309.242	14.44	20400000	307.2270, 293.2113, 279.1952
S12	Alfaxalone	C21H32O3	+	333.242	333.242	14.5	20400000	319.2265, 305.2471, 303.2309, 291.1955
S13	Pregnenolone	C21H32O2	+	317.248	317.247	15.02	20400000	291.2315, 221.1900, 219.1744
S14	Ganaxolone	C22H36O2	+	333.279	333.279	15.37	157000000	305.2471, 303.2316
S15	Estradiol valerate	C23H32O3	+	357.242	357.242	15.38	156000000	343.227
S16	Megestrol	C22H30O3	+	343.227	343.227	15.42	93200000	341.2108, 313.1796, 301.2164, 299.2005, 297.2211, 189.1274
S17	Androstanolone acetate	C21H32O3	+	333.242	333.242	15.6	22600000	315.2320, 305.2478, 305.2112, 291.2321
S18	Oxprenoate	C25H38O4	-	401.27	401.27	15.82	2290000	401.2693, 399.2163, 355.2301
S19	METHYL 7-KETOCHOLATE	C25H40O5	-	419.28	419.28	16.26	5080000	419.2803, 387.2537, 359.2462, 85.0295
S20	(5alpha,17beta)-17-Hydroxy-17-methylandrostan-11-one	C20H32O2	+	305.248	305.247	16.44	34600000	291.2321, 277.2161, 221.1900, 219.1744, 203.1793
S21	Androstanolone	C19H30O2	+	291.232	291.231	17.08	33600000	275.2004, 235.2057, 221.1900
S22	Allopregnandiol	C21H36O2	+	321.279	321.279	18.03	23800000	319.2630, 305.2472, 293.2475, 277.2164
S23	Medroxyprogesterone 17-acetate	C24H34O4	-	385.238	385.239	18.03	3780000	385.238
S24	Estradiol enanthate	C25H36O3	-	383.259	383.259	18.06	3120000	383.2597, 339.1966, 325.1809, 253.1804
S25	7-ketodeoxycholic acid	C24H38O5	-	405.265	405.265	18.16	8910000	405.2697, 403.2155, 385.2384, 387.2479, 333.2084,359.2592
S26	Drostanolone propionate	C23H36O3	+	361.274	361.274	18.18	89700000	333.2791, 319.2633, 305.2478
S27	Deoxycholic acid	C24H40O4	-	391.285	391.285	18.35	1750000	391.2852, 389.2700, 371.2585, 345.2799, 317.2123, 233.1540
C1	L-Threonic acid	C4H8O5	-	135.03	135.03	0.97	2580000	135.0298, 119.0351, 117.0192, 115.0035,101.0244, 91.0285
C2	DL-Malic acid	C4H6O5	-	133.014	133.014	1.03	34500000	115.0037, 89.0244, 72.9930, 71.0138, 55.5834
C3	Citric acid	C6H8O7	-	191.02	191.019	1.34	12700000	129.0190, 111.0084, 87.0084,85.0292,57.0343
C4	Fumaric acid	C4H4O4	-	115.004	115.004	1.51	7220000	115.0037, 71.0137
C5*	Gallic acid	C7H6O5	-	169.014	169.014	1.52	8830000	141.0195, 137.0246, 125.0245, 123.0093
C6	Succinic acid	C4H6O4	-	117.019	117.019	1.55	11900000	115.037
C7	2-Hydroxybenzyl benzoate	C14H12O3	+	229.086	229.086	2.81	1740000	197.0596, 183.0803, 151.0396, 134.0360
C8	Mycophenolic acid	C17H20O6	+	321.133	321.133	3.43	10900000	207.0653,177.0547, 163.0388, 125.0597
C9	Sinapinic acid	C11H12O5	+	225.076	225.076	3.71	4680000	207.0653, 181.0848, 179.0708,165.0549, 163.0754, 163.0394, 147.0445, 139.0394, 119.0495
C10	Salicylic acid	C7H6O3	-	137.024	137.024	3.72	1020000	137.0240, 109.0342, 92.0342, 65.08926
C11	3,4-dihydroxyphenylpyruvic acid	C9H8O5	+	197.044	197.044	3.89	529000000	195.0288, 181.0496
C12	ardimerin	C28H32O18	-	655.152	655.151	3.9	117000000	655.1508, 143.0348, 101.0238
C13	trans-caffeic acid	C9H8O4	+	181.049	181.05	3.92	445000	181.05009, 179.0344, 153.0551, 151.0394, 147.0445, 138.03171, 119.0496, 71.0131
C14	Veratric acid	C9H10O4	+	183.065	183.065	4.9	72800000	169.0499, 153.0552, 149.0237, 121.0648
C15	(2E)-3-(3,4-Dimethoxyphenyl)acrylic acid	C11H12O4	+	209.081	209.081	4.93	91500000	163.0399, 149.0241
C16*	Ethyl gallate	C9H10O5	+	199.06	199.067	5.33	9670000	153.0549, 149.0236, 121.0654
C17	Diethyl 4-methoxybenzalmalonate	C15H18O5	+	279.123	279.123	5.98	7510000	225.1140, 219.1014
C18	ardimerin digallate	C42H40O26	-	959.173	959.173	5.68	8010000	959.1746, 169.0138, 153.0193, 241.0354
C19	Diethyl benzalmalonate	C14H16O4	+	249.112	249.112	5.71	4710000	219.1017, 205.1224, 195.1015, 179.1067
C20*	methyl salicylate	C8H8O3	+	153.055	153.054	5.87	1840000	151.0388, 139.0388, 137.0596, 123.0441
C21	NP-006122	C12H16O4	-	223.098	223.098	6	1240000	223.0969, 205.0863, 179.0708, 163.0758, 223.0968
C22	Suberic acid	C8H14O4	-	173.082	173.082	6.22	6800000	173.0813, 129.0915, 111.0810, 109.0653
C23	2-(4-Methyl-3-cyclohexen-1-yl)-2-propanyl 6-O-(6-deoxy-α-L-mannopyranosyl)-β-D-glucopyranoside	C22H38O10	-	461.239	461.239	6.75	4280000	461.2392, 459.2238, 457.2031, 415.1925, 413.1975,235.0639, 113.0240,
C24	Azelaic acid	C9H16O4	-	187.098	187.098	7.43	21900000	153.0550, 143.1069, 137.0601,111.0444, 109.0562
C25	Dodecanedioic acid	C12H22O4	-	229.144	229.144	7.46	9570000	169.1227, 151.0606
C26	Diethyl (1-ethoxy-2-oxopentyl)malonate	C14H24O6	+	289.165	289.164	7.46	16600000	159.0652, 139.0755, 211.0806, 109.0650
C27	NP-020240	C14H20O3	+	237.149	237.149	7.64	51200000	237.1486, 135.1169, 121.1013, 107.0700, 95.0857, 81.0700, 57.0334
C28	Loxoprofen	C15H18O3	+	247.133	247.133	7.65	117000000	229.1223, 189.1272
C29	4-Carboxyphenyl 4-hexyloxybenzoate	C20H22O5	+	343.154	343.154	7.72	56200000	325.1432, 149.0233
C30	Methyl 2,4-dihydroxy-6-pentylbenzoate	C13H18O4	+	239.128	239.128	7.75	28000000	221.1173, 209.1170, 191.1066, 163.117
C31	(4R)-4-[(1E,3R)-3-Hydroxy-1-buten-1-yl]-3,5,5-trimethyl-2-cyclohexen-1-one	C13H20O2	+	209.154	209.154	7.85	10800000	207.1381, 193.1221, 191.1429, 169.1223
C32	3-tert-Butyladipic acid	C10H18O4	-	201.113	201.113	8.42	3080000	183.1026, 157.12306,139.1127
C33	Corchorifatty acid F	C18H32O5	-	327.218	327.218	9.55	12000000	327.2177, 309.2074, 239.1289, 229.1445, 211.1340, 171.1025, 97.0656, 85.0293
C34	(3R,5S,7R,12S,13R)-13-Formyl-12,14-dihydroxy-3,5,7-trimethyltetradecanoic acid	C18H34O5	-	329.233	329.233	10.05	12600000	329.2335, 327.2180, 309.2076 C18H29O4-,
C35	(15Z)-9,12,13-Trihydroxy-15-octadecenoic acid	C18H34O5	-	329.233	329.233	10.73	12400000	329.2334, 327.0726, 311.2228, 309.2070, 307.1934, 211.1339, 199.1339, 177.1026, 139.1127
C36	8(S)-Hydroxy-(5Z,9E,11Z,14Z)-eicosatetraenoic acid	C20H32O3	-	319.228	319.228	11.08	6270000	319.2278, 317.2138, 301.2180, 258.9838 C18H27O-,
C37	NP-016437	C15H24O5	-	283.155	283.155	11.29	6880000	283.1555, 251.1290, 239.1652, 223.1340
C38	(±)9-HpODE	C18H32O4	-	311.223	311.224	11.49	7620000	311.2228, 141.0921, 139.0764, 121.0292,293.2122
C39	Isobutyl octyl phthalate	C20H30O4	+	335.222	335.222	11.5	35500000	333.2064, 317.2108, 275.2003, 265.1796, 219.1745, 163.0753,149.0591, 123.0441, 85.0648
C40	5-Dodecyl-1,3-benzenediol	C18H30O2	+	279.232	279.232	11.64	77300000	277.2162, 261.2213
C41	Ginkgoic acid	C22H34O3	+	347.258	347.258	11.73	71500000	313.1797, 291.1955, 205.0858, 163.0390
C42	Diisobutylphthalate	C16H22O4	+	279.159	279.159	11.76	99800000	279.1590, 181.0495, 163.0389, 149.0233, 57.0698
C43	Dibutyl phthalate	C16H22O4	+	279.159	279.16	11.85	129000000	181.0493, 163.0391, 149.0236
C44	octinoxate	C18H26O3	+	291.195	291.195	11.86	173000000	275.2005, 205.0858, 163.0391
C45	Linoleic acid	C18H32O2	+	281.248	281.248	12.11	26200000	277.2163, 221.1905, 219.1725, 203.1793, 161.1324
C46	(+/-)9-HODE	C18H32O3	-	295.228	295.228	12.27	13500000	295.2279, 293.2122, 179.1441
C47	α-Eleostearic acid	C18H30O2	+	279.232	279.232	12.38	204000000	277.2155, 135.1171, 123.1171, 121.1015, 109.1015, 107.0858, 95.0858, 87.0701, 67.0544
C48	13S-hydroxyoctadecadienoic acid	C18H32O3	-	295.228	295.228	12.46	7920000	295.2281, 293.2132, 277.2176, 195.1385
C49	Alpha-Linolenic acid	C18H30O2	+	279.232	279.232	12.57	74000000	277.2161, 221.1900, 205.1950, 203.1792
C50	(9E)-9-Octadecenedioic acid	C18H32O4	-	311.223	311.223	12.58	14700000	311.2228, 309.2070, 291.1960
C51	Palmitelaidic acid	C16H30O2	+	255.232	255.233	12.89	18900000	237.1850, 235.2057, 227.2004, 220.9359, 219.1744
C52	Hexadecenoic acid	C16H30O2	+	255.232	255.233	12.89	18900000	249.1848, 235.2057, 207.1744, 203.1793, 199.1691
C53	(Z)-11-hexadecenoic acid	C16H30O2	+	255.232	255.232	12.89	18900000	249.1848, 227.2004, 219.1744, 205.1950, 123.1168
C54	Di-n-Amyl phthalate	C18H26O4	+	307.19	307.19	12.96	33400000	137.0601, 97.0650, 69.0701, 67.0545, 57.0700
C55	Metilox	C18H28O3	+	293.211	293.211	13.31	24300000	279.1956, 275.1990, 265.1798
C56	Farnesyl acetate	C17H28O2	+	265.216	265.216	13.33	19300000	261.1851, 237.1850, 235.2057, 221.1899, 205.1950, 203.1792
C57	2-Methyl-5-[(8Z)-8-tridecen-1-yl]-1,3-benzoldiol	C20H32O2	+	305.248	305.248	13.54	103000000	287.2006, 277.2161, 181.1228, 137.0597, 125.0607, 123.1174
C58	4-(Nonyloxy)benzoic acid	C16H24O3	+	265.18	265.18	14.15	31600000	95.0861, 81.0704, 69.0703
C59	(1E)-1-(2-Butyl-4-phenyl-1-cyclohexen-1-yl)-1-penten-3-one	C21H28O	+	297.221	297.221	15.1	21400000	219.1744, 203.1792
C60	isocarbacyclin	C21H34O4	-	349.238	349.238	15.19	5790000	349.2383, 347.2226, 303.2326, 293.1755 305.2482
C61	3-Methoxy-5-[(10Z)-10-pentadecen-1-yl]phenol	C22H36O2	+	333.279	333.279	15.35	139000000	305.2472, 303.2317, 299.2005, 137.0596
C62	Cannabidiolic acid	C22H30O4	-	357.207	357.207	15.56	1470000	357.2071, 311.2199, 329.2114
C63	MEVINIC ACID	C23H36O6	-	407.244	407.244	15.57	1510000	407.2442, 389.2333, 363.2537, 351.1812, 347.2228, 113.9805, 131.0346
C64	Misoprostol acid	C21H36O5	-	367.249	367.249	16.19	4740000	367.2490, 309.1749, 349.2382, 113.0235
C65	pentadecanoic acid	C15H30O2	+	243.232	243.232	16.37	25000000	221.1900, 207.1744, 203.1793, 199.1691
C66	Bis(2-ethylhexyl) phthalate	C24H38O4	+	391.284	391.286	17.85	90900000	375.2903, 167.0339, 149.0234, 137.0598, 71.0856, 57.0700
C67	Oleic acid	C18H34O2	-	281.249	281.248	18.57	3260000	281.2460, 137.1326, 279.2329
C68	Ethylpalmitate	C18H36O2	-	283.264	283.264	22	1890000	283.264
C69	Anacardic acid	C22H36O3	-	347.259	347.259	22.99	2000000	347.2585, 137.0239, 107.4903, 121.0291
C70	Docosanoic Acid	C22H44O2	-	339.327	339.327	23.73	2610000	339.324
C71	Lignoceric acid	C24H48O2	-	365.358	365.343	23.79	2520000	367.358
O1	2,6,10-trimethyl-dodecane	C6H8O4	+	145.049	145.05	0.98	198000000	129.0547,117.0546,127.0388, 109.0284
O2	Alpha-Trehalose	C12H22O11	-	341.109	341.109	0.99	60700000	341.1099, 267.0731, 323.0293, 249.0618
O3	Pyrogallol	C6H6O3	-	125.025	125.025	1.92	23800000	125.024
O4	exifone	C13H10O7	+	279.05	279.051	3	25900000	261.0401, 249.0392, 237.0391, 127.0389
O5	Methylsyringol	C9H12O3	+	169.086	169.086	3.59	1190000	155.0702, 137.0596, 135.0441, 111.0440
O6	4-Hydroxybenzylalcohol	C7H8O2	-	123.045	123.045	4.31	9090000	123.0448, 107.0502
O7	3,4,5-Trimethoxybenzaldehyde	C10H12O4	+	197.081	197.081	4.35	2930000	195.0653, 181.0858, 139.0390, 137.0598
O8	Phenylacetone	C9H10O	+	135.08	135.081	5.9	7060000	121.0660, 119.0854, 119.0491, 105.0698
O9	3-Benzoyl-2,5-hexanedione	C13H14O3	+	219.102	219.101	5.99	5260000	201.0916, 189.0916, 175.0759, 169.0653, 159.0810, 157.0654, 141.0704, 131.0861, 129.0704
O10	Cinnamaldehyde	C9H8O	+	133.065	133.065	6.11	68500000	133.0653,117.0703, 105.0702
O11	5-Heptylresorcinol	C13H20O2	+	209.154	209.154	7.21	15600000	207.1381, 191.1429, 179.1067
O12	(E)-Linalol pyranoxide	C10H18O2	+	171.138	171.138	7.42	3140000	169.1223, 167.1066, 153.1277, 153.0909, 125.0961
O13	Blumenol A	C13H20O2	+	209.154	209.154	7.85	10800000	207.1381, 193.1221, 191.1429, 169.1223
O14	Asarone	C12H16O3	+	209.117	209.117	7.87	9770000	179.1068, 177.0084, 163.0388, 137.1068
O15	Paeonol	C9H10O3	+	167.07	167.07	8.38	35700000	163.0388, 151.0758, 149.0597, 137.0596, 125.05986, 121.06495
O16	2,5-di-tert. - amylhydroquinone	C16H26O2	+	251.201	251.101	9.93	62000000	221.1536, 181.1222,163.1117, 147.1168
O17	(R)- (–)-Linalool	C10H18O	+	155.143	155.143	10.17	6740000	149.0962, 137.0960, 133.1012, 121.1012, 109.1011
O18	5-(1,1-Dimethylheptyl) resorcinol	C15H24O2	+	237.185	237.185	10.18	24900000	219.1745, 203.1793
O19*	Cardamomin	C16H14O4	+	271.096	271.097	10.79	39800000	163.03900, 149.02327, 119.08545
O20*	Palmiticacid	C16H32O2	-	255.233	255.234	11.07	4100000	255.232
O21	Butylated hydroxytoluene	C15H24O	+	221.19	221.19	11.12	22900000	203.179
O22*	Myristicacid	C14H28O2	-	227.202	227.201	11.27	11100000	219.1750, 203.1773
O23	(E, Z)-alpha-farnesene	C15H24	+	205.195	205.195	11.34	2680000	203.1792, 149.1329, 147.1172, 135.1172,134.9969, 123.1172, 109.10153, 107.08593
O24	(5E)-2-Methyl-6-(4-methyl-3-cyclohexen-1-yl)-2,5-heptadien-4-one	C15H22O	+	219.174	219.174	12.04	38100000	219.1745, 203.1432, 201.1640, 175.1483, 173.1326, 163.1118, 147.1170
O25	(S)-β-bisabolene	C15H24	+	205.195	205.195	12.29	10100000	203.1793, 161.1330, 149.1325, 147.1167, 133.1016,121.1015
O26	ardisinol	C20H32O2	-	303.233	303.233	13.51	9920000	303.2327, 287.2380
O27	Ardisinol I	C20H32O2	+	305.248	305.248	13.56	103000000	289.2163, 287.2004, 277.2167, 275.2004, 137.0596
O28	Ardisinol II	C19H30O2	+	291.232	291.232	13.76	34200000	263.2003, 235.1699, 177.0911, 163.0756,163.0756
O29	2-Methylcardol monoene	C22H36O2	+	333.279	333.279	16.38	156000000	303.2316, 301.2162, 291.2321, 277.2163, 179.1071, 165.0915, 151.0757, 137.0602
O30	5-[(Z)-Pentadec-8-enyl] benzene-1,3-diol	C21H34O2	+	319.263	319.263	15.73	41300000	123.0447, 69.0701, 55.0544
O31	Belamcandol A	C23H38O3	+	363.289	363.289	16.44	34600000	345.2792, 333.2790, 333.2406, 331.2629
