# Supplementary material for: Systematic characterization of the effective constituents and molecular mechanisms of Ardisiae Japonicae Herba using UPLC-Orbitrap Fusion MS and network pharmacology
Source: PLoS One. 2022 Jun 15;17(6):e0269087. doi: 10.1371/journal.pone.0269087 (PMC9200335; doi:10.1371/journal.pone.0269087)
Supplement: S2 Table — (XLSX) [file pone.0269087.s004.xlsx]

## Sheet: components targets
AJH				Total components targets
ID	Name	Targets		YWHAG
F1	Catechin-5-O-glucoside	SLC5A1		XIAP
F1	Catechin-5-O-glucoside	CYP19A1		XDH
F1	Catechin-5-O-glucoside	SLC5A4		WEE1
F1	Catechin-5-O-glucoside	SLC5A2		WDR5
F1	Catechin-5-O-glucoside	PGF		VHL
F1	Catechin-5-O-glucoside	VEGFA		VEGFA
F1	Catechin-5-O-glucoside	TYR		VDR
F1	Catechin-5-O-glucoside	MMP1		VCP
F1	Catechin-5-O-glucoside	MMP7		VCAM1
F1	Catechin-5-O-glucoside	MMP8		VAV1
F1	Catechin-5-O-glucoside	BACE1		UTS2R
F1	Catechin-5-O-glucoside	SLC28A3		UQCRB
F1	Catechin-5-O-glucoside	CA2		UPP1
F1	Catechin-5-O-glucoside	CA1		UGT2B7
F1	Catechin-5-O-glucoside	CA12		UGCG
F1	Catechin-5-O-glucoside	CA9		UBLCP1
F1	Catechin-5-O-glucoside	EPHX2		UBA2
F1	Catechin-5-O-glucoside	PTGS1		TYRO3
F1	Catechin-5-O-glucoside	ADORA1		TYR
F1	Catechin-5-O-glucoside	ADORA2A		TYMS
F1	Catechin-5-O-glucoside	MMP13		TYMP
F1	Catechin-5-O-glucoside	MMP12		TYK2
F1	Catechin-5-O-glucoside	HSP90AA1		TXK
F1	Catechin-5-O-glucoside	ALDH2		TUBB3
F2	Epicatechin-5-O-glucoside	ADORA1		TUBB1
F2	Epicatechin-5-O-glucoside	PTGS1		TTR
F2	Epicatechin-5-O-glucoside	CA2		TTL
F2	Epicatechin-5-O-glucoside	CA1		TTK
F2	Epicatechin-5-O-glucoside	CA12		TSPO
F2	Epicatechin-5-O-glucoside	CA9		TRPV4
F2	Epicatechin-5-O-glucoside	ABCB1		TRPV1
F2	Epicatechin-5-O-glucoside	CA5B		TRPM8
F2	Epicatechin-5-O-glucoside	BACE1		TRPC6
F2	Epicatechin-5-O-glucoside	EIF4A1		TRPC3
F2	Epicatechin-5-O-glucoside	CA7		TRPA1
F2	Epicatechin-5-O-glucoside	CA14		TPMT
F2	Epicatechin-5-O-glucoside	CYP19A1		TP53
F2	Epicatechin-5-O-glucoside	PGF		TOP2A
F2	Epicatechin-5-O-glucoside	VEGFA		TOP1
F2	Epicatechin-5-O-glucoside	TYR		TNNT2
F5	Swertianin	MAOA		TNNI3K
F5	Swertianin	PTGS2		TNNI3
F5	Swertianin	ALOX5		TNNC1
F5	Swertianin	CBR1		TNKS2
F5	Swertianin	CA12		TNKS
F5	Swertianin	KDR		TNFRSF1A
F5	Swertianin	CA9		TNF
F5	Swertianin	AXL		TLR9
F5	Swertianin	ESR2		TLR4
F5	Swertianin	CA7		TKT
F5	Swertianin	CA4		TK1
F5	Swertianin	ESR1		THRB
F5	Swertianin	CA1		THRA
F5	Swertianin	SERPINE1		TGM2
F5	Swertianin	CDK5R1		TGM1
F5	Swertianin	CDK5		TGFBR2
F5	Swertianin	MET		TGFBR1
F5	Swertianin	IGF1R		TERT
F5	Swertianin	CHRNA7		TEK
F5	Swertianin	FLT1		TDP2
F5	Swertianin	PDGFRA		TDP1
F5	Swertianin	PLK1		TDO2
F5	Swertianin	RPS6KA3		TBXAS1
F5	Swertianin	PIM1		TBXA2R
F8	Epigallocatechin gallate	MAPT		TBK1
F8	Epigallocatechin gallate	DNMT1		TAS2R31
F8	Epigallocatechin gallate	DYRK1A		TACR3
F8	Epigallocatechin gallate	APP		TACR2
F8	Epigallocatechin gallate	MAPK14		TACR1
F8	Epigallocatechin gallate	TERT		TAAR1
F8	Epigallocatechin gallate	MMP2		SYK
F8	Epigallocatechin gallate	PGD		STS
F8	Epigallocatechin gallate	MET		STK33
F8	Epigallocatechin gallate	MMP14		STK17B
F8	Epigallocatechin gallate	ABCB1		STAT5B
F8	Epigallocatechin gallate	BACE1		STAT3
F8	Epigallocatechin gallate	BCL2		STAT1
F8	Epigallocatechin gallate	STAT1		ST6GAL1
F8	Epigallocatechin gallate	SQLE		ST3GAL3
F8	Epigallocatechin gallate	KCNH2		SSTR5
F8	Epigallocatechin gallate	ST3GAL3		SREBF2
F8	Epigallocatechin gallate	FUT7		SRD5A2
F8	Epigallocatechin gallate	FUT4		SRD5A1
F8	Epigallocatechin gallate	GABRA1		SRC
F8	Epigallocatechin gallate	GABRB2		SQLE
F8	Epigallocatechin gallate	GABRG2		SPHK2
F8	Epigallocatechin gallate	CA3		SPHK1
F8	Epigallocatechin gallate	MMP12		SOAT1
F8	Epigallocatechin gallate	CA2		SNCA
F8	Epigallocatechin gallate	CA1		SMYD2
F8	Epigallocatechin gallate	CA12		SMO
F8	Epigallocatechin gallate	HIF1A		SMARCA2
F8	Epigallocatechin gallate	CA7		SLCO1B1
F8	Epigallocatechin gallate	CA6		SLC9A1
F8	Epigallocatechin gallate	CA9		SLC6A9
F8	Epigallocatechin gallate	CA5B		SLC6A4
F8	Epigallocatechin gallate	CA5A		SLC6A3
F8	Epigallocatechin gallate	PTGS1		SLC6A2
F8	Epigallocatechin gallate	MMP9		SLC6A12
F8	Epigallocatechin gallate	ABCG2		SLC5A4
F8	Epigallocatechin gallate	CA4		SLC5A2
F8	Epigallocatechin gallate	KLK1		SLC5A1
F8	Epigallocatechin gallate	KLK2		SLC2A3
F8	Epigallocatechin gallate	MMP13		SLC2A2
F8	Epigallocatechin gallate	ABCC1		SLC2A1
F8	Epigallocatechin gallate	DNM1		SLC29A1
F8	Epigallocatechin gallate	TAS2R31		SLC28A3
F8	Epigallocatechin gallate	PGF		SLC22A6
F8	Epigallocatechin gallate	VEGFA		SLC22A12
F8	Epigallocatechin gallate	CA13		SLC18A3
F9	Gallocatechin gallate	PGD		SLC16A3
F9	Gallocatechin gallate	BCL2		SLC16A1
F9	Gallocatechin gallate	BACE1		SLC10A2
F9	Gallocatechin gallate	MAPT		SIRT2
F9	Gallocatechin gallate	DNMT1		SIGMAR1
F9	Gallocatechin gallate	DYRK1A		SHH
F9	Gallocatechin gallate	APP		SHBG
F9	Gallocatechin gallate	MAPK14		SERPINE1
F9	Gallocatechin gallate	TERT		SERPINA6
F9	Gallocatechin gallate	MMP2		SELP
F9	Gallocatechin gallate	MET		SELL
F9	Gallocatechin gallate	MMP14		SELE
F9	Gallocatechin gallate	ABCB1		SCN9A
F9	Gallocatechin gallate	STAT1		SCN2A
F9	Gallocatechin gallate	SQLE		SCN10A
F9	Gallocatechin gallate	KCNH2		SCD5
F9	Gallocatechin gallate	ST3GAL3		SCD
F9	Gallocatechin gallate	FUT7		SCARB1
F9	Gallocatechin gallate	FUT4		SAE1
F9	Gallocatechin gallate	GABRA1		S1PR5
F9	Gallocatechin gallate	GABRB2		S1PR3
F9	Gallocatechin gallate	GABRG2		S1PR2
F9	Gallocatechin gallate	CA3		S1PR1
F9	Gallocatechin gallate	PTGS1		RXRG
F9	Gallocatechin gallate	HIF1A		RXRB
F9	Gallocatechin gallate	MMP12		RXRA
F9	Gallocatechin gallate	CA2		RPS6KB1
F9	Gallocatechin gallate	CA1		RPS6KA5
F9	Gallocatechin gallate	CA12		RPS6KA3
F9	Gallocatechin gallate	CA9		RPS6KA2
F9	Gallocatechin gallate	CA7		RPA1
F9	Gallocatechin gallate	CA6		ROS1
F9	Gallocatechin gallate	CA5B		RORC
F9	Gallocatechin gallate	CA5A		RORB
F9	Gallocatechin gallate	CA4		RORA
F9	Gallocatechin gallate	MMP13		ROCK2
F9	Gallocatechin gallate	CYP1B1		ROCK1
F9	Gallocatechin gallate	KLK1		RNASEH1
F9	Gallocatechin gallate	KLK2		RIPK2
F9	Gallocatechin gallate	MMP9		RGS8
F9	Gallocatechin gallate	DNM1		RGS4
F9	Gallocatechin gallate	ABCC1		RET
F9	Gallocatechin gallate	CHRNA7		REN
F9	Gallocatechin gallate	PGF		RELA
F9	Gallocatechin gallate	VEGFA		RCE1
F9	Gallocatechin gallate	CA13		RBP4
F10	Epicatechin gallate	MAPK14		RASGRP3
F10	Epicatechin gallate	PGD		RARB
F10	Epicatechin gallate	BCL2		RAF1
F10	Epicatechin gallate	MAPT		RAC1
F10	Epicatechin gallate	DNMT1		QPCT
F10	Epicatechin gallate	DYRK1A		QDPR
F10	Epicatechin gallate	APP		PYGM
F10	Epicatechin gallate	TERT		PYGL
F10	Epicatechin gallate	MMP2		PTPsigma
F10	Epicatechin gallate	MET		PTPRS
F10	Epicatechin gallate	MMP14		PTPRF
F10	Epicatechin gallate	ABCB1		PTPRC
F10	Epicatechin gallate	BACE1		PTPN6
F10	Epicatechin gallate	STAT1		PTPN22
F10	Epicatechin gallate	SQLE		PTPN2
F10	Epicatechin gallate	KCNH2		PTPN11
F10	Epicatechin gallate	ST3GAL3		PTPN1
F10	Epicatechin gallate	FUT7		PTP4A3
F10	Epicatechin gallate	FUT4		PTK6
F10	Epicatechin gallate	GABRA1		PTK2B
F10	Epicatechin gallate	GABRB2		PTK2
F10	Epicatechin gallate	GABRG2		PTGS2
F10	Epicatechin gallate	MMP12		PTGS1
F10	Epicatechin gallate	CA3		PTGIR
F10	Epicatechin gallate	CA2		PTGFR
F10	Epicatechin gallate	CA1		PTGES
F10	Epicatechin gallate	CA12		PTGER4
F10	Epicatechin gallate	CA7		PTGER3
F10	Epicatechin gallate	CA6		PTGER2
F10	Epicatechin gallate	CA9		PTGER1
F10	Epicatechin gallate	CA5B		PTGDR2
F10	Epicatechin gallate	CA5A		PTGDR
F10	Epicatechin gallate	HIF1A		PTAFR
F10	Epicatechin gallate	MMP9		PSENEN
F10	Epicatechin gallate	PTGS1		PSEN2
F10	Epicatechin gallate	CA4		PSEN1
F10	Epicatechin gallate	ABCC1		PRSS1
F10	Epicatechin gallate	ABCG2		PRMT3
F10	Epicatechin gallate	CA13		PRKDC
F10	Epicatechin gallate	KLK1		PRKD2
F10	Epicatechin gallate	KLK2		PRKD1
F10	Epicatechin gallate	MMP13		PRKCH
F10	Epicatechin gallate	DNM1		PRKCG
F10	Epicatechin gallate	TAS2R31		PRKCD
F10	Epicatechin gallate	PGF		PRKCB
F10	Epicatechin gallate	VEGFA		PRKCA
F10	Epicatechin gallate	CHRNA7		PRKAG1
F11	Gossypin	AKR1B1		PRKAB1
F11	Gossypin	XDH		PRKAA2
F11	Gossypin	CA7		PRKAA1
F11	Gossypin	CA12		PREP
F11	Gossypin	RPS6KA3		PRCP
F11	Gossypin	CA2		PPP5C
F11	Gossypin	CA4		PPP2CA
F11	Gossypin	CD38		PPP1CC
F11	Gossypin	TNF		PPP1CA
F11	Gossypin	IL2		PPM1B
F11	Gossypin	NOX4		PPARG
F11	Gossypin	ADRA2C		PPARD
F11	Gossypin	PTGS2		PPARA
F11	Gossypin	ADORA1		POLR1A
F11	Gossypin	NMUR2		POLB
F11	Gossypin	ADRA2A		POLA1
F11	Gossypin	ACHE		PNP
F11	Gossypin	NQO2		PLK4
F11	Gossypin	PDE5A		PLK3
F11	Gossypin	ALOX5		PLK1
F11	Gossypin	SQLE		PLG
F12	Myricetin 3-O-galactoside	NOX4		PLEC
F12	Myricetin 3-O-galactoside	ADRA2C		PLAU
F12	Myricetin 3-O-galactoside	AKR1B1		PLAA
F12	Myricetin 3-O-galactoside	CA2		PLA2G7
F12	Myricetin 3-O-galactoside	CA7		PLA2G5
F12	Myricetin 3-O-galactoside	CA12		PLA2G4B
F12	Myricetin 3-O-galactoside	CA4		PLA2G4A
F12	Myricetin 3-O-galactoside	ACHE		PLA2G2A
F12	Myricetin 3-O-galactoside	NQO2		PLA2G1B
F12	Myricetin 3-O-galactoside	RPS6KA3		PLA2G10
F12	Myricetin 3-O-galactoside	NMUR2		PKN1
F12	Myricetin 3-O-galactoside	ADRA2A		PITRM1
F12	Myricetin 3-O-galactoside	PTGS2		PIP4K2C
F12	Myricetin 3-O-galactoside	CD38		PIN1
F12	Myricetin 3-O-galactoside	PDE5A		PIM3
F12	Myricetin 3-O-galactoside	XDH		PIM2
F12	Myricetin 3-O-galactoside	TNF		PIM1
F12	Myricetin 3-O-galactoside	IL2		PIK3R1
F12	Myricetin 3-O-galactoside	ADORA1		PIK3CG
F12	Myricetin 3-O-galactoside	ALOX5		PIK3CD
F12	Myricetin 3-O-galactoside	SLC29A1		PIK3CB
F12	Myricetin 3-O-galactoside	TERT		PIK3CA
F13	Myricitrin	AKR1B1		PI4KB
F13	Myricitrin	CA2		PHOSPHO1
F13	Myricitrin	CA7		PHF8
F13	Myricitrin	CA12		PGR
F13	Myricitrin	CA4		PGK1
F13	Myricitrin	NOX4		PGGT1B
F13	Myricitrin	ADRA2C		PGF
F13	Myricitrin	ACHE		PGD
F13	Myricitrin	NQO2		PFKFB3
F13	Myricitrin	RPS6KA3		PER2
F13	Myricitrin	NMUR2		PDPK1
F13	Myricitrin	ADRA2A		PDK1
F13	Myricitrin	PTGS2		PDGFRB
F13	Myricitrin	CD38		PDGFRA
F13	Myricitrin	TNF		PDE7A
F13	Myricitrin	IL2		PDE6D
F13	Myricitrin	XDH		PDE5A
F13	Myricitrin	ADORA1		PDE4D
F13	Myricitrin	PDE5A		PDE4C
F13	Myricitrin	ALOX5		PDE4B
F13	Myricitrin	SLC29A1		PDE4A
F13	Myricitrin	TERT		PDE3B
F14	Astilbin	PTGS1		PDE3A
F14	Astilbin	ABCB1		PDE2A
F14	Astilbin	MMP13		PDE10A
F14	Astilbin	MMP12		PDCD4
F14	Astilbin	CA12		PCSK7
F14	Astilbin	TDP1		PARP2
F14	Astilbin	CA5B		PARP15
F14	Astilbin	CYP19A1		PARP14
F14	Astilbin	MAPT		PARP10
F14	Astilbin	DNMT1		PARP1
F14	Astilbin	DYRK1A		PAM
F14	Astilbin	KCNH2		PAK1
F14	Astilbin	APP		PABPC1
F14	Astilbin	MAPK14		P4HTM
F14	Astilbin	TERT		P2RY12
F14	Astilbin	PGD		P2RX7
F14	Astilbin	ST3GAL3		P2RX3
F14	Astilbin	FUT7		OXTR
F14	Astilbin	MET		OXER1
F14	Astilbin	MMP14		OPRM1
F14	Astilbin	BACE1		OPRK1
F14	Astilbin	FUT4		OPRD1
F14	Astilbin	STAT1		OGA
F14	Astilbin	SQLE		ODC1
F14	Astilbin	CA2		NUAK1
F14	Astilbin	CA1		NTRK1
F14	Astilbin	KLK1		NR3C2
F14	Astilbin	KLK2		NR3C1
F14	Astilbin	MMP2		NR1I3
F14	Astilbin	SLC5A1		NR1I2
F14	Astilbin	CA7		NR1H4
F14	Astilbin	CA4		NR1H3
F14	Astilbin	ADORA2A		NR1H2
F14	Astilbin	CYP1B1		NR0B2
F14	Astilbin	MMP7		NQO2
F14	Astilbin	MMP8		NPY5R
F15	Myricomplanoside	AKR1B1		NPC1L1
F15	Myricomplanoside	XDH		NOX4
F15	Myricomplanoside	NOX4		NOTUM
F15	Myricomplanoside	ADRA2C		NOS2
F15	Myricomplanoside	TNF		NOS1
F15	Myricomplanoside	IL2		NMUR2
F15	Myricomplanoside	CA2		NMBR
F15	Myricomplanoside	CA7		NFKB1
F15	Myricomplanoside	CA12		NFE2L2
F15	Myricomplanoside	CA4		NEK6
F15	Myricomplanoside	ACHE		NEK2
F15	Myricomplanoside	ADORA1		NCSTN
F15	Myricomplanoside	NMUR2		NAT1
F15	Myricomplanoside	ADRA2A		NAMPT
F15	Myricomplanoside	NQO2		NAAA
F15	Myricomplanoside	RPS6KA3		MYLK
F15	Myricomplanoside	CD38		MTOR
F15	Myricomplanoside	PTGS2		MTNR1B
F15	Myricomplanoside	ALOX5		MTNR1A
F15	Myricomplanoside	SLC29A1		MPO
F15	Myricomplanoside	PDE5A		MPI
F15	Myricomplanoside	CYP1B1		MPG
F16	Rutin	NMUR2		MPEG1
F16	Rutin	ADRA2A		MMP9
F16	Rutin	ADRA2C		MMP8
F16	Rutin	ACHE		MMP7
F16	Rutin	AKR1B1		MMP3
F16	Rutin	NOX4		MMP2
F16	Rutin	CA7		MMP16
F16	Rutin	CA12		MMP14
F16	Rutin	CA4		MMP13
F16	Rutin	CA2		MMP12
F16	Rutin	RPS6KA3		MMP1
F16	Rutin	NQO2		MMEL1
F16	Rutin	XDH		MME
F17	Luteoloside	TNF		MKNK2
F17	Luteoloside	IL2		MKNK1
F17	Luteoloside	AKR1B1		MIF
F17	Luteoloside	ADORA1		MGLL
F17	Luteoloside	CA7		MGAM
F17	Luteoloside	CA12		METAP2
F17	Luteoloside	XDH		METAP1
F17	Luteoloside	NMUR2		MET
F17	Luteoloside	ADRA2A		MERTK
F17	Luteoloside	ACHE		MEN1
F17	Luteoloside	RPS6KA3		MDM4
F17	Luteoloside	NQO2		MDM2
F17	Luteoloside	ALDH2		MCL1
F17	Luteoloside	EGFR		MB
F17	Luteoloside	CD38		MAST3
F17	Luteoloside	CA1		MARS
F17	Luteoloside	ALOX5		MARK2
F17	Luteoloside	CA2		MAPT
F17	Luteoloside	CA4		MAPKAPK2
F17	Luteoloside	PDE5A		MAPK9
F17	Luteoloside	SLC29A1		MAPK8
F17	Luteoloside	NOX4		MAPK3
F17	Luteoloside	ADRA2C		MAPK14
F17	Luteoloside	PLG		MAPK11
F18	kaempferitrin	RPS6KA3		MAPK10
F18	kaempferitrin	NOX4		MAPK1
F18	kaempferitrin	ACHE		MAP3K8
F18	kaempferitrin	CA7		MAP3K7
F18	kaempferitrin	CA12		MAP3K5
F18	kaempferitrin	AKR1B1		MAP3K20
F18	kaempferitrin	ADRA2C		MAP3K19
F18	kaempferitrin	CA4		MAP3K11
F18	kaempferitrin	NMUR2		MAP2K2
F18	kaempferitrin	ADRA2A		MAP2K1
F18	kaempferitrin	NQO2		MAOB
F18	kaempferitrin	CA2		MAOA
F19	Nictoflorin	NMUR2		MALT1
F19	Nictoflorin	ADRA2A		MAG
F19	Nictoflorin	ADRA2C		LYPLA2
F19	Nictoflorin	ACHE		LYPLA1
F19	Nictoflorin	AKR1B1		LYN
F19	Nictoflorin	CA7		LTB4R
F19	Nictoflorin	CA12		LTA4H
F19	Nictoflorin	CA4		LRRK2
F19	Nictoflorin	CA2		LNPEP
F19	Nictoflorin	NOX4		LIPG
F19	Nictoflorin	NQO2		LIPE
F19	Nictoflorin	RPS6KA3		LIPC
F19	Nictoflorin	XDH		LIPA
F20	Quercitrin	AKR1B1		LIMK1
F20	Quercitrin	CA2		LGALS9
F20	Quercitrin	CA7		LGALS8
F20	Quercitrin	CA12		LGALS7
F20	Quercitrin	CA4		LGALS4
F20	Quercitrin	NQO2		LGALS3
F20	Quercitrin	NOX4		LDLR
F20	Quercitrin	ADRA2C		LDHB
F20	Quercitrin	ACHE		LDHA
F20	Quercitrin	RPS6KA3		LCK
F20	Quercitrin	NMUR2		KMT5A
F20	Quercitrin	ADRA2A		KMO
F20	Quercitrin	CD38		KLK2
F20	Quercitrin	PTGS2		KLK1
F20	Quercitrin	XDH		KIT
F20	Quercitrin	TNF		KIF11
F20	Quercitrin	IL2		KDR
F20	Quercitrin	ADORA1		KDM6B
F20	Quercitrin	PDE5A		KDM5C
F20	Quercitrin	ALOX5		KDM5B
F20	Quercitrin	SLC29A1		KDM5A
F21	Kaempferol 3-O-rhamnoside	NQO2		KDM4E
F21	Kaempferol 3-O-rhamnoside	AKR1B1		KDM4D
F21	Kaempferol 3-O-rhamnoside	CA2		KDM4C
F21	Kaempferol 3-O-rhamnoside	CA7		KDM4B
F21	Kaempferol 3-O-rhamnoside	CA12		KDM4A
F21	Kaempferol 3-O-rhamnoside	CA4		KDM2A
F21	Kaempferol 3-O-rhamnoside	RPS6KA3		KDM1A
F21	Kaempferol 3-O-rhamnoside	ACHE		KCNQ1
F21	Kaempferol 3-O-rhamnoside	NOX4		KCNN4
F21	Kaempferol 3-O-rhamnoside	ADRA2C		KCNMA1
F21	Kaempferol 3-O-rhamnoside	NMUR2		KCNK9
F21	Kaempferol 3-O-rhamnoside	ADRA2A		KCNK3
F21	Kaempferol 3-O-rhamnoside	CD38		KCNK2
F21	Kaempferol 3-O-rhamnoside	PTGS2		KCNJ6
F21	Kaempferol 3-O-rhamnoside	PDE5A		KCNJ5
F21	Kaempferol 3-O-rhamnoside	ADORA1		KCNJ3
F21	Kaempferol 3-O-rhamnoside	XDH		KCNJ11
F21	Kaempferol 3-O-rhamnoside	TNF		KCNH2
F21	Kaempferol 3-O-rhamnoside	IL2		KCNE1
F21	Kaempferol 3-O-rhamnoside	SLC29A1		KCNA5
F21	Kaempferol 3-O-rhamnoside	ALOX5		KCNA3
F23	Myricetin	MAPT		KAT5
F23	Myricetin	KDM4E		KAT2B
F23	Myricetin	GPR35		JAK3
F23	Myricetin	TOP2A		JAK2
F23	Myricetin	XDH		JAK1
F23	Myricetin	FLT3		ITK
F23	Myricetin	INSR		ITGB7
F23	Myricetin	ACHE		ITGB6
F23	Myricetin	GLO1		ITGB5
F23	Myricetin	MYLK		ITGB3
F23	Myricetin	SYK		ITGB2
F23	Myricetin	ABCC1		ITGB1
F23	Myricetin	PIK3CG		ITGAV
F23	Myricetin	BACE1		ITGAL
F23	Myricetin	APEX1		ITGA4
F23	Myricetin	NOX4		ITGA2B
F23	Myricetin	AVPR2		ITGA2
F23	Myricetin	AKR1B1		IRAK4
F23	Myricetin	MAOA		INSR
F23	Myricetin	IGF1R		INMT
F23	Myricetin	CYP19A1		INCENP
F23	Myricetin	EGFR		IMPDH2
F23	Myricetin	F2		IMPDH1
F23	Myricetin	CA2		ILK
F23	Myricetin	PIM1		IL6ST
F23	Myricetin	ALOX5		IL6
F23	Myricetin	AURKB		IL2
F23	Myricetin	DRD4		IKBKE
F23	Myricetin	ADORA1		IKBKB
F23	Myricetin	CA7		IGFBP6
F23	Myricetin	MPO		IGFBP5
F23	Myricetin	PIK3R1		IGFBP4
F23	Myricetin	ADORA2A		IGFBP3
F23	Myricetin	DAPK1		IGFBP2
F23	Myricetin	PYGL		IGFBP1
F23	Myricetin	CA1		IGF1R
F23	Myricetin	GSK3B		IDO1
F23	Myricetin	SRC		IDH1
F23	Myricetin	PTK2		IDE
F23	Myricetin	HSD17B2		ICMT
F23	Myricetin	KDR		ICAM1
F23	Myricetin	MMP13		IARS
F23	Myricetin	MMP3		HTT
F23	Myricetin	CA3		HTR7
F23	Myricetin	ALOX15		HTR6
F23	Myricetin	PLK1		HTR4
F23	Myricetin	CA6		HTR2C
F23	Myricetin	CDK1		HTR2B
F23	Myricetin	MMP9		HTR2A
F23	Myricetin	CA12		HTR1B
F23	Myricetin	MMP2		HTR1A
F23	Myricetin	PKN1		HSPA8
F23	Myricetin	CA14		HSPA1A
F23	Myricetin	CA9		HSP90B1
F23	Myricetin	CSNK2A1		HSP90AB1
F23	Myricetin	ALOX12		HSP90AA1
F23	Myricetin	MET		HSF1
F23	Myricetin	CA4		HSD3B1
F23	Myricetin	NEK2		HSD17B7
F23	Myricetin	CXCR1		HSD17B3
F23	Myricetin	CAMK2B		HSD17B2
F23	Myricetin	ALK		HSD17B14
F23	Myricetin	AKT1		HSD17B1
F23	Myricetin	ABCB1		HSD11B2
F23	Myricetin	NEK6		HSD11B1
F23	Myricetin	PLA2G1B		HRH4
F23	Myricetin	CA5A		HRH3
F23	Myricetin	CYP1B1		HRAS
F23	Myricetin	AXL		HPSE
F23	Myricetin	ABCG2		HPGDS
F23	Myricetin	NUAK1		HPGD
F23	Myricetin	AKR1C2		HNF4A
F23	Myricetin	AKR1C1		HMOX1
F23	Myricetin	AKR1C3		HMGCR
F23	Myricetin	AKR1C4		HLCS
F23	Myricetin	CA13		HK2
F23	Myricetin	AKR1A1		HK1
F23	Myricetin	PTPRS		HIF1A
F23	Myricetin	ESR2		HDAC9
F23	Myricetin	MPG		HDAC6
F23	Myricetin	SLC22A12		HDAC4
F23	Myricetin	CDK5R1		HDAC3
F23	Myricetin	CCNB3		HDAC2
F23	Myricetin	CDK5		HCRTR2
F23	Myricetin	CDK1		HCRTR1
F23	Myricetin	CCNB1		HCK
F23	Myricetin	CCNB2		HCAR2
F23	Myricetin	ARG1		HAO2
F23	Myricetin	CDK6		HAO1
F23	Myricetin	CDK2		GYS1
F23	Myricetin	TYR		GUSB
F23	Myricetin	HSD17B1		GSTK1
F23	Myricetin	AHR		GSR
F23	Myricetin	ESRRA		GSK3B
F23	Myricetin	BCHE		GSK3A
F23	Myricetin	ADORA3		GRM5
F23	Myricetin	ST6GAL1		GRM4
F23	Myricetin	APP		GRM2
F23	Myricetin	PARP1		GRM1
F23	Myricetin	TTR		GRK6
F23	Myricetin	MMP12		GRK5
F23	Myricetin	CD38		GRK3
F23	Myricetin	AKR1B10		GRK2
F23	Myricetin	TNKS2		GRK1
F24	Laricitrin	XDH		GRIN2B
F24	Laricitrin	CA2		GRIN1
F24	Laricitrin	CA7		GRIK2
F24	Laricitrin	CA12		GRIK1
F24	Laricitrin	CA4		GRB2
F24	Laricitrin	CYP1B1		GPR84
F24	Laricitrin	AKR1B1		GPR55
F24	Laricitrin	NOX4		GPR35
F24	Laricitrin	ABCC1		GPER1
F24	Laricitrin	MAPT		GPBAR1
F24	Laricitrin	KDM4E		GNRHR
F24	Laricitrin	GPR35		GLUL
F24	Laricitrin	TOP2A		GLP1R
F24	Laricitrin	FLT3		GLO1
F24	Laricitrin	INSR		GLI2
F24	Laricitrin	ACHE		GLI1
F24	Laricitrin	GLO1		GIPR
F24	Laricitrin	MYLK		GGH
F24	Laricitrin	SYK		GCK
F24	Laricitrin	PIK3CG		GCGR
F24	Laricitrin	BACE1		GCG
F24	Laricitrin	APEX1		GC
F24	Laricitrin	ABCG2		GBA
F24	Laricitrin	AVPR2		GAPDH
F24	Laricitrin	MAOA		GALR3
F24	Laricitrin	IGF1R		GALK1
F24	Laricitrin	CYP19A1		GABRG2
F24	Laricitrin	EGFR		GABRB3
F24	Laricitrin	F2		GABRB2
F24	Laricitrin	PIM1		GABRA6
F24	Laricitrin	ALOX5		GABRA5
F24	Laricitrin	AURKB		GABRA3
F24	Laricitrin	DRD4		GABRA2
F24	Laricitrin	ADORA1		GABRA1
F24	Laricitrin	MPO		GABBR2
F24	Laricitrin	PIK3R1		GABBR1
F24	Laricitrin	ADORA2A		G6PD
F24	Laricitrin	DAPK1		FYN
F24	Laricitrin	PYGL		FUT7
F24	Laricitrin	CA1		FUT4
F24	Laricitrin	GSK3B		FUCA1
F24	Laricitrin	SRC		FRK
F24	Laricitrin	PTK2		FOLH1
F24	Laricitrin	HSD17B2		FNTB
F24	Laricitrin	KDR		FNTA
F24	Laricitrin	MMP13		FLT4
F24	Laricitrin	MMP3		FLT3
F24	Laricitrin	CA3		FLT1
F24	Laricitrin	ALOX15		FKBP5
F24	Laricitrin	PLK1		FKBP1A
F24	Laricitrin	CA6		FGR
F24	Laricitrin	CDK1		FGFR1
F24	Laricitrin	MMP9		FGF2
F24	Laricitrin	MMP2		FGF1
F24	Laricitrin	PKN1		FFAR4
F24	Laricitrin	CA14		FFAR1
F24	Laricitrin	CA9		FEN1
F24	Laricitrin	CSNK2A1		FDPS
F24	Laricitrin	ALOX12		FDFT1
F24	Laricitrin	MET		FASN
F24	Laricitrin	NEK2		FAP
F24	Laricitrin	CA13		FADS1
F24	Laricitrin	CXCR1		FABP5
F24	Laricitrin	CAMK2B		FABP4
F24	Laricitrin	ALK		FABP3
F24	Laricitrin	AKT1		FABP2
F24	Laricitrin	ABCB1		FABP1
F24	Laricitrin	NEK6		FAAH
F24	Laricitrin	PLA2G1B		F9
F24	Laricitrin	CA5A		F7
F24	Laricitrin	AXL		F3
F24	Laricitrin	NUAK1		F2RL1
F24	Laricitrin	AKR1C2		F2R
F24	Laricitrin	AKR1C1		F2
F24	Laricitrin	AKR1C3		F13A1
F24	Laricitrin	AKR1C4		F10
F24	Laricitrin	AKR1A1		ESRRG
F24	Laricitrin	ADORA3		ESRRB
F24	Laricitrin	CDK5R1		ESRRA
F24	Laricitrin	CDK5		ESR2
F24	Laricitrin	CDK1		ESR1
F24	Laricitrin	CCNB1		ERN1
F24	Laricitrin	CCNB2		ERBB2
F24	Laricitrin	CCNB3		EPRS
F24	Laricitrin	CDK6		EPHX2
F24	Laricitrin	CDK2		EPHX1
F24	Laricitrin	ARG1		EPHB4
F24	Laricitrin	APP		EPHA2
F24	Laricitrin	PTPRS		EPAS1
F24	Laricitrin	TERT		EP300
F24	Laricitrin	PLG		ENPP2
F24	Laricitrin	ESR2		ELOVL6
F24	Laricitrin	MPG		ELANE
F24	Laricitrin	SLC22A12		EIF4H
F24	Laricitrin	TYR		EIF4A1
F24	Laricitrin	HSD17B1		EGLN1
F24	Laricitrin	AHR		EGFR
F24	Laricitrin	ESRRA		EDNRB
F24	Laricitrin	PLA2G2A		EDNRA
F24	Laricitrin	BCHE		ECE1
F24	Laricitrin	ST6GAL1		DYRK2
F24	Laricitrin	MCL1		DYRK1B
F24	Laricitrin	PARP1		DYRK1A
F24	Laricitrin	TTR		DUT
F25	Luteolin	NOX4		DUSP3
F25	Luteolin	AKR1B1		DRD4
F25	Luteolin	CDK5R1		DRD3
F25	Luteolin	CDK5		DRD2
F25	Luteolin	XDH		DRD1
F25	Luteolin	MAOA		DPP8
F25	Luteolin	FLT3		DPP7
F25	Luteolin	CA2		DPP4
F25	Luteolin	CCNB3		DNMT1
F25	Luteolin	CDK1		DNM1
F25	Luteolin	CCNB1		DHODH
F25	Luteolin	CCNB2		DHFR
F25	Luteolin	ALOX5		DGAT1
F25	Luteolin	ADORA1		DDR1
F25	Luteolin	CA7		DCTPP1
F25	Luteolin	GLO1		DAPK3
F25	Luteolin	APP		DAPK1
F25	Luteolin	SYK		DAO
F25	Luteolin	GSK3B		CYP51A1
F25	Luteolin	PARP1		CYP3A4
F25	Luteolin	TTR		CYP2D6
F25	Luteolin	MMP9		CYP2C9
F25	Luteolin	CA12		CYP2C19
F25	Luteolin	MMP2		CYP27B1
F25	Luteolin	CA4		CYP26B1
F25	Luteolin	MMP12		CYP26A1
F25	Luteolin	CD38		CYP24A1
F25	Luteolin	CYP1B1		CYP1B1
F25	Luteolin	ABCG2		CYP1A2
F25	Luteolin	AKR1B10		CYP1A1
F25	Luteolin	TNKS2		CYP19A1
F25	Luteolin	TNKS		CYP17A1
F25	Luteolin	TOP1		CYP11B2
F25	Luteolin	ARG1		CYP11B1
F25	Luteolin	PTPRS		CXCR4
F25	Luteolin	ABCC1		CXCR2
F25	Luteolin	HSD17B1		CXCR1
F25	Luteolin	ACHE		CXCL8
F25	Luteolin	CDK6		CTSV
F25	Luteolin	ABCB1		CTSS
F25	Luteolin	HSD17B2		CTSL
F25	Luteolin	CYP19A1		CTSK
F25	Luteolin	ESR2		CTSG
F25	Luteolin	ADORA2A		CTSD
F25	Luteolin	CSNK2A1		CTSB
F25	Luteolin	ALOX15		CTSA
F25	Luteolin	ALOX12		CTRC
F25	Luteolin	ESR1		CTNNB1
F25	Luteolin	PTGS2		CSNK2A1
F25	Luteolin	CFTR		CSNK1D
F25	Luteolin	AMY1A		CSNK1A1
F25	Luteolin	GRK6		CSF1R
F25	Luteolin	CA1		CRHR1
F25	Luteolin	CA9		CREBBP
F25	Luteolin	CDK2		CPT2
F25	Luteolin	TERT		CPT1B
F25	Luteolin	CDK1		CPT1A
F25	Luteolin	TYR		CPB2
F25	Luteolin	AHR		CPB1
F25	Luteolin	ESRRA		CPA3
F25	Luteolin	GPR35		CPA1
F25	Luteolin	AVPR2		COMT
F25	Luteolin	IGF1R		CNR2
F25	Luteolin	EGFR		CNR1
F25	Luteolin	F2		CMA1
F25	Luteolin	PIM1		CLK4
F25	Luteolin	AURKB		CLK3
F25	Luteolin	DRD4		CLK2
F25	Luteolin	MPO		CLK1
F25	Luteolin	PIK3R1		CIT
F25	Luteolin	DAPK1		CISD1
F25	Luteolin	PYGL		CHUK
F25	Luteolin	SRC		CHRNB4
F25	Luteolin	PTK2		CHRNB2
F25	Luteolin	KDR		CHRNA7
F25	Luteolin	MMP13		CHRNA4
F25	Luteolin	MMP3		CHRNA3
F25	Luteolin	CA3		CHRM5
F25	Luteolin	PLK1		CHRM2
F25	Luteolin	CA6		CHRM1
F25	Luteolin	PKN1		CHEK1
F25	Luteolin	CA14		CFTR
F25	Luteolin	MET		CFD
F25	Luteolin	NEK2		CETP
F25	Luteolin	CXCR1		CES2
F25	Luteolin	CAMK2B		CES1
F25	Luteolin	ALK		CDK9
F25	Luteolin	AKT1		CDK8
F25	Luteolin	NEK6		CDK6
F25	Luteolin	PLA2G1B		CDK5R1
F25	Luteolin	CA5A		CDK5
F25	Luteolin	BACE1		CDK4
F25	Luteolin	AXL		CDK3
F25	Luteolin	NUAK1		CDK2
F25	Luteolin	AKR1C2		CDK19
F25	Luteolin	AKR1C1		CDK1
F25	Luteolin	AKR1C3		CDC7
F25	Luteolin	AKR1C4		CDC45
F25	Luteolin	CA13		CDC42BPA
F25	Luteolin	AKR1A1		CDC25C
F25	Luteolin	PFKFB3		CDC25B
F25	Luteolin	PLG		CDC25A
F25	Luteolin	KDM4E		CD81
F25	Luteolin	AR		CD38
F26	Eriodictyol	CA7		CCR5
F26	Eriodictyol	CA12		CCR2
F26	Eriodictyol	CA4		CCR1
F26	Eriodictyol	CYP1B1		CCNT1
F26	Eriodictyol	CYP19A1		CCNE2
F26	Eriodictyol	PTGS1		CCNE1
F26	Eriodictyol	ABCC1		CCND3
F26	Eriodictyol	HSD17B1		CCND2
F26	Eriodictyol	SHBG		CCND1
F26	Eriodictyol	CBR1		CCNC
F26	Eriodictyol	ESR2		CCNB3
F26	Eriodictyol	ESR1		CCNB2
F26	Eriodictyol	MAOB		CCNB1
F26	Eriodictyol	TAS2R31		CCNA2
F26	Eriodictyol	ADORA1		CCNA1
F26	Eriodictyol	ADORA3		CCKBR
F26	Eriodictyol	ABCG2		CCKAR
F26	Eriodictyol	MMP13		CBR1
F27	Quercetin	NOX4		CASR
F27	Quercetin	AVPR2		CASP8
F27	Quercetin	AKR1B1		CASP7
F27	Quercetin	XDH		CASP3
F27	Quercetin	MAOA		CASP1
F27	Quercetin	IGF1R		CAPN1
F27	Quercetin	FLT3		CAMK2B
F27	Quercetin	CYP19A1		CALCRL
F27	Quercetin	EGFR		CACNA2D1
F27	Quercetin	F2		CACNA1H
F27	Quercetin	CA2		CA9
F27	Quercetin	PIM1		CA7
F27	Quercetin	ALOX5		CA6
F27	Quercetin	AURKB		CA5B
F27	Quercetin	DRD4		CA5A
F27	Quercetin	ADORA1		CA4
F27	Quercetin	CA7		CA3
F27	Quercetin	GLO1		CA2
F27	Quercetin	MPO		CA14
F27	Quercetin	PIK3R1		CA13
F27	Quercetin	ADORA2A		CA12
F27	Quercetin	DAPK1		CA1
F27	Quercetin	PYGL		C5AR1
F27	Quercetin	CA1		C1R
F27	Quercetin	GSK3B		BTK
F27	Quercetin	SRC		BRS3
F27	Quercetin	PTK2		BRPF1
F27	Quercetin	HSD17B2		BRD4
F27	Quercetin	KDR		BRD3
F27	Quercetin	MMP13		BRD2
F27	Quercetin	MMP3		BRAF
F27	Quercetin	CA3		BMP1
F27	Quercetin	ALOX15		BCL2L2
F27	Quercetin	ABCC1		BCL2L10
F27	Quercetin	PLK1		BCL2L1
F27	Quercetin	CA6		BCL2A1
F27	Quercetin	CDK1		BCL2
F27	Quercetin	MMP9		BCHE
F27	Quercetin	CA12		BCAT2
F27	Quercetin	MMP2		BAZ2B
F27	Quercetin	PKN1		BAZ2A
F27	Quercetin	CA14		BAD
F27	Quercetin	CA9		BACE2
F27	Quercetin	CSNK2A1		BACE1
F27	Quercetin	ALOX12		AXL
F27	Quercetin	MET		AVPR2
F27	Quercetin	CA4		AVPR1A
F27	Quercetin	NEK2		AURKB
F27	Quercetin	CXCR1		AURKA
F27	Quercetin	CAMK2B		ATP2A1
F27	Quercetin	ALK		ATP1A1
F27	Quercetin	AKT1		ATP12A
F27	Quercetin	ABCB1		ATIC
F27	Quercetin	NEK6		ASAH1
F27	Quercetin	PLA2G1B		ARG1
F27	Quercetin	CA5A		AR
F27	Quercetin	BACE1		APP
F27	Quercetin	CYP1B1		APH1B
F27	Quercetin	AXL		APH1A
F27	Quercetin	ABCG2		APEX1
F27	Quercetin	NUAK1		AOC3
F27	Quercetin	AKR1C2		AMY1A
F27	Quercetin	AKR1C1		AMPD3
F27	Quercetin	AKR1C3		AMPD2
F27	Quercetin	AKR1C4		AMPD1
F27	Quercetin	CA13		ALPL
F27	Quercetin	AKR1A1		ALPG
F27	Quercetin	GPR35		ALOX5AP
F27	Quercetin	MAPT		ALOX5
F27	Quercetin	KDM4E		ALOX15
F27	Quercetin	TOP2A		ALOX12
F27	Quercetin	INSR		ALK
F27	Quercetin	ACHE		ALDH5A1
F27	Quercetin	MYLK		ALDH3A1
F27	Quercetin	SYK		ALDH2
F27	Quercetin	PIK3CG		ALDH1A1
F27	Quercetin	APEX1		ALB
F27	Quercetin	PTPRS		AKT3
F27	Quercetin	ESR2		AKT2
F27	Quercetin	MPG		AKT1
F27	Quercetin	SLC22A12		AKR1C4
F27	Quercetin	CDK5R1 CDK5		AKR1C3
F27	Quercetin	CCNB3 CDK1 CCNB1 CCNB2		AKR1C2
F27	Quercetin	ARG1		AKR1C1
F27	Quercetin	CDK6		AKR1B10
F27	Quercetin	CDK2		AKR1B1
F27	Quercetin	TYR		AKR1A1
F27	Quercetin	HSD17B1		AHR
F27	Quercetin	AHR		AHCY
F27	Quercetin	ESRRA		AGTR2
F27	Quercetin	APP		AGTR1
F27	Quercetin	PARP1		AGPAT2
F27	Quercetin	TTR		ADRB3
F27	Quercetin	MMP12		ADRB2
F27	Quercetin	CD38		ADRB1
F27	Quercetin	AKR1B10		ADRA2C
F27	Quercetin	TNKS2		ADRA2B
F27	Quercetin	TNKS		ADRA2A
F27	Quercetin	TOP1		ADRA1D
F27	Quercetin	TERT		ADRA1A
F28	Kaempferol	NOX4		ADORA3
F28	Kaempferol	AKR1B1		ADORA2B
F28	Kaempferol	XDH		ADORA2A
F28	Kaempferol	TYR		ADORA1
F28	Kaempferol	FLT3		ADK
F28	Kaempferol	CA2		ADCY10
F28	Kaempferol	ALOX5		ADCY1
F28	Kaempferol	CA7		ADAMTS5
F28	Kaempferol	HSD17B2		ADAMTS4
F28	Kaempferol	ABCC1		ADAM17
F28	Kaempferol	HSD17B1		ADA
F28	Kaempferol	AHR		ACP1
F28	Kaempferol	CA12		ACLY
F28	Kaempferol	ESRRA		ACKR3
F28	Kaempferol	ABCB1		ACHE
F28	Kaempferol	CYP1B1		ACE
F28	Kaempferol	ABCG2		ACACB
F28	Kaempferol	ADORA1		ABL1
F28	Kaempferol	CA4		ABCG2
F28	Kaempferol	ACHE		ABCC9
F28	Kaempferol	MAOA		ABCC1
F28	Kaempferol	GLO1		ABCB1
F28	Kaempferol	SYK		ABAT
F28	Kaempferol	GSK3B
F28	Kaempferol	MMP9
F28	Kaempferol	MMP2
F28	Kaempferol	ALOX15
F28	Kaempferol	ALOX12
F28	Kaempferol	PTPRS
F28	Kaempferol	ADORA2A
F28	Kaempferol	CDK5
F28	Kaempferol	CDK5R1
F28	Kaempferol	CDK1
F28	Kaempferol	CCNB1
F28	Kaempferol	CCNB2
F28	Kaempferol	CCNB3
F28	Kaempferol	ARG1
F28	Kaempferol	GPR35
F28	Kaempferol	ESR2
F28	Kaempferol	DAPK1
F28	Kaempferol	MPG
F28	Kaempferol	SLC22A12
F28	Kaempferol	TTR
F28	Kaempferol	AKR1B10
F28	Kaempferol	TNKS2
F28	Kaempferol	TNKS
F28	Kaempferol	CDK6
F28	Kaempferol	CDK2
F28	Kaempferol	CYP19A1
F28	Kaempferol	CSNK2A1
F28	Kaempferol	EGFR
F28	Kaempferol	AVPR2
F28	Kaempferol	IGF1R
F28	Kaempferol	F2
F28	Kaempferol	PIM1
F28	Kaempferol	AURKB
F28	Kaempferol	DRD4
F28	Kaempferol	MPO
F28	Kaempferol	PIK3R1
F28	Kaempferol	PYGL
F28	Kaempferol	CA1
F28	Kaempferol	SRC
F28	Kaempferol	PTK2
F28	Kaempferol	KDR
F28	Kaempferol	MMP13
F28	Kaempferol	MMP3
F28	Kaempferol	CA3
F28	Kaempferol	PLK1
F28	Kaempferol	CA6
F28	Kaempferol	CDK1
F28	Kaempferol	PKN1
F28	Kaempferol	CA14
F28	Kaempferol	CA9
F28	Kaempferol	MET
F28	Kaempferol	NEK2
F28	Kaempferol	CXCR1
F28	Kaempferol	CAMK2B
F28	Kaempferol	ALK
F28	Kaempferol	AKT1
F28	Kaempferol	NEK6
F28	Kaempferol	PLA2G1B
F28	Kaempferol	CA5A
F28	Kaempferol	BACE1
F28	Kaempferol	AXL
F28	Kaempferol	NUAK1
F28	Kaempferol	AKR1C2
F28	Kaempferol	AKR1C1
F28	Kaempferol	AKR1C3
F28	Kaempferol	AKR1C4
F28	Kaempferol	CA13
F28	Kaempferol	AKR1A1
F28	Kaempferol	APP
F28	Kaempferol	PARP1
F28	Kaempferol	MMP12
F28	Kaempferol	CD38
F28	Kaempferol	TOP1
F28	Kaempferol	ESR1
F28	Kaempferol	PTGS2
F28	Kaempferol	CFTR
F28	Kaempferol	PFKFB3
F28	Kaempferol	AMY1A
F28	Kaempferol	GRK6
F28	Kaempferol	TERT
F28	Kaempferol	MAPT
F29	Naringenin	CYP19A1
F29	Naringenin	CA7
F29	Naringenin	ABCC1
F29	Naringenin	HSD17B1
F29	Naringenin	CA12
F29	Naringenin	SHBG
F29	Naringenin	CA4
F29	Naringenin	CYP1B1
F29	Naringenin	CBR1
F29	Naringenin	ESR1
F29	Naringenin	ESR2
F29	Naringenin	PTGS1
F29	Naringenin	MAOB
F29	Naringenin	ADORA1
F29	Naringenin	ADORA3
F29	Naringenin	ABCG2
F29	Naringenin	TAS2R31
F29	Naringenin	AKR1C3
F29	Naringenin	PLA2G1B
F29	Naringenin	GRM5
F29	Naringenin	CES1
F29	Naringenin	PPARG
F29	Naringenin	CES2
F29	Naringenin	SLC5A2
F29	Naringenin	MMP12
F29	Naringenin	POLB
F29	Naringenin	MMP13
F29	Naringenin	PLA2G2A
F29	Naringenin	PLA2G5
F29	Naringenin	PLA2G10
F29	Naringenin	BACE1
F29	Naringenin	CHRNA7
F29	Naringenin	KLK1
F29	Naringenin	KLK2
F29	Naringenin	RXRA
F29	Naringenin	SERPINE1
F29	Naringenin	SRC
F29	Naringenin	CA2
F29	Naringenin	CA1
F29	Naringenin	HSD17B14
F29	Naringenin	KIT
F29	Naringenin	KDR
F29	Naringenin	FGFR1
F29	Naringenin	MET
F29	Naringenin	CA3
F29	Naringenin	CA6
F29	Naringenin	CA13
F29	Naringenin	CA5B
F29	Naringenin	CA5A
F29	Naringenin	NQO2
F29	Naringenin	CTSB
F29	Naringenin	NOX4
F29	Naringenin	AKR1B1
F29	Naringenin	CLK1
F29	Naringenin	DYRK1B
F29	Naringenin	BCHE
F29	Naringenin	CA9
F29	Naringenin	ESRRA
F29	Naringenin	ESRRB
F29	Naringenin	CDK5R1
F29	Naringenin	CDK5
F29	Naringenin	IGF1R
F29	Naringenin	INSR
F29	Naringenin	DYRK1A
F29	Naringenin	HSD17B2
F29	Naringenin	IGFBP3
F29	Naringenin	MMP2
F29	Naringenin	YWHAG
F29	Naringenin	SIRT2
F29	Naringenin	F3
F29	Naringenin	PTGER1
F29	Naringenin	PTGER2
F29	Naringenin	PTGER3
F29	Naringenin	BCL2L1
F29	Naringenin	PIK3CB
F29	Naringenin	CYP2C9
F29	Naringenin	CYP3A4
F29	Naringenin	PIK3CA
F29	Naringenin	VCP
F29	Naringenin	PGF
F29	Naringenin	VEGFA
F29	Naringenin	EDNRA
F29	Naringenin	ERN1
F29	Naringenin	MMP3
F29	Naringenin	APP
F29	Naringenin	GSK3B
F29	Naringenin	BCL2
F29	Naringenin	MMP9
F29	Naringenin	WEE1
F29	Naringenin	LCK
F29	Naringenin	SYK
F29	Naringenin	CCNE1
F29	Naringenin	CDK2
F29	Naringenin	CDK3
F29	Naringenin	CDK4
F29	Naringenin	AURKA
F29	Naringenin	SNCA
F29	Naringenin	ALOX12
F29	Naringenin	HNF4A
F31	Hydroxygenkwanin	AKR1B1
F31	Hydroxygenkwanin	ADORA1
F31	Hydroxygenkwanin	ADORA2A
F31	Hydroxygenkwanin	PIM1
F31	Hydroxygenkwanin	NOX4
F31	Hydroxygenkwanin	APP
F31	Hydroxygenkwanin	PLG
F31	Hydroxygenkwanin	CYP1B1
F31	Hydroxygenkwanin	ABCC1
F31	Hydroxygenkwanin	EGFR
F31	Hydroxygenkwanin	CDK5R1
F31	Hydroxygenkwanin	CDK5
F31	Hydroxygenkwanin	TERT
F31	Hydroxygenkwanin	PTPRS
F31	Hydroxygenkwanin	XDH
F31	Hydroxygenkwanin	CA2
F31	Hydroxygenkwanin	CA7
F31	Hydroxygenkwanin	CA12
F31	Hydroxygenkwanin	CA4
F31	Hydroxygenkwanin	ALOX5
F31	Hydroxygenkwanin	FLT3
F31	Hydroxygenkwanin	ABCG2
F31	Hydroxygenkwanin	ESR2
F31	Hydroxygenkwanin	MAOA
F31	Hydroxygenkwanin	CCNB3
F31	Hydroxygenkwanin	CDK1
F31	Hydroxygenkwanin	CCNB1
F31	Hydroxygenkwanin	CCNB2
F31	Hydroxygenkwanin	SYK
F31	Hydroxygenkwanin	GSK3B
F31	Hydroxygenkwanin	TTR
F31	Hydroxygenkwanin	AKR1B10
F31	Hydroxygenkwanin	TNKS2
F31	Hydroxygenkwanin	TNKS
F31	Hydroxygenkwanin	ABCB1
F31	Hydroxygenkwanin	ESR1
F31	Hydroxygenkwanin	OPRD1
F31	Hydroxygenkwanin	GLO1
F31	Hydroxygenkwanin	PARP1
F31	Hydroxygenkwanin	MMP9
F31	Hydroxygenkwanin	MMP2
F31	Hydroxygenkwanin	MMP12
F31	Hydroxygenkwanin	CD38
F31	Hydroxygenkwanin	TOP1
F31	Hydroxygenkwanin	ARG1
F31	Hydroxygenkwanin	AMY1A
F31	Hydroxygenkwanin	GRK6
F31	Hydroxygenkwanin	HSD17B1
F31	Hydroxygenkwanin	PLA2G2A
F31	Hydroxygenkwanin	F2
F31	Hydroxygenkwanin	IGF1R
F31	Hydroxygenkwanin	KIT
F31	Hydroxygenkwanin	CYP19A1
F31	Hydroxygenkwanin	ACHE
F31	Hydroxygenkwanin	PTGS2
F31	Hydroxygenkwanin	CDK6
F31	Hydroxygenkwanin	CSNK2A1
F31	Hydroxygenkwanin	CFTR
F31	Hydroxygenkwanin	BACE1
F31	Hydroxygenkwanin	CBR1
F31	Hydroxygenkwanin	HSD17B2
F31	Hydroxygenkwanin	AR
F31	Hydroxygenkwanin	ST6GAL1
F31	Hydroxygenkwanin	NOS2
F31	Hydroxygenkwanin	ADORA3
F31	Hydroxygenkwanin	GPR35
F31	Hydroxygenkwanin	DAPK1
F31	Hydroxygenkwanin	CA1
F31	Hydroxygenkwanin	CA9
F31	Hydroxygenkwanin	KDM4E
F31	Hydroxygenkwanin	ALOX15
F31	Hydroxygenkwanin	CDK1
F31	Hydroxygenkwanin	ALOX12
F31	Hydroxygenkwanin	AVPR2
F31	Hydroxygenkwanin	AURKB
F31	Hydroxygenkwanin	DRD4
F31	Hydroxygenkwanin	MPO
F31	Hydroxygenkwanin	PIK3R1
F31	Hydroxygenkwanin	PYGL
F31	Hydroxygenkwanin	SRC
F31	Hydroxygenkwanin	PTK2
F31	Hydroxygenkwanin	KDR
F31	Hydroxygenkwanin	MMP13
F31	Hydroxygenkwanin	MMP3
F31	Hydroxygenkwanin	CA3
F31	Hydroxygenkwanin	PLK1
F31	Hydroxygenkwanin	CA6
F31	Hydroxygenkwanin	PKN1
F31	Hydroxygenkwanin	CA14
F31	Hydroxygenkwanin	MET
F31	Hydroxygenkwanin	NEK2
F31	Hydroxygenkwanin	CA13
F31	Hydroxygenkwanin	CXCR1
F31	Hydroxygenkwanin	CAMK2B
F31	Hydroxygenkwanin	ALK
F31	Hydroxygenkwanin	AKT1
F31	Hydroxygenkwanin	NEK6
F31	Hydroxygenkwanin	PLA2G1B
F31	Hydroxygenkwanin	CA5A
F31	Hydroxygenkwanin	AXL
F31	Hydroxygenkwanin	NUAK1
F31	Hydroxygenkwanin	AKR1C2
F31	Hydroxygenkwanin	AKR1C1
F31	Hydroxygenkwanin	AKR1C3
F32	Epimedin C	PDE5A
F33	(-) Alpinetin	ABCG2
F33	(-) Alpinetin	CYP19A1
F33	(-) Alpinetin	CYP1B1
F33	(-) Alpinetin	SHBG
F33	(-) Alpinetin	MAOB
F33	(-) Alpinetin	HSD17B1
F33	(-) Alpinetin	ESR1
F33	(-) Alpinetin	CA12
F33	(-) Alpinetin	ADORA1
F33	(-) Alpinetin	TAS2R31
F33	(-) Alpinetin	CA7
F33	(-) Alpinetin	ABCC1
F33	(-) Alpinetin	ADORA3
F33	(-) Alpinetin	ESR2
F33	(-) Alpinetin	CA4
F33	(-) Alpinetin	PTGS1
F33	(-) Alpinetin	CBR1
F33	(-) Alpinetin	GRM5
F33	(-) Alpinetin	PLA2G1B
F33	(-) Alpinetin	CES2
F33	(-) Alpinetin	MMP13
F33	(-) Alpinetin	MMP12
F33	(-) Alpinetin	AKR1C3
F33	(-) Alpinetin	SLC5A2
F33	(-) Alpinetin	PPARG
F33	(-) Alpinetin	CES1
F33	(-) Alpinetin	BACE1
F33	(-) Alpinetin	POLB
F33	(-) Alpinetin	ABCB1
F33	(-) Alpinetin	PLA2G5
F33	(-) Alpinetin	BCHE
F33	(-) Alpinetin	EDNRA
F33	(-) Alpinetin	KLK1
F33	(-) Alpinetin	KLK2
F33	(-) Alpinetin	SERPINE1
F33	(-) Alpinetin	PLA2G10
F33	(-) Alpinetin	SRC
F33	(-) Alpinetin	KDR
F33	(-) Alpinetin	PLA2G2A
F33	(-) Alpinetin	CA2
F33	(-) Alpinetin	CA1
F33	(-) Alpinetin	RXRA
F33	(-) Alpinetin	ACHE
F33	(-) Alpinetin	MET
F33	(-) Alpinetin	CYP1A1
F33	(-) Alpinetin	ERN1
F33	(-) Alpinetin	PTGS2
F33	(-) Alpinetin	CXCR4
F33	(-) Alpinetin	TAAR1
F33	(-) Alpinetin	JAK3
F33	(-) Alpinetin	JAK2
F33	(-) Alpinetin	DUSP3
F33	(-) Alpinetin	MCL1
F33	(-) Alpinetin	CTSB
F33	(-) Alpinetin	TNKS2
F33	(-) Alpinetin	TNKS
F33	(-) Alpinetin	FAP
F33	(-) Alpinetin	GSK3B
F33	(-) Alpinetin	ABL1
F33	(-) Alpinetin	MTOR
F33	(-) Alpinetin	PIK3CD
F33	(-) Alpinetin	PRKDC
F33	(-) Alpinetin	PIK3CB
F33	(-) Alpinetin	HCK
F33	(-) Alpinetin	PIK3CG
F33	(-) Alpinetin	HSP90AA1
F33	(-) Alpinetin	PIK3CA
F33	(-) Alpinetin	EPHB4
F33	(-) Alpinetin	CCNE1
F33	(-) Alpinetin	CDK2
F33	(-) Alpinetin	GRM4
F33	(-) Alpinetin	PITRM1
F33	(-) Alpinetin	DAO
F33	(-) Alpinetin	TUBB3
F33	(-) Alpinetin	GAPDH
F33	(-) Alpinetin	GUSB
F33	(-) Alpinetin	CXCR2
F33	(-) Alpinetin	ALPL
F33	(-) Alpinetin	AKR1B1
F33	(-) Alpinetin	RET
F33	(-) Alpinetin	MAPKAPK2
F33	(-) Alpinetin	LCK
F33	(-) Alpinetin	PI4KB
F33	(-) Alpinetin	ALK
F33	(-) Alpinetin	CCND3
F33	(-) Alpinetin	CCND1
F33	(-) Alpinetin	CDK4
F33	(-) Alpinetin	CCND2
F33	(-) Alpinetin	EGLN1
F33	(-) Alpinetin	HDAC2
F33	(-) Alpinetin	KDM1A
F33	(-) Alpinetin	MMP3
F33	(-) Alpinetin	FLT3
F33	(-) Alpinetin	PDE4B
F33	(-) Alpinetin	PDE4C
F33	(-) Alpinetin	PLK1
F33	(-) Alpinetin	ALPG
F33	(-) Alpinetin	PLK4
F33	(-) Alpinetin	SLC9A1
F33	(-) Alpinetin	CTSL
F33	(-) Alpinetin	CDK5R1
F33	(-) Alpinetin	CDK5
F33	(-) Alpinetin	CASP3
F33	(-) Alpinetin	CASP7
F33	(-) Alpinetin	CTSD
P1	Norbergenin	F10
P1	Norbergenin	PNP
P1	Norbergenin	ADA
P1	Norbergenin	ADORA2A
P1	Norbergenin	ADORA3
P2	7-Hydroxy-6-methoxy-2-oxo-2H-chromene-4-carboxylic acid	CA1
P2	7-Hydroxy-6-methoxy-2-oxo-2H-chromene-4-carboxylic acid	CA3
P2	7-Hydroxy-6-methoxy-2-oxo-2H-chromene-4-carboxylic acid	CA12
P2	7-Hydroxy-6-methoxy-2-oxo-2H-chromene-4-carboxylic acid	CA14
P2	7-Hydroxy-6-methoxy-2-oxo-2H-chromene-4-carboxylic acid	CA9
P2	7-Hydroxy-6-methoxy-2-oxo-2H-chromene-4-carboxylic acid	CA5A
P2	7-Hydroxy-6-methoxy-2-oxo-2H-chromene-4-carboxylic acid	CA13
P4	Bergenin	F10
P4	Bergenin	PNP
P4	Bergenin	ADA
P4	Bergenin	GSK3B
P4	Bergenin	ADORA2A
P4	Bergenin	ADORA3
P4	Bergenin	ADK
P4	Bergenin	CA14
P4	Bergenin	TDP1
P4	Bergenin	TYMP
P4	Bergenin	GAPDH
P4	Bergenin	MMP3
P4	Bergenin	MMP9
P4	Bergenin	MMP1
P4	Bergenin	ADAM17
P5	(3E)-3-(1,3-Benzodioxol-5-ylmethylene)-2,4(3H,5H)-furandione	DYRK1A
P7	Fraxetin	CA7
P7	Fraxetin	CA1
P7	Fraxetin	CA12
P7	Fraxetin	CA9
P7	Fraxetin	CA13
P10	Ethyl 3-coumarincarboxylate	CA9
P10	Ethyl 3-coumarincarboxylate	CA14
P10	Ethyl 3-coumarincarboxylate	MAOB
P10	Ethyl 3-coumarincarboxylate	CA7
P10	Ethyl 3-coumarincarboxylate	CA4
P10	Ethyl 3-coumarincarboxylate	CA6
P10	Ethyl 3-coumarincarboxylate	CA13
P10	Ethyl 3-coumarincarboxylate	CA5B
P11	3-Acetyl-7-hydroxy-chromen-2-one	MIF
P13	Scopoletin	CA7
P13	Scopoletin	CA12
P13	Scopoletin	CA9
P13	Scopoletin	CA13
P13	Scopoletin	CA1
P13	Scopoletin	CA14
P14	5,7-Dihydroxy-4-methylcoumarin	CA12
P14	5,7-Dihydroxy-4-methylcoumarin	CA9
P14	5,7-Dihydroxy-4-methylcoumarin	HSD17B3
P15	Ethyl 3,4,5-trimethoxybenzoylacetate	TUBB1
P15	Ethyl 3,4,5-trimethoxybenzoylacetate	MAP2K1
P15	Ethyl 3,4,5-trimethoxybenzoylacetate	KDM4C
P15	Ethyl 3,4,5-trimethoxybenzoylacetate	ADORA2B
P15	Ethyl 3,4,5-trimethoxybenzoylacetate	CDK2
P15	Ethyl 3,4,5-trimethoxybenzoylacetate	TGM2
P15	Ethyl 3,4,5-trimethoxybenzoylacetate	MAPK8
P15	Ethyl 3,4,5-trimethoxybenzoylacetate	ALK
P15	Ethyl 3,4,5-trimethoxybenzoylacetate	P2RX7
P15	Ethyl 3,4,5-trimethoxybenzoylacetate	PDE10A
P15	Ethyl 3,4,5-trimethoxybenzoylacetate	TLR9
P15	Ethyl 3,4,5-trimethoxybenzoylacetate	HDAC6
P15	Ethyl 3,4,5-trimethoxybenzoylacetate	GAPDH
P15	Ethyl 3,4,5-trimethoxybenzoylacetate	JAK2
P15	Ethyl 3,4,5-trimethoxybenzoylacetate	GRK3
P15	Ethyl 3,4,5-trimethoxybenzoylacetate	KDM5C
P15	Ethyl 3,4,5-trimethoxybenzoylacetate	ICAM1
P15	Ethyl 3,4,5-trimethoxybenzoylacetate	KDM4B
P15	Ethyl 3,4,5-trimethoxybenzoylacetate	KDM5B
P15	Ethyl 3,4,5-trimethoxybenzoylacetate	GRK2
P15	Ethyl 3,4,5-trimethoxybenzoylacetate	GRK5
P15	Ethyl 3,4,5-trimethoxybenzoylacetate	ALPL
P15	Ethyl 3,4,5-trimethoxybenzoylacetate	ALDH3A1
P15	Ethyl 3,4,5-trimethoxybenzoylacetate	LIPG
P15	Ethyl 3,4,5-trimethoxybenzoylacetate	CASP3
P15	Ethyl 3,4,5-trimethoxybenzoylacetate	TYK2
P15	Ethyl 3,4,5-trimethoxybenzoylacetate	CDK2
P15	Ethyl 3,4,5-trimethoxybenzoylacetate	CHEK1
P15	Ethyl 3,4,5-trimethoxybenzoylacetate	SCN10A
P15	Ethyl 3,4,5-trimethoxybenzoylacetate	ADORA2A
P15	Ethyl 3,4,5-trimethoxybenzoylacetate	ADAMTS5
P15	Ethyl 3,4,5-trimethoxybenzoylacetate	PREP
P15	Ethyl 3,4,5-trimethoxybenzoylacetate	VCAM1
P15	Ethyl 3,4,5-trimethoxybenzoylacetate	FAP
P15	Ethyl 3,4,5-trimethoxybenzoylacetate	TNNC1
P15	Ethyl 3,4,5-trimethoxybenzoylacetate	TNNT2
P15	Ethyl 3,4,5-trimethoxybenzoylacetate	TNNI3
P15	Ethyl 3,4,5-trimethoxybenzoylacetate	CCNA1
P15	Ethyl 3,4,5-trimethoxybenzoylacetate	CCNA2
P15	Ethyl 3,4,5-trimethoxybenzoylacetate	CHRM2
P15	Ethyl 3,4,5-trimethoxybenzoylacetate	SYK
P15	Ethyl 3,4,5-trimethoxybenzoylacetate	PDE4D
P15	Ethyl 3,4,5-trimethoxybenzoylacetate	IKBKB
P15	Ethyl 3,4,5-trimethoxybenzoylacetate	RET
P15	Ethyl 3,4,5-trimethoxybenzoylacetate	CHUK
P15	Ethyl 3,4,5-trimethoxybenzoylacetate	RELA
P15	Ethyl 3,4,5-trimethoxybenzoylacetate	CCND1
P15	Ethyl 3,4,5-trimethoxybenzoylacetate	CDK4
P15	Ethyl 3,4,5-trimethoxybenzoylacetate	PYGL
P15	Ethyl 3,4,5-trimethoxybenzoylacetate	MAPK10
P15	Ethyl 3,4,5-trimethoxybenzoylacetate	CDK4
P15	Ethyl 3,4,5-trimethoxybenzoylacetate	PARP2
P15	Ethyl 3,4,5-trimethoxybenzoylacetate	TNKS2
P15	Ethyl 3,4,5-trimethoxybenzoylacetate	TNKS
P15	Ethyl 3,4,5-trimethoxybenzoylacetate	HMGCR
P15	Ethyl 3,4,5-trimethoxybenzoylacetate	CMA1
P15	Ethyl 3,4,5-trimethoxybenzoylacetate	PIP4K2C
P15	Ethyl 3,4,5-trimethoxybenzoylacetate	CCNC
P15	Ethyl 3,4,5-trimethoxybenzoylacetate	STAT3
P15	Ethyl 3,4,5-trimethoxybenzoylacetate	PRMT3
P15	Ethyl 3,4,5-trimethoxybenzoylacetate	LRRK2
P15	Ethyl 3,4,5-trimethoxybenzoylacetate	CYP11B1
P15	Ethyl 3,4,5-trimethoxybenzoylacetate	CDK8
P15	Ethyl 3,4,5-trimethoxybenzoylacetate	CCNE1
P15	Ethyl 3,4,5-trimethoxybenzoylacetate	CDK2
P15	Ethyl 3,4,5-trimethoxybenzoylacetate	CCNE2
P15	Ethyl 3,4,5-trimethoxybenzoylacetate	CYP11B2
P15	Ethyl 3,4,5-trimethoxybenzoylacetate	TGFBR1
P15	Ethyl 3,4,5-trimethoxybenzoylacetate	QPCT
P15	Ethyl 3,4,5-trimethoxybenzoylacetate	TNNI3K
P15	Ethyl 3,4,5-trimethoxybenzoylacetate	CSF1R
P15	Ethyl 3,4,5-trimethoxybenzoylacetate	JAK3
P15	Ethyl 3,4,5-trimethoxybenzoylacetate	JAK1
P15	Ethyl 3,4,5-trimethoxybenzoylacetate	PIK3CA
P15	Ethyl 3,4,5-trimethoxybenzoylacetate	CDC7
P15	Ethyl 3,4,5-trimethoxybenzoylacetate	MALT1
P15	Ethyl 3,4,5-trimethoxybenzoylacetate	HCRTR1
P15	Ethyl 3,4,5-trimethoxybenzoylacetate	LYPLA1
P15	Ethyl 3,4,5-trimethoxybenzoylacetate	LYPLA2
P15	Ethyl 3,4,5-trimethoxybenzoylacetate	ACHE
P15	Ethyl 3,4,5-trimethoxybenzoylacetate	APH1B
P15	Ethyl 3,4,5-trimethoxybenzoylacetate	PSEN1
P15	Ethyl 3,4,5-trimethoxybenzoylacetate	APH1A
P15	Ethyl 3,4,5-trimethoxybenzoylacetate	NCSTN
P15	Ethyl 3,4,5-trimethoxybenzoylacetate	PSENEN
P15	Ethyl 3,4,5-trimethoxybenzoylacetate	PSEN2
P15	Ethyl 3,4,5-trimethoxybenzoylacetate	CASP1
P15	Ethyl 3,4,5-trimethoxybenzoylacetate	PTK2B
P15	Ethyl 3,4,5-trimethoxybenzoylacetate	KDM5A
P15	Ethyl 3,4,5-trimethoxybenzoylacetate	PRKDC
P15	Ethyl 3,4,5-trimethoxybenzoylacetate	ADAMTS4
P15	Ethyl 3,4,5-trimethoxybenzoylacetate	PDE3A
P15	Ethyl 3,4,5-trimethoxybenzoylacetate	TYMP
P15	Ethyl 3,4,5-trimethoxybenzoylacetate	IRAK4
P15	Ethyl 3,4,5-trimethoxybenzoylacetate	PRKD1
P15	Ethyl 3,4,5-trimethoxybenzoylacetate	PRKD2
P15	Ethyl 3,4,5-trimethoxybenzoylacetate	CPT1A
P15	Ethyl 3,4,5-trimethoxybenzoylacetate	CDK5R1
P15	Ethyl 3,4,5-trimethoxybenzoylacetate	CDK5
P15	Ethyl 3,4,5-trimethoxybenzoylacetate	TYMS
P15	Ethyl 3,4,5-trimethoxybenzoylacetate	ITK
P15	Ethyl 3,4,5-trimethoxybenzoylacetate	KIF11
P15	Ethyl 3,4,5-trimethoxybenzoylacetate	KAT2B
P15	Ethyl 3,4,5-trimethoxybenzoylacetate	MTOR
P15	Ethyl 3,4,5-trimethoxybenzoylacetate	HCK
P15	Ethyl 3,4,5-trimethoxybenzoylacetate	PI4KB
P15	Ethyl 3,4,5-trimethoxybenzoylacetate	EPHB4
P15	Ethyl 3,4,5-trimethoxybenzoylacetate	KDM4A
P15	Ethyl 3,4,5-trimethoxybenzoylacetate	GUSB
P15	Ethyl 3,4,5-trimethoxybenzoylacetate	PIM2
P15	Ethyl 3,4,5-trimethoxybenzoylacetate	CCNB2
P15	Ethyl 3,4,5-trimethoxybenzoylacetate	CCNB1
P15	Ethyl 3,4,5-trimethoxybenzoylacetate	CDK1
P15	Ethyl 3,4,5-trimethoxybenzoylacetate	CCNB3
P15	Ethyl 3,4,5-trimethoxybenzoylacetate	PARP14
P15	Ethyl 3,4,5-trimethoxybenzoylacetate	PARP15
P15	Ethyl 3,4,5-trimethoxybenzoylacetate	MAPKAPK2
P16	8-Hydroxy-6-methoxy-2-oxo-2H-chromen-7-yl β-D-glucopyranoside	CA7
P16	8-Hydroxy-6-methoxy-2-oxo-2H-chromen-7-yl β-D-glucopyranoside	CA1
P16	8-Hydroxy-6-methoxy-2-oxo-2H-chromen-7-yl β-D-glucopyranoside	CA12
P16	8-Hydroxy-6-methoxy-2-oxo-2H-chromen-7-yl β-D-glucopyranoside	CA9
P16	8-Hydroxy-6-methoxy-2-oxo-2H-chromen-7-yl β-D-glucopyranoside	CA13
P16	8-Hydroxy-6-methoxy-2-oxo-2H-chromen-7-yl β-D-glucopyranoside	CA2
P16	8-Hydroxy-6-methoxy-2-oxo-2H-chromen-7-yl β-D-glucopyranoside	GSK3B
P16	8-Hydroxy-6-methoxy-2-oxo-2H-chromen-7-yl β-D-glucopyranoside	ADORA2A
P16	8-Hydroxy-6-methoxy-2-oxo-2H-chromen-7-yl β-D-glucopyranoside	ADORA3
P16	8-Hydroxy-6-methoxy-2-oxo-2H-chromen-7-yl β-D-glucopyranoside	ADORA1
P16	8-Hydroxy-6-methoxy-2-oxo-2H-chromen-7-yl β-D-glucopyranoside	PNP
P16	8-Hydroxy-6-methoxy-2-oxo-2H-chromen-7-yl β-D-glucopyranoside	ADK
P16	8-Hydroxy-6-methoxy-2-oxo-2H-chromen-7-yl β-D-glucopyranoside	OGA
P16	8-Hydroxy-6-methoxy-2-oxo-2H-chromen-7-yl β-D-glucopyranoside	GBA
P16	8-Hydroxy-6-methoxy-2-oxo-2H-chromen-7-yl β-D-glucopyranoside	CDK4
P16	8-Hydroxy-6-methoxy-2-oxo-2H-chromen-7-yl β-D-glucopyranoside	CCNB1
P16	8-Hydroxy-6-methoxy-2-oxo-2H-chromen-7-yl β-D-glucopyranoside	CCNA1
P16	8-Hydroxy-6-methoxy-2-oxo-2H-chromen-7-yl β-D-glucopyranoside	CCNA2
P16	8-Hydroxy-6-methoxy-2-oxo-2H-chromen-7-yl β-D-glucopyranoside	CCND1
P16	8-Hydroxy-6-methoxy-2-oxo-2H-chromen-7-yl β-D-glucopyranoside	CDK1
P16	8-Hydroxy-6-methoxy-2-oxo-2H-chromen-7-yl β-D-glucopyranoside	ALDH2
P16	8-Hydroxy-6-methoxy-2-oxo-2H-chromen-7-yl β-D-glucopyranoside	IL2
P16	8-Hydroxy-6-methoxy-2-oxo-2H-chromen-7-yl β-D-glucopyranoside	GGH
P16	8-Hydroxy-6-methoxy-2-oxo-2H-chromen-7-yl β-D-glucopyranoside	MCL1
P16	8-Hydroxy-6-methoxy-2-oxo-2H-chromen-7-yl β-D-glucopyranoside	CDK2
P16	8-Hydroxy-6-methoxy-2-oxo-2H-chromen-7-yl β-D-glucopyranoside	GAPDH
P16	8-Hydroxy-6-methoxy-2-oxo-2H-chromen-7-yl β-D-glucopyranoside	DAO
P16	8-Hydroxy-6-methoxy-2-oxo-2H-chromen-7-yl β-D-glucopyranoside	ADA
P16	8-Hydroxy-6-methoxy-2-oxo-2H-chromen-7-yl β-D-glucopyranoside	TYMP
P16	8-Hydroxy-6-methoxy-2-oxo-2H-chromen-7-yl β-D-glucopyranoside	HSPA8
P16	8-Hydroxy-6-methoxy-2-oxo-2H-chromen-7-yl β-D-glucopyranoside	GRK1
P17	Ethyl 3-(1,3-benzodioxol-5-yl)-3-oxopropanoate
P19	Matairesinol	CA12
P19	Matairesinol	CA9
P19	Matairesinol	EGFR
P19	Matairesinol	CA7
P19	Matairesinol	XDH
P19	Matairesinol	CA5A
P19	Matairesinol	CA2
P19	Matairesinol	CA3
P19	Matairesinol	HSD17B3
P19	Matairesinol	CA1
P19	Matairesinol	CA14
P19	Matairesinol	AKR1B1
P19	Matairesinol	MAOA
P19	Matairesinol	GPR35
P19	Matairesinol	CCND1
P19	Matairesinol	CDK4
P19	Matairesinol	PDGFRB
P19	Matairesinol	FLT4
P19	Matairesinol	IGF1R
P19	Matairesinol	INSR
P19	Matairesinol	CDK2
P19	Matairesinol	CCNA1
P19	Matairesinol	CCNA2
P19	Matairesinol	PTK2
P19	Matairesinol	PLK1
P19	Matairesinol	CSNK2A1
P19	Matairesinol	MET
P19	Matairesinol	TEK
P19	Matairesinol	AKT1
P19	Matairesinol	BACE1
P19	Matairesinol	MAP3K8
P19	Matairesinol	EPHB4
P19	Matairesinol	HSPA1A
P19	Matairesinol	NUAK1
P19	Matairesinol	FGR
P19	Matairesinol	LYN
P19	Matairesinol	MB
P19	Matairesinol	MIF
P19	Matairesinol	RNASEH1
P19	Matairesinol	CYP1A2
P19	Matairesinol	DAO
P19	Matairesinol	GSR
P19	Matairesinol	NQO2
P19	Matairesinol	CA4
P19	Matairesinol	CA6
P19	Matairesinol	CA13
P19	Matairesinol	ESR1
P19	Matairesinol	ESR2
P19	Matairesinol	QDPR
P19	Matairesinol	PARP1
P19	Matairesinol	CDK2
P19	Matairesinol	CCNE1
P19	Matairesinol	PTK2B
P19	Matairesinol	CA5B
P19	Matairesinol	IDO1
P19	Matairesinol	AURKB
P19	Matairesinol	GSK3B
P19	Matairesinol	KDR
P19	Matairesinol	AKR1C3
P19	Matairesinol	AKR1C1
P19	Matairesinol	SNCA
P19	Matairesinol	METAP2
P19	Matairesinol	ALDH2
P19	Matairesinol	ALDH5A1
P19	Matairesinol	ABAT
P19	Matairesinol	ACHE
P19	Matairesinol	NFKB1
P19	Matairesinol	KCNA3
P20	(-) Arctigenin	PTGS1
P20	(-) Arctigenin	PTGS2
P21	Maraniol	MAP2K1
P21	Maraniol	SHBG
P21	Maraniol	CYP19A1
P21	Maraniol	LYPLA1
P21	Maraniol	LYPLA2
P21	Maraniol	SLC6A3
P21	Maraniol	SLC6A2
P21	Maraniol	ALOX5
P21	Maraniol	PPARG
P21	Maraniol	HTR1A
P21	Maraniol	HSD17B2
P21	Maraniol	AURKA
P21	Maraniol	ALOX15
P21	Maraniol	HSD11B1
P21	Maraniol	RAF1
P21	Maraniol	DYRK1A
P21	Maraniol	ESR1
P21	Maraniol	ESR2
P21	Maraniol	RET
P21	Maraniol	RIPK2
P21	Maraniol	GSK3B
P21	Maraniol	BRAF
P21	Maraniol	CHEK1
P21	Maraniol	PDK1
P21	Maraniol	WEE1
P21	Maraniol	CTSS
P21	Maraniol	PTGES
P21	Maraniol	LNPEP
P21	Maraniol	CDK5
P21	Maraniol	CDK5R1
P21	Maraniol	MAPKAPK2
P21	Maraniol	ALPL
P21	Maraniol	AURKB
P21	Maraniol	RORC
P21	Maraniol	CDC25C
P21	Maraniol	JAK2
P21	Maraniol	CDC25B
P21	Maraniol	MIF
P21	Maraniol	CDK4
P21	Maraniol	SPHK1
P21	Maraniol	MAOA
P21	Maraniol	ERN1
P21	Maraniol	PLK1
P21	Maraniol	DNM1
P21	Maraniol	TBXA2R
P21	Maraniol	RPS6KA3
P21	Maraniol	ALOX12
P21	Maraniol	MAOB
P21	Maraniol	VCP
P21	Maraniol	ADORA2A
P21	Maraniol	ADORA2B
P21	Maraniol	MTOR
P21	Maraniol	HSP90AA1
P21	Maraniol	PIK3CA
P21	Maraniol	PTK2B
P21	Maraniol	SYK
P21	Maraniol	PIK3CG
P21	Maraniol	ABCG2
P21	Maraniol	CDK2
P21	Maraniol	MMP14
P21	Maraniol	QPCT
P21	Maraniol	HTT
P21	Maraniol	PARP1
P21	Maraniol	PIM2
P21	Maraniol	TNKS2
P21	Maraniol	TNKS
P21	Maraniol	GRM1
P21	Maraniol	PLK4
P21	Maraniol	BAD
P21	Maraniol	CLK1
P21	Maraniol	PIM3
P21	Maraniol	TBK1
P21	Maraniol	DYRK1B
P21	Maraniol	CCNB3
P21	Maraniol	CDK1
P21	Maraniol	CCNB1
P21	Maraniol	CCNB2
P21	Maraniol	CCND2
P21	Maraniol	CDK4
P21	Maraniol	CCND1
P21	Maraniol	CCND3
P21	Maraniol	PIK3CA
P21	Maraniol	PIK3R1
P21	Maraniol	CSNK1A1
P21	Maraniol	AGPAT2
P21	Maraniol	APP
P21	Maraniol	PITRM1
P21	Maraniol	HTR6
P21	Maraniol	CLK3
P21	Maraniol	DYRK2
P21	Maraniol	NOX4
P21	Maraniol	SMARCA2
P21	Maraniol	BACE2
P21	Maraniol	ABL1
P21	Maraniol	TYMS
P21	Maraniol	PIK3CD
P21	Maraniol	PRKDC
P21	Maraniol	PIK3CB
P21	Maraniol	HCK
P21	Maraniol	LYN
P21	Maraniol	TXK
P21	Maraniol	PTGFR
P21	Maraniol	FLT1
P21	Maraniol	PDGFRB
P21	Maraniol	EPHB4
P21	Maraniol	TNNI3K
P21	Maraniol	RAC1
P21	Maraniol	CSF1R
T2	Carvacrol	PTGS1
T2	Carvacrol	TRPA1
T3	Geniposide	ADORA1
T3	Geniposide	ADORA2A
T3	Geniposide	CA2
T3	Geniposide	CA1
T3	Geniposide	CA12
T3	Geniposide	CA9
T3	Geniposide	ADORA3
T3	Geniposide	CA14
T3	Geniposide	LGALS3
T3	Geniposide	LGALS9
T3	Geniposide	EPHX2
T3	Geniposide	TYR
T3	Geniposide	FUCA1
T3	Geniposide	SLC29A1
T3	Geniposide	SLC5A2
T3	Geniposide	ADORA2B
T3	Geniposide	ADK
T3	Geniposide	SLC5A1
T3	Geniposide	CA7
T3	Geniposide	CA13
T3	Geniposide	HK2
T3	Geniposide	HK1
T3	Geniposide	OGA
T3	Geniposide	ADA
T3	Geniposide	GBA
T3	Geniposide	TYMP
T3	Geniposide	LGALS4
T3	Geniposide	LGALS8
T3	Geniposide	AKR1C3
T3	Geniposide	AKR1B1
T3	Geniposide	HRAS
T3	Geniposide	ATIC
T3	Geniposide	CA6
T3	Geniposide	ALOX12
T3	Geniposide	CA4
T3	Geniposide	CA5A
T3	Geniposide	MMP13
T3	Geniposide	MMP1
T3	Geniposide	MMP7
T3	Geniposide	MMP12
T3	Geniposide	MMP8
T3	Geniposide	MMP2
T3	Geniposide	EIF4H
T3	Geniposide	PABPC1
T3	Geniposide	MAG
T3	Geniposide	SLC5A4
T3	Geniposide	EGFR
T3	Geniposide	PNP
T3	Geniposide	HSP90AA1
T3	Geniposide	GAPDH
T3	Geniposide	FOLH1
T3	Geniposide	PYGL
T3	Geniposide	LGALS7
T3	Geniposide	MGAM
T4	Helenalin	TERT
T4	Helenalin	AR
T4	Helenalin	TLR9
T4	Helenalin	PTGS2
T4	Helenalin	NR3C1
T4	Helenalin	CYP19A1
T4	Helenalin	ABCB1
T4	Helenalin	F2
T4	Helenalin	NR3C2
T4	Helenalin	HSD17B2
T4	Helenalin	PRKCA
T4	Helenalin	PGR
T4	Helenalin	CYP11B1
T4	Helenalin	CYP11B2
T4	Helenalin	CES2
T4	Helenalin	CDK5
T4	Helenalin	CDK5R1
T4	Helenalin	NOS2
T4	Helenalin	LRRK2
T4	Helenalin	ATP2A1
T4	Helenalin	HMGCR
T4	Helenalin	PRSS1
T4	Helenalin	CTRC
T4	Helenalin	ABCC9
T4	Helenalin	ABCC9
T4	Helenalin	KCNJ11
T4	Helenalin	AOC3
T4	Helenalin	CYP51A1
T4	Helenalin	LIPA
T4	Helenalin	VAV1
T4	Helenalin	BRD4
T4	Helenalin	BRD2
T4	Helenalin	CASP1
T4	Helenalin	CDC7
T4	Helenalin	HMOX1
T4	Helenalin	PPP2CA
T4	Helenalin	GSK3B
T4	Helenalin	MGLL
T4	Helenalin	IARS
T4	Helenalin	PSEN2
T4	Helenalin	PSENEN
T4	Helenalin	NCSTN
T4	Helenalin	APH1A
T4	Helenalin	PSEN1
T4	Helenalin	APH1B
T4	Helenalin	DRD4
T4	Helenalin	TAAR1
T4	Helenalin	PTGES
T4	Helenalin	PDE10A
T4	Helenalin	JAK1
T4	Helenalin	JAK2
T4	Helenalin	JAK3
T4	Helenalin	TYK2
T4	Helenalin	CYP17A1
T4	Helenalin	PDCD4
T4	Helenalin	HSD11B1
T4	Helenalin	KCNQ1
T4	Helenalin	KCNE1
T4	Helenalin	MPO
T4	Helenalin	PCSK7
T4	Helenalin	TYMS
T4	Helenalin	MAPK1
T4	Helenalin	LTA4H
T4	Helenalin	ALOX5
T4	Helenalin	TACR2
T4	Helenalin	PLA2G2A
T4	Helenalin	EPAS1
T4	Helenalin	PTPN2
T4	Helenalin	DRD2
T4	Helenalin	GSR
T4	Helenalin	PTPN11
T4	Helenalin	HSD11B2
T4	Helenalin	ALDH3A1
T4	Helenalin	SLC6A3
T4	Helenalin	MAP2K1
T4	Helenalin	HTR4
T4	Helenalin	CYP2C9
T13	(+)-borneol	CA2
T13	(+)-borneol	CA1
T13	(+)-borneol	CA4
T13	(+)-borneol	TRPM8
T13	(+)-borneol	CDC25A
T13	(+)-borneol	CDC25B
T13	(+)-borneol	NR1I3
T13	(+)-borneol	AR
T13	(+)-borneol	NR1H4
T13	(+)-borneol	GPBAR1
T13	(+)-borneol	SHH
T13	(+)-borneol	ESR2
T15	Isoeugenol	TUBB1
T15	Isoeugenol	CYP1A2
T15	Isoeugenol	CYP1A1
T15	Isoeugenol	CYP1B1
T15	Isoeugenol	PTGS1
T15	Isoeugenol	RELA
T15	Isoeugenol	CA2
T15	Isoeugenol	CA5A
T15	Isoeugenol	NQO2
T15	Isoeugenol	PTGS2
T15	Isoeugenol	CA1
T15	Isoeugenol	CA12
T15	Isoeugenol	CA9
T15	Isoeugenol	AHR
T15	Isoeugenol	ESR1
T15	Isoeugenol	FADS1
T15	Isoeugenol	EGFR
T15	Isoeugenol	VEGFA
T15	Isoeugenol	EGLN1
T15	Isoeugenol	MAPT
T15	Isoeugenol	MIF
T15	Isoeugenol	NFE2L2
T15	Isoeugenol	HMGCR
T15	Isoeugenol	CA7
T15	Isoeugenol	CA14
T15	Isoeugenol	SLC6A2
T15	Isoeugenol	DAO
T15	Isoeugenol	MAOA
T15	Isoeugenol	CYP2C9
T15	Isoeugenol	CYP3A4
T15	Isoeugenol	GPR84
T15	Isoeugenol	CA6
T15	Isoeugenol	CXCR2
T15	Isoeugenol	KCNMA1
T15	Isoeugenol	HDAC4
T15	Isoeugenol	TYR
T15	Isoeugenol	CYP17A1
T15	Isoeugenol	PARP1
T15	Isoeugenol	AR
T15	Isoeugenol	CA3
T15	Isoeugenol	CHRNB4
T15	Isoeugenol	CHRNA3
T15	Isoeugenol	ALOX5
T15	Isoeugenol	MAOB
T15	Isoeugenol	DCTPP1
T15	Isoeugenol	CHRNB2
T15	Isoeugenol	CHRNA4
T15	Isoeugenol	TUBB3
T15	Isoeugenol	ABCB1
T15	Isoeugenol	CBR1
T15	Isoeugenol	KDR
T15	Isoeugenol	CYP19A1
T15	Isoeugenol	DUSP3
T15	Isoeugenol	BRAF
T15	Isoeugenol	APP
T15	Isoeugenol	KDM4E
T15	Isoeugenol	ALPL
T15	Isoeugenol	STAT3
T15	Isoeugenol	SRC
T15	Isoeugenol	CA4
T15	Isoeugenol	AKR1B1
T15	Isoeugenol	CYP2C19
T18	(-)-Isocaryophyllene	PPARA
T18	(-)-Isocaryophyllene	CNR2
T21	Nootkatone	CYP19A1
T21	Nootkatone	SRD5A1
T21	Nootkatone	SRD5A2
T21	Nootkatone	NR1I3
T21	Nootkatone	CYP17A1
T21	Nootkatone	NR1I2
T21	Nootkatone	FABP1
T21	Nootkatone	AR
T21	Nootkatone	PGR
T21	Nootkatone	SIGMAR1
T21	Nootkatone	HSD17B3
T21	Nootkatone	NR3C1
T25	(-)-β-cadinene	PPARA
T25	(-)-β-cadinene	CNR2
T27	a-Ylangene	PPARA
T27	a-Ylangene	CNR2
T28	(Z)-caryophyllene	PPARA
T28	(Z)-caryophyllene	CNR2
T31	(-)-α-longipinene	PPARA
T31	(-)-α-longipinene	CNR2
T34	18-β-Glycyrrhetinic acid	PRKCH
T34	18-β-Glycyrrhetinic acid	HSD11B2
T34	18-β-Glycyrrhetinic acid	PTPN11
T34	18-β-Glycyrrhetinic acid	HSD11B1
T34	18-β-Glycyrrhetinic acid	AKR1B10
T34	18-β-Glycyrrhetinic acid	PTGES
T34	18-β-Glycyrrhetinic acid	AR
T34	18-β-Glycyrrhetinic acid	PTPN1
T34	18-β-Glycyrrhetinic acid	PTPN2
T34	18-β-Glycyrrhetinic acid	CES2
T34	18-β-Glycyrrhetinic acid	NOS2
T34	18-β-Glycyrrhetinic acid	CYP19A1
T34	18-β-Glycyrrhetinic acid	NPC1L1
T34	18-β-Glycyrrhetinic acid	SERPINA6
T34	18-β-Glycyrrhetinic acid	SIGMAR1
T34	18-β-Glycyrrhetinic acid	SHBG
T34	18-β-Glycyrrhetinic acid	CYP17A1
T34	18-β-Glycyrrhetinic acid	PGR
T34	18-β-Glycyrrhetinic acid	BCHE
T34	18-β-Glycyrrhetinic acid	NR3C1
T34	18-β-Glycyrrhetinic acid	BACE1
T34	18-β-Glycyrrhetinic acid	ALOX5
T34	18-β-Glycyrrhetinic acid	CDC25A
T34	18-β-Glycyrrhetinic acid	FNTA
T34	18-β-Glycyrrhetinic acid	FNTB
T34	18-β-Glycyrrhetinic acid	RORA
T34	18-β-Glycyrrhetinic acid	MAPK3
T34	18-β-Glycyrrhetinic acid	POLB
T34	18-β-Glycyrrhetinic acid	SLC6A3
T34	18-β-Glycyrrhetinic acid	PTPN6
T34	18-β-Glycyrrhetinic acid	NR1H3
T34	18-β-Glycyrrhetinic acid	ADORA3
T34	18-β-Glycyrrhetinic acid	ESR2
T34	18-β-Glycyrrhetinic acid	IDO1
T34	18-β-Glycyrrhetinic acid	PLA2G1B
T34	18-β-Glycyrrhetinic acid	CDC25B
T34	18-β-Glycyrrhetinic acid	CES1
T34	18-β-Glycyrrhetinic acid	RORC
T34	18-β-Glycyrrhetinic acid	PTPRF
T34	18-β-Glycyrrhetinic acid	ACP1
T34	18-β-Glycyrrhetinic acid	SRD5A2
T34	18-β-Glycyrrhetinic acid	PDE4D
T34	18-β-Glycyrrhetinic acid	FABP1
T34	18-β-Glycyrrhetinic acid	NR3C2
T34	18-β-Glycyrrhetinic acid	PPARG
T34	18-β-Glycyrrhetinic acid	ESR1
T34	18-β-Glycyrrhetinic acid	NR1I2
T34	18-β-Glycyrrhetinic acid	HSD17B3
T34	18-β-Glycyrrhetinic acid	SCD
T34	18-β-Glycyrrhetinic acid	NR1I3
T34	18-β-Glycyrrhetinic acid	TNF
T34	18-β-Glycyrrhetinic acid	G6PD
T34	18-β-Glycyrrhetinic acid	CYP51A1
T34	18-β-Glycyrrhetinic acid	FDFT1
T34	18-β-Glycyrrhetinic acid	PPARA
T34	18-β-Glycyrrhetinic acid	PPARD
T34	18-β-Glycyrrhetinic acid	HSD17B2
T34	18-β-Glycyrrhetinic acid	TOP1
T34	18-β-Glycyrrhetinic acid	PREP
T34	18-β-Glycyrrhetinic acid	CD81
T34	18-β-Glycyrrhetinic acid	TOP2A
T34	18-β-Glycyrrhetinic acid	HMGCR
T34	18-β-Glycyrrhetinic acid	FAAH
T34	18-β-Glycyrrhetinic acid	FABP4
T34	18-β-Glycyrrhetinic acid	FABP3
T34	18-β-Glycyrrhetinic acid	FABP5
T34	18-β-Glycyrrhetinic acid	PTGS1
T34	18-β-Glycyrrhetinic acid	TERT
T34	18-β-Glycyrrhetinic acid	PTGER2
T34	18-β-Glycyrrhetinic acid	GPBAR1
T34	18-β-Glycyrrhetinic acid	SRD5A1
T34	18-β-Glycyrrhetinic acid	SLC6A4
T34	18-β-Glycyrrhetinic acid	ALOX5AP
T34	18-β-Glycyrrhetinic acid	PTGDR2
T34	18-β-Glycyrrhetinic acid	PTGER1
T34	18-β-Glycyrrhetinic acid	EPHA2
T34	18-β-Glycyrrhetinic acid	PTGER4
T34	18-β-Glycyrrhetinic acid	AKR1C2
T34	18-β-Glycyrrhetinic acid	AKR1C1
T34	18-β-Glycyrrhetinic acid	IL6
T34	18-β-Glycyrrhetinic acid	GLUL
T34	18-β-Glycyrrhetinic acid	UBA2
T34	18-β-Glycyrrhetinic acid	SAE1
T34	18-β-Glycyrrhetinic acid	LTB4R
T34	18-β-Glycyrrhetinic acid	HAO1
T34	18-β-Glycyrrhetinic acid	SLC10A2
T34	18-β-Glycyrrhetinic acid	MDM2
T34	18-β-Glycyrrhetinic acid	MMP3
T34	18-β-Glycyrrhetinic acid	MMP1
T34	18-β-Glycyrrhetinic acid	MMP2
T34	18-β-Glycyrrhetinic acid	FFAR1
T34	18-β-Glycyrrhetinic acid	PTGS2
T35	bauerenol	AR
T35	bauerenol	BCHE
T35	bauerenol	CHRM2
T35	bauerenol	ACHE
T35	bauerenol	SLC6A4
T35	bauerenol	CYP2C19
T35	bauerenol	CYP19A1
T35	bauerenol	NR1I3
T35	bauerenol	PTPN1
T35	bauerenol	NR1H3
T35	bauerenol	SREBF2
T35	bauerenol	CYP17A1
T35	bauerenol	NPC1L1
T35	bauerenol	SLC6A2
T35	bauerenol	HMGCR
T35	bauerenol	CYP51A1
T35	bauerenol	ESR1
T35	bauerenol	SQLE
T35	bauerenol	RORC
T35	bauerenol	SHBG
T35	bauerenol	PTPN6
T35	bauerenol	PTPN2
T35	bauerenol	ESR2
T35	bauerenol	PTGES
T35	bauerenol	RORA
T35	bauerenol	PREP
[truncated: 4,407 more rows]

## Sheet: COPD targets
Genecards				Selected targets (according to median value)
Gene Symbol	Description	Relevance score		Gene Symbol	Relevance score
BMPR2	Bone Morphogenetic Protein Receptor Type 2	130.62		BMPR2	130.62
SERPINA1	Serpin Family A Member 1	129.285		SERPINA1	129.285
TNF	Tumor Necrosis Factor	124.535		TNF	124.535
TERT	Telomerase Reverse Transcriptase	124.05		TERT	124.05
IL6	Interleukin 6	119.446		IL6	119.446
MMP1	Matrix Metallopeptidase 1	115.515		MMP1	115.515
TP53	Tumor Protein P53	111.387		TP53	111.387
TGFB1	Transforming Growth Factor Beta 1	107.494		TGFB1	107.494
CYBB	Cytochrome B-245 Beta Chain	105.145		CYBB	105.145
SFTPC	Surfactant Protein C	102.83		SFTPC	102.83
IL10	Interleukin 10	102.31		IL10	102.31
COPD	Pulmonary Disease, Chronic Obstructive, Severe Early-Onset	98.1171		COPD	98.1171
HLA-DRB1	Major Histocompatibility Complex, Class II, DR Beta 1	98.0216		HLA-DRB1	98.0216
ACE	Angiotensin I Converting Enzyme	96.2594		ACE	96.2594
CFTR	CF Transmembrane Conductance Regulator	95.3527		CFTR	95.3527
PKD1	Polycystin 1, Transient Receptor Potential Channel Interacting	93.4553		PKD1	93.4553
SFTPB	Surfactant Protein B	90.6264		SFTPB	90.6264
RTEL1	Regulator Of Telomere Elongation Helicase 1	88.7459		RTEL1	88.7459
ABCA3	ATP Binding Cassette Subfamily A Member 3	88.7135		ABCA3	88.7135
CYBA	Cytochrome B-245 Alpha Chain	87.4458		CYBA	87.4458
NCF2	Neutrophil Cytosolic Factor 2	86.8529		NCF2	86.8529
NOD2	Nucleotide Binding Oligomerization Domain Containing 2	83.6521		NOD2	83.6521
IL1B	Interleukin 1 Beta	82.371		IL1B	82.371
APOE	Apolipoprotein E	81.6436		APOE	81.6436
GBA	Glucosylceramidase Beta	81.554		GBA	81.554
ENG	Endoglin	80.4585		ENG	80.4585
CRP	C-Reactive Protein	79.4926		CRP	79.4926
CTLA4	Cytotoxic T-Lymphocyte Associated Protein 4	79.265		CTLA4	79.265
RTEL1-TNFRSF6B	RTEL1-TNFRSF6B Readthrough (NMD Candidate)	78.2391		RTEL1-TNFRSF6B	78.2391
IFNG	Interferon Gamma	78.1692		IFNG	78.1692
ALB	Albumin	76.7861		ALB	76.7861
LMNA	Lamin A/C	76.6998		LMNA	76.6998
NCF1	Neutrophil Cytosolic Factor 1	76.1352		NCF1	76.1352
MIR17	MicroRNA 17	75.8945		MIR17	75.8945
CXCL8	C-X-C Motif Chemokine Ligand 8	75.7281		CXCL8	75.7281
PKD2	Polycystin 2, Transient Receptor Potential Cation Channel	74.7151		PKD2	74.7151
EIF2AK4	Eukaryotic Translation Initiation Factor 2 Alpha Kinase 4	74.5197		EIF2AK4	74.5197
RET	Ret Proto-Oncogene	73.5365		RET	73.5365
MUC5B	Mucin 5B, Oligomeric Mucus/Gel-Forming	72.9134		MUC5B	72.9134
JAK2	Janus Kinase 2	72.9028		JAK2	72.9028
PKHD1	PKHD1 Ciliary IPT Domain Containing Fibrocystin/Polyductin	72.1719		PKHD1	72.1719
GAA	Alpha Glucosidase	71.1097		GAA	71.1097
MPO	Myeloperoxidase	70.7702		MPO	70.7702
ACVRL1	Activin A Receptor Like Type 1	70.1887		ACVRL1	70.1887
SFTPA1	Surfactant Protein A1	70.0728		SFTPA1	70.0728
KRAS	KRAS Proto-Oncogene, GTPase	70.0559		KRAS	70.0559
TLR4	Toll Like Receptor 4	69.8239		TLR4	69.8239
NF1	Neurofibromin 1	68.5636		NF1	68.5636
NOS3	Nitric Oxide Synthase 3	68.1658		NOS3	68.1658
NCF4	Neutrophil Cytosolic Factor 4	67.7873		NCF4	67.7873
HLA-B	Major Histocompatibility Complex, Class I, B	66.9739		HLA-B	66.9739
GLA	Galactosidase Alpha	66.8818		GLA	66.8818
VWF	Von Willebrand Factor	66.5318		VWF	66.5318
HFE	Homeostatic Iron Regulator	66.4013		HFE	66.4013
SFTPA2	Surfactant Protein A2	66.2381		SFTPA2	66.2381
STAT3	Signal Transducer And Activator Of Transcription 3	66.1774		STAT3	66.1774
CCL2	C-C Motif Chemokine Ligand 2	65.8668		CCL2	65.8668
PSEN1	Presenilin 1	65.751		PSEN1	65.751
SMPD1	Sphingomyelin Phosphodiesterase 1	65.3651		SMPD1	65.3651
VEGFA	Vascular Endothelial Growth Factor A	64.8116		VEGFA	64.8116
MIR21	MicroRNA 21	64.7328		MIR21	64.7328
IL13	Interleukin 13	64.5351		IL13	64.5351
NPC1	NPC Intracellular Cholesterol Transporter 1	64.45		NPC1	64.45
PTPN11	Protein Tyrosine Phosphatase Non-Receptor Type 11	64.1111		PTPN11	64.1111
STAT1	Signal Transducer And Activator Of Transcription 1	64.0868		STAT1	64.0868
MMP9	Matrix Metallopeptidase 9	63.8914		MMP9	63.8914
FAM13A	Family With Sequence Similarity 13 Member A	63.7863		FAM13A	63.7863
CAV1	Caveolin 1	63.6431		CAV1	63.6431
F2	Coagulation Factor II, Thrombin	63.281		F2	63.281
EDN1	Endothelin 1	62.7573		EDN1	62.7573
ABL1	ABL Proto-Oncogene 1, Non-Receptor Tyrosine Kinase	62.7135		ABL1	62.7135
HMOX1	Heme Oxygenase 1	62.5994		HMOX1	62.5994
ATM	ATM Serine/Threonine Kinase	62.5437		ATM	62.5437
FLNA	Filamin A	62.4274		FLNA	62.4274
SNCA	Synuclein Alpha	62.1706		SNCA	62.1706
NLRP3	NLR Family Pyrin Domain Containing 3	62.1183		NLRP3	62.1183
APP	Amyloid Beta Precursor Protein	62.115		APP	62.115
ELN	Elastin	61.821		ELN	61.821
KCNK3	Potassium Two Pore Domain Channel Subfamily K Member 3	61.6329		KCNK3	61.6329
DSP	Desmoplakin	61.6253		DSP	61.6253
HLA-DQB1	Major Histocompatibility Complex, Class II, DQ Beta 1	61.3724		HLA-DQB1	61.3724
BRAF	B-Raf Proto-Oncogene, Serine/Threonine Kinase	61.3547		BRAF	61.3547
EDNRB	Endothelin Receptor Type B	60.8687		EDNRB	60.8687
MPZ	Myelin Protein Zero	60.4066		MPZ	60.4066
PARN	Poly(A)-Specific Ribonuclease	60.004		PARN	60.004
SMAD4	SMAD Family Member 4	59.924		SMAD4	59.924
REN	Renin	59.7917		REN	59.7917
SFTPD	Surfactant Protein D	59.5926		SFTPD	59.5926
KIT	KIT Proto-Oncogene, Receptor Tyrosine Kinase	59.5829		KIT	59.5829
IL4	Interleukin 4	59.5088		IL4	59.5088
EGFR	Epidermal Growth Factor Receptor	59.2204		EGFR	59.2204
RYR1	Ryanodine Receptor 1	59.1864		RYR1	59.1864
AKT1	AKT Serine/Threonine Kinase 1	58.7619		AKT1	58.7619
TERC	Telomerase RNA Component	58.4777		TERC	58.4777
MFN2	Mitofusin 2	58.1027		MFN2	58.1027
PRKN	Parkin RBR E3 Ubiquitin Protein Ligase	57.3296		PRKN	57.3296
MTHFR	Methylenetetrahydrofolate Reductase	57.1931		MTHFR	57.1931
FBN1	Fibrillin 1	57.1165		FBN1	57.1165
PMS2	PMS1 Homolog 2, Mismatch Repair System Component	57.0831		PMS2	57.0831
PTPN22	Protein Tyrosine Phosphatase Non-Receptor Type 22	56.9158		PTPN22	56.9158
LOC106627981	GBA Recombination Region	56.7048		LOC106627981	56.7048
PTEN	Phosphatase And Tensin Homolog	56.5902		PTEN	56.5902
BRCA2	BRCA2 DNA Repair Associated	56.5493		BRCA2	56.5493
CTNNB1	Catenin Beta 1	56.4348		CTNNB1	56.4348
CCR6	C-C Motif Chemokine Receptor 6	55.9184		CCR6	55.9184
TLR2	Toll Like Receptor 2	55.8429		TLR2	55.8429
MAPT	Microtubule Associated Protein Tau	55.7625		MAPT	55.7625
NOTCH1	Notch Receptor 1	55.5411		NOTCH1	55.5411
ELANE	Elastase, Neutrophil Expressed	55.5013		ELANE	55.5013
NPPB	Natriuretic Peptide B	55.499		NPPB	55.499
HLA-DPB1	Major Histocompatibility Complex, Class II, DP Beta 1	55.4954		HLA-DPB1	55.4954
TRPV4	Transient Receptor Potential Cation Channel Subfamily V Member 4	55.4395		TRPV4	55.4395
LRRK2	Leucine Rich Repeat Kinase 2	55.3691		LRRK2	55.3691
IL1RN	Interleukin 1 Receptor Antagonist	55.1786		IL1RN	55.1786
FAS	Fas Cell Surface Death Receptor	55.125		FAS	55.125
LOC110806263	TERT 5' Regulatory Region	54.9566		LOC110806263	54.9566
ADRB2	Adrenoceptor Beta 2	54.4793		ADRB2	54.4793
IL17A	Interleukin 17A	54.094		IL17A	54.094
SERPINA3	Serpin Family A Member 3	53.9145		SERPINA3	53.9145
INS	Insulin	53.9005		INS	53.9005
MUC1	Mucin 1, Cell Surface Associated	53.8392		MUC1	53.8392
SOD1	Superoxide Dismutase 1	53.6543		SOD1	53.6543
ICAM1	Intercellular Adhesion Molecule 1	53.6001		ICAM1	53.6001
GATA4	GATA Binding Protein 4	53.586		GATA4	53.586
FOXF1	Forkhead Box F1	53.3435		FOXF1	53.3435
BCR	BCR Activator Of RhoGEF And GTPase	53.3375		BCR	53.3375
F5	Coagulation Factor V	53.2506		F5	53.2506
POLG	DNA Polymerase Gamma, Catalytic Subunit	53.23		POLG	53.23
NKX2-5	NK2 Homeobox 5	53.147		NKX2-5	53.147
PIK3CA	Phosphatidylinositol-4,5-Bisphosphate 3-Kinase Catalytic Subunit Alpha	53.0407		PIK3CA	53.0407
SETBP1	SET Binding Protein 1	52.9673		SETBP1	52.9673
MIR34A	MicroRNA 34a	52.8297		MIR34A	52.8297
MIR126	MicroRNA 126	52.7519		MIR126	52.7519
PDGFRB	Platelet Derived Growth Factor Receptor Beta	52.7344		PDGFRB	52.7344
CCL5	C-C Motif Chemokine Ligand 5	52.6443		CCL5	52.6443
CCL11	C-C Motif Chemokine Ligand 11	52.2587		CCL11	52.2587
SQSTM1	Sequestosome 1	52.0655		SQSTM1	52.0655
FCGR2A	Fc Fragment Of IgG Receptor IIa	51.8934		FCGR2A	51.8934
IL2	Interleukin 2	51.8268		IL2	51.8268
TSC2	TSC Complex Subunit 2	51.3208		TSC2	51.3208
GDNF	Glial Cell Derived Neurotrophic Factor	51.1832		GDNF	51.1832
AGT	Angiotensinogen	51.1682		AGT	51.1682
ATP7B	ATPase Copper Transporting Beta	51.0636		ATP7B	51.0636
MIR223	MicroRNA 223	50.9868		MIR223	50.9868
CCND1	Cyclin D1	50.8443		CCND1	50.8443
TBX4	T-Box Transcription Factor 4	50.4906		TBX4	50.4906
SH3TC2	SH3 Domain And Tetratricopeptide Repeats 2	50.4347		SH3TC2	50.4347
PRTN3	Proteinase 3	50.4169		PRTN3	50.4169
MARS1	Methionyl-TRNA Synthetase 1	50.4007		MARS1	50.4007
PPARG	Peroxisome Proliferator Activated Receptor Gamma	50.2856		PPARG	50.2856
HBB	Hemoglobin Subunit Beta	50.14		HBB	50.14
GDAP1	Ganglioside Induced Differentiation Associated Protein 1	49.8075		GDAP1	49.8075
MIR20A	MicroRNA 20a	49.7463		MIR20A	49.7463
HRAS	HRas Proto-Oncogene, GTPase	49.4158		HRAS	49.4158
PSAP	Prosaposin	49.3942		PSAP	49.3942
NAGLU	N-Acetyl-Alpha-Glucosaminidase	49.3726		NAGLU	49.3726
JAG1	Jagged Canonical Notch Ligand 1	49.3676		JAG1	49.3676
PMP22	Peripheral Myelin Protein 22	49.3528		PMP22	49.3528
NEFL	Neurofilament Light Chain	49.3429		NEFL	49.3429
TTR	Transthyretin	49.13		TTR	49.13
VCP	Valosin Containing Protein	49.1253		VCP	49.1253
SERPINE1	Serpin Family E Member 1	49.1167		SERPINE1	49.1167
TNFRSF1A	TNF Receptor Superfamily Member 1A	49.0238		TNFRSF1A	49.0238
SLC17A5	Solute Carrier Family 17 Member 5	48.7659		SLC17A5	48.7659
MYH7	Myosin Heavy Chain 7	48.6734		MYH7	48.6734
SLC11A1	Solute Carrier Family 11 Member 1	48.6608		SLC11A1	48.6608
RUNX1	RUNX Family Transcription Factor 1	48.6589		RUNX1	48.6589
ABCA1	ATP Binding Cassette Subfamily A Member 1	48.5415		ABCA1	48.5415
EDNRA	Endothelin Receptor Type A	48.3737		EDNRA	48.3737
EDN3	Endothelin 3	48.351		EDN3	48.351
IL18	Interleukin 18	48.1268		IL18	48.1268
IGHMBP2	Immunoglobulin Mu DNA Binding Protein 2	48.1163		IGHMBP2	48.1163
IL2RA	Interleukin 2 Receptor Subunit Alpha	48.0664		IL2RA	48.0664
LOC106029312	Williams-Beuren Syndrome Medial Block B Recombination Region	48.0296		LOC106029312	48.0296
AGTR1	Angiotensin II Receptor Type 1	48.0133		AGTR1	48.0133
FN1	Fibronectin 1	47.9847		FN1	47.9847
CD4	CD4 Molecule	47.9561		CD4	47.9561
GJB1	Gap Junction Protein Beta 1	47.9513		GJB1	47.9513
LOC102723566	Uncharacterized LOC102723566	47.8158		LOC102723566	47.8158
GATA6	GATA Binding Protein 6	47.7136		GATA6	47.7136
COL1A1	Collagen Type I Alpha 1 Chain	47.6435		COL1A1	47.6435
GATA3	GATA Binding Protein 3	47.5625		GATA3	47.5625
IL1A	Interleukin 1 Alpha	47.5571		IL1A	47.5571
NCF4-AS1	NCF4 Antisense RNA 1	47.4322		NCF4-AS1	47.4322
CSF2RA	Colony Stimulating Factor 2 Receptor Subunit Alpha	47.3805		CSF2RA	47.3805
TET2	Tet Methylcytosine Dioxygenase 2	47.1094		TET2	47.1094
LEP	Leptin	47.035		LEP	47.035
CHAT	Choline O-Acetyltransferase	46.9828		CHAT	46.9828
CCR5	C-C Motif Chemokine Receptor 5	46.9597		CCR5	46.9597
CP	Ceruloplasmin	46.9442		CP	46.9442
MIR15A	MicroRNA 15a	46.6248		MIR15A	46.6248
SOX10	SRY-Box Transcription Factor 10	46.6132		SOX10	46.6132
HSPB1	Heat Shock Protein Family B (Small) Member 1	46.585		HSPB1	46.585
ABCA4	ATP Binding Cassette Subfamily A Member 4	46.5156		ABCA4	46.5156
MEFV	MEFV Innate Immuity Regulator, Pyrin	46.3658		MEFV	46.3658
MAPK1	Mitogen-Activated Protein Kinase 1	46.2722		MAPK1	46.2722
MIR145	MicroRNA 145	46.1569		MIR145	46.1569
HNF1B	HNF1 Homeobox B	46.0367		HNF1B	46.0367
UMOD	Uromodulin	45.9989		UMOD	45.9989
IL5	Interleukin 5	45.9861		IL5	45.9861
COL4A5	Collagen Type IV Alpha 5 Chain	45.9628		COL4A5	45.9628
SMAD3	SMAD Family Member 3	45.7921		SMAD3	45.7921
APC	APC Regulator Of WNT Signaling Pathway	45.435		APC	45.435
MIF	Macrophage Migration Inhibitory Factor	45.2613		MIF	45.2613
MIR29A	MicroRNA 29a	45.2254		MIR29A	45.2254
PDGFRA	Platelet Derived Growth Factor Receptor Alpha	45.2013		PDGFRA	45.2013
TSC1	TSC Complex Subunit 1	45.0377		TSC1	45.0377
NRAS	NRAS Proto-Oncogene, GTPase	44.964		NRAS	44.964
SMAD9	SMAD Family Member 9	44.9254		SMAD9	44.9254
APOA1	Apolipoprotein A1	44.9174		APOA1	44.9174
CSF2	Colony Stimulating Factor 2	44.8114		CSF2	44.8114
MT-ND1	Mitochondrially Encoded NADH:Ubiquinone Oxidoreductase Core Subunit 1	44.8032		MT-ND1	44.8032
DYNC1H1	Dynein Cytoplasmic 1 Heavy Chain 1	44.6961		DYNC1H1	44.6961
BDNF	Brain Derived Neurotrophic Factor	44.6384		BDNF	44.6384
WT1	WT1 Transcription Factor	44.5863		WT1	44.5863
FGFR1	Fibroblast Growth Factor Receptor 1	44.547		FGFR1	44.547
CYBC1	Cytochrome B-245 Chaperone 1	44.4867		CYBC1	44.4867
MIR155	MicroRNA 155	44.4828		MIR155	44.4828
NKX2-1	NK2 Homeobox 1	44.3572		NKX2-1	44.3572
PARK7	Parkinsonism Associated Deglycase	44.2953		PARK7	44.2953
ADA	Adenosine Deaminase	44.2696		ADA	44.2696
FIG4	FIG4 Phosphoinositide 5-Phosphatase	44.1635		FIG4	44.1635
IGF1	Insulin Like Growth Factor 1	43.8511		IGF1	43.8511
CEP290	Centrosomal Protein 290	43.7724		CEP290	43.7724
RPL36A-HNRNPH2	RPL36A-HNRNPH2 Readthrough	43.7209		RPL36A-HNRNPH2	43.7209
COL4A4	Collagen Type IV Alpha 4 Chain	43.5845		COL4A4	43.5845
AGL	Amylo-Alpha-1, 6-Glucosidase, 4-Alpha-Glucanotransferase	43.5288		AGL	43.5288
GPT	Glutamic--Pyruvic Transaminase	43.4838		GPT	43.4838
CCN2	Cellular Communication Network Factor 2	43.4203		CCN2	43.4203
NFKB1	Nuclear Factor Kappa B Subunit 1	43.3561		NFKB1	43.3561
FGFR3	Fibroblast Growth Factor Receptor 3	43.3071		FGFR3	43.3071
SOS1	SOS Ras/Rac Guanine Nucleotide Exchange Factor 1	43.2095		SOS1	43.2095
TIMP1	TIMP Metallopeptidase Inhibitor 1	43.1323		TIMP1	43.1323
ACTG2	Actin Gamma 2, Smooth Muscle	43.1323		ACTG2	43.1323
HLA-DQA1	Major Histocompatibility Complex, Class II, DQ Alpha 1	43.0448		HLA-DQA1	43.0448
NPC2	NPC Intracellular Cholesterol Transporter 2	43.0327		NPC2	43.0327
CFH	Complement Factor H	42.9805		CFH	42.9805
EPO	Erythropoietin	42.9714		EPO	42.9714
TBX5	T-Box Transcription Factor 5	42.965		TBX5	42.965
MMP2	Matrix Metallopeptidase 2	42.9528		MMP2	42.9528
CCL3	C-C Motif Chemokine Ligand 3	42.9517		CCL3	42.9517
HEXA	Hexosaminidase Subunit Alpha	42.8572		HEXA	42.8572
CASR	Calcium Sensing Receptor	42.8008		CASR	42.8008
FASLG	Fas Ligand	42.7808		FASLG	42.7808
MIR146A	MicroRNA 146a	42.7584		MIR146A	42.7584
GARS1	Glycyl-TRNA Synthetase 1	42.7254		GARS1	42.7254
IFNA1	Interferon Alpha 1	42.5499		IFNA1	42.5499
MBL2	Mannose Binding Lectin 2	42.5183		MBL2	42.5183
COPDA1	Chronic Obstructive Pulmonary Disease Associated LncRNA 1	42.2461		COPDA1	42.2461
FOXP3	Forkhead Box P3	42.1881		FOXP3	42.1881
PTGS2	Prostaglandin-Endoperoxide Synthase 2	42.1515		PTGS2	42.1515
COMT	Catechol-O-Methyltransferase	42.117		COMT	42.117
F8	Coagulation Factor VIII	42.0217		F8	42.0217
ADIPOQ	Adiponectin, C1Q And Collagen Domain Containing	41.986		ADIPOQ	41.986
HLA-A	Major Histocompatibility Complex, Class I, A	41.9151		HLA-A	41.9151
MMP12	Matrix Metallopeptidase 12	41.8425		MMP12	41.8425
NOS2	Nitric Oxide Synthase 2	41.8305		NOS2	41.8305
ASXL1	ASXL Transcriptional Regulator 1	41.8139		ASXL1	41.8139
MKS1	MKS Transition Zone Complex Subunit 1	41.7516		MKS1	41.7516
MIR143	MicroRNA 143	41.6319		MIR143	41.6319
GSTM1	Glutathione S-Transferase Mu 1	41.5162		GSTM1	41.5162
THBD	Thrombomodulin	41.4951		THBD	41.4951
ACTC1	Actin Alpha Cardiac Muscle 1	41.4494		ACTC1	41.4494
ACTA2	Actin Alpha 2, Smooth Muscle	41.4457		ACTA2	41.4457
TGFBR2	Transforming Growth Factor Beta Receptor 2	41.4054		TGFBR2	41.4054
VDR	Vitamin D Receptor	41.263		VDR	41.263
CXCL10	C-X-C Motif Chemokine Ligand 10	41.1776		CXCL10	41.1776
LAMP2	Lysosomal Associated Membrane Protein 2	41.1216		LAMP2	41.1216
INPP5E	Inositol Polyphosphate-5-Phosphatase E	41.112		INPP5E	41.112
MT-CO1	Mitochondrially Encoded Cytochrome C Oxidase I	41.0057		MT-CO1	41.0057
TNFRSF11B	TNF Receptor Superfamily Member 11b	40.9356		TNFRSF11B	40.9356
PINK1	PTEN Induced Kinase 1	40.8628		PINK1	40.8628
PON1	Paraoxonase 1	40.8407		PON1	40.8407
ALMS1	ALMS1 Centrosome And Basal Body Associated Protein	40.832		ALMS1	40.832
ABCB1	ATP Binding Cassette Subfamily B Member 1	40.8264		ABCB1	40.8264
EGF	Epidermal Growth Factor	40.8153		EGF	40.8153
RPL5	Ribosomal Protein L5	40.7793		RPL5	40.7793
CSF3	Colony Stimulating Factor 3	40.7268		CSF3	40.7268
TTN	Titin	40.6917		TTN	40.6917
CASP3	Caspase 3	40.6294		CASP3	40.6294
HIF1A	Hypoxia Inducible Factor 1 Subunit Alpha	40.5612		HIF1A	40.5612
CDKN2A	Cyclin Dependent Kinase Inhibitor 2A	40.5412		CDKN2A	40.5412
MME	Membrane Metalloendopeptidase	40.5337		MME	40.5337
B2M	Beta-2-Microglobulin	40.3371		B2M	40.3371
SERPINC1	Serpin Family C Member 1	40.3263		SERPINC1	40.3263
GFAP	Glial Fibrillary Acidic Protein	40.2873		GFAP	40.2873
MIR106B	MicroRNA 106b	40.2683		MIR106B	40.2683
ALOX5	Arachidonate 5-Lipoxygenase	40.1144		ALOX5	40.1144
TNNI3	Troponin I3, Cardiac Type	40.0658		TNNI3	40.0658
ITGAM	Integrin Subunit Alpha M	39.9417		ITGAM	39.9417
MT-ATP6	Mitochondrially Encoded ATP Synthase Membrane Subunit 6	39.8962		MT-ATP6	39.8962
SPINK1	Serine Peptidase Inhibitor Kazal Type 1	39.7571		SPINK1	39.7571
MPL	MPL Proto-Oncogene, Thrombopoietin Receptor	39.7267		MPL	39.7267
GUCY2C	Guanylate Cyclase 2C	39.6393		GUCY2C	39.6393
CD40LG	CD40 Ligand	39.6004		CD40LG	39.6004
AARS1	Alanyl-TRNA Synthetase 1	39.4381		AARS1	39.4381
TGFB2	Transforming Growth Factor Beta 2	39.4307		TGFB2	39.4307
STN1	STN1 Subunit Of CST Complex	39.3301		STN1	39.3301
NPPA	Natriuretic Peptide A	39.3117		NPPA	39.3117
MMP3	Matrix Metallopeptidase 3	39.2961		MMP3	39.2961
IL23R	Interleukin 23 Receptor	39.2063		IL23R	39.2063
PRKAG2	Protein Kinase AMP-Activated Non-Catalytic Subunit Gamma 2	39.1894		PRKAG2	39.1894
CDH1	Cadherin 1	39.1888		CDH1	39.1888
BRCA1	BRCA1 DNA Repair Associated	39.1476		BRCA1	39.1476
GJA1	Gap Junction Protein Alpha 1	39.0457		GJA1	39.0457
TGFBR1	Transforming Growth Factor Beta Receptor 1	39.0018		TGFBR1	39.0018
GSTP1	Glutathione S-Transferase Pi 1	38.9951		GSTP1	38.9951
RAF1	Raf-1 Proto-Oncogene, Serine/Threonine Kinase	38.7953		RAF1	38.7953
CLCN5	Chloride Voltage-Gated Channel 5	38.6992		CLCN5	38.6992
CXCR4	C-X-C Motif Chemokine Receptor 4	38.5932		CXCR4	38.5932
SCGB1A1	Secretoglobin Family 1A Member 1	38.5796		SCGB1A1	38.5796
INF2	Inverted Formin 2	38.536		INF2	38.536
CASP8	Caspase 8	38.501		CASP8	38.501
TNFRSF11A	TNF Receptor Superfamily Member 11a	38.4725		TNFRSF11A	38.4725
COL2A1	Collagen Type II Alpha 1 Chain	38.4255		COL2A1	38.4255
RNASE3	Ribonuclease A Family Member 3	38.4121		RNASE3	38.4121
IL17F	Interleukin 17F	38.3453		IL17F	38.3453
IDUA	Alpha-L-Iduronidase	38.2918		IDUA	38.2918
CXCR3	C-X-C Motif Chemokine Receptor 3	38.1991		CXCR3	38.1991
TBX1	T-Box Transcription Factor 1	38.1035		TBX1	38.1035
LTA	Lymphotoxin Alpha	38.0515		LTA	38.0515
SCN5A	Sodium Voltage-Gated Channel Alpha Subunit 5	37.984		SCN5A	37.984
MYC	MYC Proto-Oncogene, BHLH Transcription Factor	37.9592		MYC	37.9592
HTR2A	5-Hydroxytryptamine Receptor 2A	37.8085		HTR2A	37.8085
TNNT2	Troponin T2, Cardiac Type	37.5845		TNNT2	37.5845
F3	Coagulation Factor III, Tissue Factor	37.4422		F3	37.4422
MAP2K1	Mitogen-Activated Protein Kinase Kinase 1	37.2921		MAP2K1	37.2921
CAT	Catalase	37.2568		CAT	37.2568
MIR204	MicroRNA 204	37.2365		MIR204	37.2365
PLAU	Plasminogen Activator, Urokinase	37.2227		PLAU	37.2227
IRF5	Interferon Regulatory Factor 5	37.1997		IRF5	37.1997
MYH6	Myosin Heavy Chain 6	37.1482		MYH6	37.1482
SPP1	Secreted Phosphoprotein 1	37.1204		SPP1	37.1204
FGFR2	Fibroblast Growth Factor Receptor 2	37.0736		FGFR2	37.0736
PYGM	Glycogen Phosphorylase, Muscle Associated	36.9255		PYGM	36.9255
MT-TL1	Mitochondrially Encoded TRNA-Leu (UUA/G) 1	36.9238		MT-TL1	36.9238
DNAH5	Dynein Axonemal Heavy Chain 5	36.9045		DNAH5	36.9045
ACTA1	Actin Alpha 1, Skeletal Muscle	36.8967		ACTA1	36.8967
IL10RA	Interleukin 10 Receptor Subunit Alpha	36.8726		IL10RA	36.8726
BMP6	Bone Morphogenetic Protein 6	36.8391		BMP6	36.8391
APOB	Apolipoprotein B	36.8358		APOB	36.8358
VHL	Von Hippel-Lindau Tumor Suppressor	36.7801		VHL	36.7801
COL4A3	Collagen Type IV Alpha 3 Chain	36.7543		COL4A3	36.7543
LTBP4	Latent Transforming Growth Factor Beta Binding Protein 4	36.4015		LTBP4	36.4015
DNM2	Dynamin 2	36.3979		DNM2	36.3979
GANAB	Glucosidase II Alpha Subunit	36.3974		GANAB	36.3974
COL1A2	Collagen Type I Alpha 2 Chain	36.3944		COL1A2	36.3944
LIPA	Lipase A, Lysosomal Acid Type	36.3702		LIPA	36.3702
SLC6A4	Solute Carrier Family 6 Member 4	36.2576		SLC6A4	36.2576
LRRC56	Leucine Rich Repeat Containing 56	36.2453		LRRC56	36.2453
PLP1	Proteolipid Protein 1	36.2278		PLP1	36.2278
THPO	Thrombopoietin	36.2149		THPO	36.2149
TYMP	Thymidine Phosphorylase	36.0603		TYMP	36.0603
VCAM1	Vascular Cell Adhesion Molecule 1	36.0551		VCAM1	36.0551
ERBB2	Erb-B2 Receptor Tyrosine Kinase 2	36.0331		ERBB2	36.0331
ABCB4	ATP Binding Cassette Subfamily B Member 4	35.9377		ABCB4	35.9377
MUC5AC	Mucin 5AC, Oligomeric Mucus/Gel-Forming	35.9284		MUC5AC	35.9284
CC2D2A	Coiled-Coil And C2 Domain Containing 2A	35.9152		CC2D2A	35.9152
DIPK1A	Divergent Protein Kinase Domain 1A	35.8041		DIPK1A	35.8041
ATP11A	ATPase Phospholipid Transporting 11A	35.792		ATP11A	35.792
LRP5	LDL Receptor Related Protein 5	35.7629		LRP5	35.7629
GALC	Galactosylceramidase	35.7132		GALC	35.7132
FGF2	Fibroblast Growth Factor 2	35.6804		FGF2	35.6804
TMEM67	Transmembrane Protein 67	35.6104		TMEM67	35.6104
APOL1	Apolipoprotein L1	35.5782		APOL1	35.5782
MYH11	Myosin Heavy Chain 11	35.4842		MYH11	35.4842
PDE4A	Phosphodiesterase 4A	35.3703		PDE4A	35.3703
IL12B	Interleukin 12B	35.3644		IL12B	35.3644
COL4A1	Collagen Type IV Alpha 1 Chain	35.3574		COL4A1	35.3574
STAT4	Signal Transducer And Activator Of Transcription 4	35.3339		STAT4	35.3339
INVS	Inversin	35.2805		INVS	35.2805
MTOR	Mechanistic Target Of Rapamycin Kinase	35.2188		MTOR	35.2188
SLC34A1	Solute Carrier Family 34 Member 1	35.1794		SLC34A1	35.1794
AR	Androgen Receptor	35.1581		AR	35.1581
NR3C1	Nuclear Receptor Subfamily 3 Group C Member 1	35.1488		NR3C1	35.1488
CLEC7A	C-Type Lectin Domain Containing 7A	35.148		CLEC7A	35.148
FENDRR	FOXF1 Adjacent Non-Coding Developmental Regulatory RNA	35.1217		FENDRR	35.1217
F9	Coagulation Factor IX	35.1179		F9	35.1179
MGP	Matrix Gla Protein	34.9654		MGP	34.9654
ESR1	Estrogen Receptor 1	34.9329		ESR1	34.9329
CPT2	Carnitine Palmitoyltransferase 2	34.8751		CPT2	34.8751
SELP	Selectin P	34.8438		SELP	34.8438
SLPI	Secretory Leukocyte Peptidase Inhibitor	34.8083		SLPI	34.8083
AGER	Advanced Glycosylation End-Product Specific Receptor	34.7603		AGER	34.7603
CREBBP	CREB Binding Protein	34.679		CREBBP	34.679
CALCA	Calcitonin Related Polypeptide Alpha	34.6355		CALCA	34.6355
SDHB	Succinate Dehydrogenase Complex Iron Sulfur Subunit B	34.6133		SDHB	34.6133
LITAF	Lipopolysaccharide Induced TNF Factor	34.5822		LITAF	34.5822
TF	Transferrin	34.5012		TF	34.5012
MECP2	Methyl-CpG Binding Protein 2	34.4928		MECP2	34.4928
LPL	Lipoprotein Lipase	34.4921		LPL	34.4921
HLA-C	Major Histocompatibility Complex, Class I, C	34.3829		HLA-C	34.3829
H2AC18	H2A Clustered Histone 18	34.3606		H2AC18	34.3606
CFTR-AS1	CFTR Antisense RNA 1	34.3524		CFTR-AS1	34.3524
FGF23	Fibroblast Growth Factor 23	34.3199		FGF23	34.3199
NPHP3	Nephrocystin 3	34.2039		NPHP3	34.2039
KIF1B	Kinesin Family Member 1B	34.1912		KIF1B	34.1912
HP	Haptoglobin	34.1698		HP	34.1698
CXCL12	C-X-C Motif Chemokine Ligand 12	34.1484		CXCL12	34.1484
MIR107	MicroRNA 107	34.0571		MIR107	34.0571
ECE1	Endothelin Converting Enzyme 1	34.0524		ECE1	34.0524
PLG	Plasminogen	33.9406		PLG	33.9406
TLR5	Toll Like Receptor 5	33.9027		TLR5	33.9027
HYDIN	HYDIN Axonemal Central Pair Apparatus Protein	33.8695		HYDIN	33.8695
MAPK14	Mitogen-Activated Protein Kinase 14	33.8031		MAPK14	33.8031
MT-CYB	Mitochondrially Encoded Cytochrome B	33.7989		MT-CYB	33.7989
NPHP1	Nephrocystin 1	33.7347		NPHP1	33.7347
MYBPC3	Myosin Binding Protein C3	33.6718		MYBPC3	33.6718
OFD1	OFD1 Centriole And Centriolar Satellite Protein	33.6107		OFD1	33.6107
CD40	CD40 Molecule	33.5991		CD40	33.5991
C4A	Complement C4A (Rodgers Blood Group)	33.5734		C4A	33.5734
HSPA4	Heat Shock Protein Family A (Hsp70) Member 4	33.5629		HSPA4	33.5629
CD79A	CD79a Molecule	33.5528		CD79A	33.5528
EGR2	Early Growth Response 2	33.5252		EGR2	33.5252
CBL	Cbl Proto-Oncogene	33.5249		CBL	33.5249
SMN1	Survival Of Motor Neuron 1, Telomeric	33.4684		SMN1	33.4684
EPHX1	Epoxide Hydrolase 1	33.4445		EPHX1	33.4445
GJB2	Gap Junction Protein Beta 2	33.4392		GJB2	33.4392
DYNC2H1	Dynein Cytoplasmic 2 Heavy Chain 1	33.3443		DYNC2H1	33.3443
SRC	SRC Proto-Oncogene, Non-Receptor Tyrosine Kinase	33.3241		SRC	33.3241
MIR10A	MicroRNA 10a	33.2843		MIR10A	33.2843
HLA-G	Major Histocompatibility Complex, Class I, G	33.2819		HLA-G	33.2819
PLAT	Plasminogen Activator, Tissue Type	33.22		PLAT	33.22
MIR203A	MicroRNA 203a	33.2076		MIR203A	33.2076
MYLK	Myosin Light Chain Kinase	33.1758		MYLK	33.1758
HEXB	Hexosaminidase Subunit Beta	33.1126		HEXB	33.1126
COL3A1	Collagen Type III Alpha 1 Chain	33.0441		COL3A1	33.0441
ZAP70	Zeta Chain Of T Cell Receptor Associated Protein Kinase 70	32.971		ZAP70	32.971
NPHS2	NPHS2 Stomatin Family Member, Podocin	32.9222		NPHS2	32.9222
C3	Complement C3	32.8853		C3	32.8853
TNFSF11	TNF Superfamily Member 11	32.8799		TNFSF11	32.8799
LOC111674472	DNase I Hypersensitive Sites In Introns 16 And 17a Of CFTR	32.8662		LOC111674472	32.8662
BCL2	BCL2 Apoptosis Regulator	32.7981		BCL2	32.7981
JUP	Junction Plakoglobin	32.6927		JUP	32.6927
HGF	Hepatocyte Growth Factor	32.6676		HGF	32.6676
RBP4	Retinol Binding Protein 4	32.6509		RBP4	32.6509
BSCL2	BSCL2 Lipid Droplet Biogenesis Associated, Seipin	32.6302
TARDBP	TAR DNA Binding Protein	32.5803
BMP2	Bone Morphogenetic Protein 2	32.5653
MT-CO3	Mitochondrially Encoded Cytochrome C Oxidase III	32.5617
PDCD1	Programmed Cell Death 1	32.5116
AIRE	Autoimmune Regulator	32.5049
SELE	Selectin E	32.4562
GNAS	GNAS Complex Locus	32.4347
NOTCH2	Notch Receptor 2	32.421
RARB	Retinoic Acid Receptor Beta	32.3989
CD28	CD28 Molecule	32.321
MEN1	Menin 1	32.3161
CYCS	Cytochrome C, Somatic	32.2905
CALR	Calreticulin	32.2816
LDLR	Low Density Lipoprotein Receptor	32.2706
CLCN6	Chloride Voltage-Gated Channel 6	32.2492
IL1R1	Interleukin 1 Receptor Type 1	32.2219
MIR199A1	MicroRNA 199a-1	32.2217
P2RX7	Purinergic Receptor P2X 7	32.1963
G6PD	Glucose-6-Phosphate Dehydrogenase	32.186
FLT4	Fms Related Receptor Tyrosine Kinase 4	32.1823
EP300	E1A Binding Protein P300	32.1812
SDHD	Succinate Dehydrogenase Complex Subunit D	32.1569
PRSS1	Serine Protease 1	32.1526
DES	Desmin	32.1268
UCHL1	Ubiquitin C-Terminal Hydrolase L1	32.0888
PDGFB	Platelet Derived Growth Factor Subunit B	32.079
SST	Somatostatin	32.0631
MMP8	Matrix Metallopeptidase 8	32.0312
CPS1	Carbamoyl-Phosphate Synthase 1	31.9323
CYP2D6	Cytochrome P450 Family 2 Subfamily D Member 6	31.8868
CST3	Cystatin C	31.8636
ICOSLG	Inducible T Cell Costimulator Ligand	31.8415
NSD1	Nuclear Receptor Binding SET Domain Protein 1	31.8159
PTPRC	Protein Tyrosine Phosphatase Receptor Type C	31.7902
MTM1	Myotubularin 1	31.7787
MIR132	MicroRNA 132	31.7681
GDF1	Growth Differentiation Factor 1	31.7611
ENPP1	Ectonucleotide Pyrophosphatase/Phosphodiesterase 1	31.7512
MT-ND5	Mitochondrially Encoded NADH:Ubiquinone Oxidoreductase Core Subunit 5	31.6919
TNFRSF1B	TNF Receptor Superfamily Member 1B	31.6904
CXCR1	C-X-C Motif Chemokine Receptor 1	31.6798
GLB1	Galactosidase Beta 1	31.6743
KCNN4	Potassium Calcium-Activated Channel Subfamily N Member 4	31.6721
ADAM17	ADAM Metallopeptidase Domain 17	31.6588
IL12A	Interleukin 12A	31.6522
TTC21B	Tetratricopeptide Repeat Domain 21B	31.6399
HNRNPA1	Heterogeneous Nuclear Ribonucleoprotein A1	31.6306
CD8A	CD8a Molecule	31.5372
ATP7A	ATPase Copper Transporting Alpha	31.4401
SOD2	Superoxide Dismutase 2	31.3995
CLN3	CLN3 Lysosomal/Endosomal Transmembrane Protein, Battenin	31.3463
PTCH1	Patched 1	31.3421
ALG9	ALG9 Alpha-1,2-Mannosyltransferase	31.3254
CSF3R	Colony Stimulating Factor 3 Receptor	31.3251
IFIH1	Interferon Induced With Helicase C Domain 1	31.3203
WDR19	WD Repeat Domain 19	31.3036
ABCB11	ATP Binding Cassette Subfamily B Member 11	31.2916
TP63	Tumor Protein P63	31.2456
RPGR	Retinitis Pigmentosa GTPase Regulator	31.1877
LOC111674475	CFTR Intron 11 Enhancer	31.181
STAT5B	Signal Transducer And Activator Of Transcription 5B	31.1452
TG	Thyroglobulin	31.1261
PMPCA	Peptidase, Mitochondrial Processing Subunit Alpha	31.1198
MIR144	MicroRNA 144	31.0808
CYP1A1	Cytochrome P450 Family 1 Subfamily A Member 1	31.0765
CD80	CD80 Molecule	31.0647
MIR142	MicroRNA 142	31.0568
SLC9A3	Solute Carrier Family 9 Member A3	31.0487
INSL6	Insulin Like 6	30.9917
IL12RB1	Interleukin 12 Receptor Subunit Beta 1	30.9387
RELA	RELA Proto-Oncogene, NF-KB Subunit	30.9136
ASAH1	N-Acylsphingosine Amidohydrolase 1	30.9068
GC	GC Vitamin D Binding Protein	30.8869
ETV6	ETS Variant Transcription Factor 6	30.8807
GUSB	Glucuronidase Beta	30.7794
OCRL	OCRL Inositol Polyphosphate-5-Phosphatase	30.7373
PROM1	Prominin 1	30.7245
ERCC6	ERCC Excision Repair 6, Chromatin Remodeling Factor	30.6833
STX1A	Syntaxin 1A	30.6747
TLR9	Toll Like Receptor 9	30.673
CXCR2	C-X-C Motif Chemokine Receptor 2	30.6669
ATP2A2	ATPase Sarcoplasmic/Endoplasmic Reticulum Ca2+ Transporting 2	30.662
IFT140	Intraflagellar Transport 140	30.6516
SYNJ1	Synaptojanin 1	30.6413
IL9	Interleukin 9	30.5382
MIR221	MicroRNA 221	30.516
SP110	SP110 Nuclear Body Protein	30.5126
PDE5A	Phosphodiesterase 5A	30.4927
SCARB2	Scavenger Receptor Class B Member 2	30.4671
FGA	Fibrinogen Alpha Chain	30.4448
CD36	CD36 Molecule	30.4361
PAX2	Paired Box 2	30.3967
PLA2G7	Phospholipase A2 Group VII	30.3341
USH2A	Usherin	30.2734
SLC25A4	Solute Carrier Family 25 Member 4	30.241
TFRC	Transferrin Receptor	30.2181
MEG3	Maternally Expressed 3	30.1892
TWNK	Twinkle MtDNA Helicase	30.1891
NTRK1	Neurotrophic Receptor Tyrosine Kinase 1	30.1493
HLA-DPA1	Major Histocompatibility Complex, Class II, DP Alpha 1	30.0668
IFNGR1	Interferon Gamma Receptor 1	29.9954
RETN	Resistin	29.9276
HSPB8	Heat Shock Protein Family B (Small) Member 8	29.906
BMP4	Bone Morphogenetic Protein 4	29.8983
JUN	Jun Proto-Oncogene, AP-1 Transcription Factor Subunit	29.8821
NOTCH3	Notch Receptor 3	29.8516
NFKBIA	NFKB Inhibitor Alpha	29.8283
CD34	CD34 Molecule	29.8076
HMGB1	High Mobility Group Box 1	29.7968
SHH	Sonic Hedgehog Signaling Molecule	29.7669
IL33	Interleukin 33	29.6416
C12orf60	Chromosome 12 Open Reading Frame 60	29.6046
SEC63	SEC63 Homolog, Protein Translocation Regulator	29.5083
CEACAM3	CEA Cell Adhesion Molecule 3	29.4735
AHI1	Abelson Helper Integration Site 1	29.4499
KRT18	Keratin 18	29.4272
PLA2G6	Phospholipase A2 Group VI	29.339
HHIP	Hedgehog Interacting Protein	29.3136
GATA2	GATA Binding Protein 2	29.2365
TAC1	Tachykinin Precursor 1	29.2355
DZIP1L	DAZ Interacting Zinc Finger Protein 1 Like	29.2079
MIR125A	MicroRNA 125a	29.1943
GZMB	Granzyme B	29.1214
CHD7	Chromodomain Helicase DNA Binding Protein 7	29.1121
GGT1	Gamma-Glutamyltransferase 1	29.0372
NPHP4	Nephrocystin 4	29.0352
LCN2	Lipocalin 2	29.029
MIR140	MicroRNA 140	29.0227
CD14	CD14 Molecule	28.9703
BGLAP	Bone Gamma-Carboxyglutamate Protein	28.9657
RRM2B	Ribonucleotide Reductase Regulatory TP53 Inducible Subunit M2B	28.9564
PRKCSH	Protein Kinase C Substrate 80K-H	28.9426
MT-CO2	Mitochondrially Encoded Cytochrome C Oxidase II	28.9315
POMC	Proopiomelanocortin	28.9237
SMAD2	SMAD Family Member 2	28.8722
CYP27A1	Cytochrome P450 Family 27 Subfamily A Member 1	28.8677
HSPD1	Heat Shock Protein Family D (Hsp60) Member 1	28.8553
IFNA2	Interferon Alpha 2	28.8236
MIR29C	MicroRNA 29c	28.7207
MT-ND6	Mitochondrially Encoded NADH:Ubiquinone Oxidoreductase Core Subunit 6	28.6914
SERPINH1	Serpin Family H Member 1	28.6837
GLE1	GLE1 RNA Export Mediator	28.6734
JAK3	Janus Kinase 3	28.6278
SYP	Synaptophysin	28.6122
BAX	BCL2 Associated X, Apoptosis Regulator	28.5912
SOD3	Superoxide Dismutase 3	28.5879
SCO2	Synthesis Of Cytochrome C Oxidase 2	28.5773
TSLP	Thymic Stromal Lymphopoietin	28.5379
SETD2	SET Domain Containing 2, Histone Lysine Methyltransferase	28.49
FOXJ1	Forkhead Box J1	28.4766
KNG1	Kininogen 1	28.4288
HAMP	Hepcidin Antimicrobial Peptide	28.4126
TREM2	Triggering Receptor Expressed On Myeloid Cells 2	28.3997
GHRL	Ghrelin And Obestatin Prepropeptide	28.3529
DNAH11	Dynein Axonemal Heavy Chain 11	28.3242
LOX	Lysyl Oxidase	28.3208
RAB7A	RAB7A, Member RAS Oncogene Family	28.3013
MT-ND4	Mitochondrially Encoded NADH:Ubiquinone Oxidoreductase Core Subunit 4	28.2623
SMC1A	Structural Maintenance Of Chromosomes 1A	28.2617
MMACHC	Metabolism Of Cobalamin Associated C	28.2343
MIR29B1	MicroRNA 29b-1	28.2186
KMT2A	Lysine Methyltransferase 2A	28.1816
STK11	Serine/Threonine Kinase 11	28.1669
GAPDH	Glyceraldehyde-3-Phosphate Dehydrogenase	28.1235
IFT172	Intraflagellar Transport 172	28.0968
CUBN	Cubilin	28.0752
LOC113664106	CFTR Intron 2 DNase I Hypersensitive Site	28.038
IQCB1	IQ Motif Containing B1	28.0324
GSR	Glutathione-Disulfide Reductase	28.0302
BLM	BLM RecQ Like Helicase	28.0036
TREX1	Three Prime Repair Exonuclease 1	27.9895
ACTB	Actin Beta	27.967
CDKN1A	Cyclin Dependent Kinase Inhibitor 1A	27.953
CHRNA3	Cholinergic Receptor Nicotinic Alpha 3 Subunit	27.9335
FLG	Filaggrin	27.8892
CAV3	Caveolin 3	27.8602
GRIN2B	Glutamate Ionotropic Receptor NMDA Type Subunit 2B	27.8295
GATA1	GATA Binding Protein 1	27.8102
DMD	Dystrophin	27.7818
SGO1	Shugoshin 1	27.7476
DNAI1	Dynein Axonemal Intermediate Chain 1	27.7209
MIR34C	MicroRNA 34c	27.6935
IDS	Iduronate 2-Sulfatase	27.6657
RPGRIP1L	RPGRIP1 Like	27.6369
TLR3	Toll Like Receptor 3	27.5671
HDAC9	Histone Deacetylase 9	27.5599
CCR3	C-C Motif Chemokine Receptor 3	27.5592
CHRM3	Cholinergic Receptor Muscarinic 3	27.5379
FLNC	Filamin C	27.528
KCNQ1	Potassium Voltage-Gated Channel Subfamily Q Member 1	27.4521
POLR1C	RNA Polymerase I And III Subunit C	27.4443
KDR	Kinase Insert Domain Receptor	27.4344
STRA6	Signaling Receptor And Transporter Of Retinol STRA6	27.4248
CCR4	C-C Motif Chemokine Receptor 4	27.4183
TBX20	T-Box Transcription Factor 20	27.414
MIR424	MicroRNA 424	27.4
SURF1	SURF1 Cytochrome C Oxidase Assembly Factor	27.3528
SMAD6	SMAD Family Member 6	27.3348
KL	Klotho	27.3326
BTK	Bruton Tyrosine Kinase	27.3162
PHKA2	Phosphorylase Kinase Regulatory Subunit Alpha 2	27.2936
HDAC2	Histone Deacetylase 2	27.2784
LCAT	Lecithin-Cholesterol Acyltransferase	27.2683
CLMP	CXADR Like Membrane Protein	27.2596
CEACAM6	CEA Cell Adhesion Molecule 6	27.2539
TEK	TEK Receptor Tyrosine Kinase	27.1712
GCLC	Glutamate-Cysteine Ligase Catalytic Subunit	27.1648
OPTN	Optineurin	27.1088
MT-TK	Mitochondrially Encoded TRNA-Lys (AAA/G)	27.1052
F13A1	Coagulation Factor XIII A Chain	27.0957
SLC2A1	Solute Carrier Family 2 Member 1	27.0816
TGFB3	Transforming Growth Factor Beta 3	27.0715
MIR181A2	MicroRNA 181a-2	27.0318
MYD88	MYD88 Innate Immune Signal Transduction Adaptor	26.9627
LOC113633877	CFTR Intron 19 DNase I Hypersensitive Site	26.9556
TH	Tyrosine Hydroxylase	26.9397
COL7A1	Collagen Type VII Alpha 1 Chain	26.9151
TBK1	TANK Binding Kinase 1	26.8994
CR1	Complement C3b/C4b Receptor 1 (Knops Blood Group)	26.8955
BTNL2	Butyrophilin Like 2	26.862
KRT7	Keratin 7	26.8489
MYH9	Myosin Heavy Chain 9	26.8432
ADM	Adrenomedullin	26.8346
CSF1	Colony Stimulating Factor 1	26.8181
SCNN1A	Sodium Channel Epithelial 1 Subunit Alpha	26.808
APOH	Apolipoprotein H	26.7943
PRKAR1A	Protein Kinase CAMP-Dependent Type I Regulatory Subunit Alpha	26.7697
ZEB2	Zinc Finger E-Box Binding Homeobox 2	26.7252
SYK	Spleen Associated Tyrosine Kinase	26.7209
NEK8	NIMA Related Kinase 8	26.7107
CTSD	Cathepsin D	26.667
TNFSF13B	TNF Superfamily Member 13b	26.6454
IGF2	Insulin Like Growth Factor 2	26.6388
MB	Myoglobin	26.6346
MED13L	Mediator Complex Subunit 13L	26.6157
CHI3L1	Chitinase 3 Like 1	26.6117
CCDC65	Coiled-Coil Domain Containing 65	26.6077
CR2	Complement C3d Receptor 2	26.5809
SH2B3	SH2B Adaptor Protein 3	26.571
POLR2F	RNA Polymerase II, I And III Subunit F	26.5486
XIAP	X-Linked Inhibitor Of Apoptosis	26.5475
GP1BA	Glycoprotein Ib Platelet Subunit Alpha	26.5211
PMM2	Phosphomannomutase 2	26.4878
PRL	Prolactin	26.4869
ARSA	Arylsulfatase A	26.4786
LZTR1	Leucine Zipper Like Transcription Regulator 1	26.4715
CITED2	Cbp/P300 Interacting Transactivator With Glu/Asp Rich Carboxy-Terminal Domain 2	26.4711
LEPR	Leptin Receptor	26.4659
NPHS1	NPHS1 Adhesion Molecule, Nephrin	26.465
PFKM	Phosphofructokinase, Muscle	26.4592
IL6R	Interleukin 6 Receptor	26.4411
CYP1B1	Cytochrome P450 Family 1 Subfamily B Member 1	26.4331
GRN	Granulin Precursor	26.4322
CHGA	Chromogranin A	26.428
MIR16-1	MicroRNA 16-1	26.4207
MET	MET Proto-Oncogene, Receptor Tyrosine Kinase	26.4079
FGF10	Fibroblast Growth Factor 10	26.3991
IL3	Interleukin 3	26.3949
CTSG	Cathepsin G	26.3779
SOST	Sclerostin	26.3542
F7	Coagulation Factor VII	26.345
NFE2L2	Nuclear Factor, Erythroid 2 Like 2	26.3442
RAG1	Recombination Activating 1	26.3378
NLRP1	NLR Family Pyrin Domain Containing 1	26.3368
SDHA	Succinate Dehydrogenase Complex Flavoprotein Subunit A	26.2985
F12	Coagulation Factor XII	26.2856
ACP5	Acid Phosphatase 5, Tartrate Resistant	26.2624
CX3CR1	C-X3-C Motif Chemokine Receptor 1	26.2573
ENO2	Enolase 2	26.2186
RAD21	RAD21 Cohesin Complex Component	26.2038
GM2A	GM2 Ganglioside Activator	26.2004
SGSH	N-Sulfoglucosamine Sulfohydrolase	26.1684
PRKCD	Protein Kinase C Delta	26.1406
SELL	Selectin L	26.1362
ANXA5	Annexin A5	26.0985
MIR210	MicroRNA 210	26.0822
PRF1	Perforin 1	26.0782
IL7R	Interleukin 7 Receptor	26.0672
FBLN5	Fibulin 5	26.0628
FCGR3B	Fc Fragment Of IgG Receptor IIIb	26.0365
HSP90AA1	Heat Shock Protein 90 Alpha Family Class A Member 1	25.9956
ITGB3	Integrin Subunit Beta 3	25.9744
S100B	S100 Calcium Binding Protein B	25.9354
CREB1	CAMP Responsive Element Binding Protein 1	25.8748
TTN-AS1	TTN Antisense RNA 1	25.8467
FIP1L1	Factor Interacting With PAPOLA And CPSF1	25.8321
PECAM1	Platelet And Endothelial Cell Adhesion Molecule 1	25.8158
PHOX2B	Paired Like Homeobox 2B	25.8073
CCDC40	Coiled-Coil Domain Containing 40	25.7921
TINF2	TERF1 Interacting Nuclear Factor 2	25.7901
IFNB1	Interferon Beta 1	25.7766
NBN	Nibrin	25.7529
IKBKG	Inhibitor Of Nuclear Factor Kappa B Kinase Regulatory Subunit Gamma	25.7075
ADAMTS13	ADAM Metallopeptidase With Thrombospondin Type 1 Motif 13	25.6984
ACHE	Acetylcholinesterase (Cartwright Blood Group)	25.69
FGF7	Fibroblast Growth Factor 7	25.6723
TBX18	T-Box Transcription Factor 18	25.6688
BEST1	Bestrophin 1	25.6658
ADA2	Adenosine Deaminase 2	25.6495
IL17RA	Interleukin 17 Receptor A	25.6441
TPO	Thyroid Peroxidase	25.6325
GYS1	Glycogen Synthase 1	25.6135
MIR19A	MicroRNA 19a	25.5902
CCL18	C-C Motif Chemokine Ligand 18	25.5535
SAG	S-Antigen Visual Arrestin	25.528
FLT1	Fms Related Receptor Tyrosine Kinase 1	25.5023
MIR122	MicroRNA 122	25.4865
MDM2	MDM2 Proto-Oncogene	25.4699
NRTN	Neurturin	25.4589
DEFB1	Defensin Beta 1	25.4323
ATRX	ATRX Chromatin Remodeler	25.4299
CARD9	Caspase Recruitment Domain Family Member 9	25.4198
NGF	Nerve Growth Factor	25.4075
DCTN4	Dynactin Subunit 4	25.3965
CD19	CD19 Molecule	25.3591
RSPH4A	Radial Spoke Head Component 4A	25.3485
GSTM3	Glutathione S-Transferase Mu 3	25.3475
CCR1	C-C Motif Chemokine Receptor 1	25.3437
SMARCA4	SWI/SNF Related, Matrix Associated, Actin Dependent Regulator Of Chromatin, Subfamily A, Member 4	25.3302
PYGL	Glycogen Phosphorylase L	25.3296
ARG1	Arginase 1	25.3228
NODAL	Nodal Growth Differentiation Factor	25.3187
ALK	ALK Receptor Tyrosine Kinase	25.3168
SMN2	Survival Of Motor Neuron 2, Centromeric	25.3112
MIR483	MicroRNA 483	25.3024
SOX9	SRY-Box Transcription Factor 9	25.2519
TRAF3IP2	TRAF3 Interacting Protein 2	25.248
ANO5	Anoctamin 5	25.2049
KITLG	KIT Ligand	25.1732
PDE4D	Phosphodiesterase 4D	25.1628
ODAD3	Outer Dynein Arm Docking Complex Subunit 3	25.1579
GNPTAB	N-Acetylglucosamine-1-Phosphate Transferase Subunits Alpha And Beta	25.126
MAPK3	Mitogen-Activated Protein Kinase 3	25.1227
DKC1	Dyskerin Pseudouridine Synthase 1	25.1095
SP140	SP140 Nuclear Body Protein	25.0587
TYR	Tyrosinase	25.0552
NOS1	Nitric Oxide Synthase 1	25.0279
HSPA1A	Heat Shock Protein Family A (Hsp70) Member 1A	25.0219
ATG16L1	Autophagy Related 16 Like 1	25.0218
ARSB	Arylsulfatase B	25.0106
GSTT1	Glutathione S-Transferase Theta 1	25.0031
CCL4	C-C Motif Chemokine Ligand 4	24.9936
S100A8	S100 Calcium Binding Protein A8	24.9902
ADH1C	Alcohol Dehydrogenase 1C (Class I), Gamma Polypeptide	24.9835
SREBF1	Sterol Regulatory Element Binding Transcription Factor 1	24.9714
IGFBP3	Insulin Like Growth Factor Binding Protein 3	24.9128
MVK	Mevalonate Kinase	24.8933
PIK3CD	Phosphatidylinositol-4,5-Bisphosphate 3-Kinase Catalytic Subunit Delta	24.828
PSTPIP1	Proline-Serine-Threonine Phosphatase Interacting Protein 1	24.8184
F11	Coagulation Factor XI	24.8017
ERCC2	ERCC Excision Repair 2, TFIIH Core Complex Helicase Subunit	24.8004
GJC2	Gap Junction Protein Gamma 2	24.796
PIK3R1	Phosphoinositide-3-Kinase Regulatory Subunit 1	24.7943
U2AF1	U2 Small Nuclear RNA Auxiliary Factor 1	24.794
CFI	Complement Factor I	24.7896
LOC111674477	CFTR Intron 23 Enhancer	24.7876
MT-ND2	Mitochondrially Encoded NADH:Ubiquinone Oxidoreductase Core Subunit 2	24.7554
PRMT7	Protein Arginine Methyltransferase 7	24.7519
CCL20	C-C Motif Chemokine Ligand 20	24.747
DCTN1	Dynactin Subunit 1	24.7144
FKRP	Fukutin Related Protein	24.6964
BBS10	Bardet-Biedl Syndrome 10	24.6951
PTH	Parathyroid Hormone	24.6652
IREB2	Iron Responsive Element Binding Protein 2	24.6404
A2M	Alpha-2-Macroglobulin	24.6255
S100A9	S100 Calcium Binding Protein A9	24.6054
MYOD1	Myogenic Differentiation 1	24.5903
IL4R	Interleukin 4 Receptor	24.5489
ITCH	Itchy E3 Ubiquitin Protein Ligase	24.5425
PRKCQ	Protein Kinase C Theta	24.5118
ITGA4	Integrin Subunit Alpha 4	24.4899
BCL2L1	BCL2 Like 1	24.4834
CHEK2	Checkpoint Kinase 2	24.454
NR4A2	Nuclear Receptor Subfamily 4 Group A Member 2	24.4492
WAS	WASP Actin Nucleation Promoting Factor	24.4344
SPARC	Secreted Protein Acidic And Cysteine Rich	24.4317
ATP8B1	ATPase Phospholipid Transporting 8B1	24.409
COL17A1	Collagen Type XVII Alpha 1 Chain	24.4073
XDH	Xanthine Dehydrogenase	24.3771
RNF213	Ring Finger Protein 213	24.3651
IL15	Interleukin 15	24.3471
AFP	Alpha Fetoprotein	24.3371
PSMB8	Proteasome 20S Subunit Beta 8	24.3328
PTGS1	Prostaglandin-Endoperoxide Synthase 1	24.3009
TPP1	Tripeptidyl Peptidase 1	24.2824
ADAR	Adenosine Deaminase RNA Specific	24.2769
PIEZO2	Piezo Type Mechanosensitive Ion Channel Component 2	24.2715
LPA	Lipoprotein(A)	24.2601
GLI3	GLI Family Zinc Finger 3	24.2572
TMCO1	Transmembrane And Coiled-Coil Domains 1	24.2543
DNAAF4	Dynein Axonemal Assembly Factor 4	24.2312
SDHC	Succinate Dehydrogenase Complex Subunit C	24.2184
CASP1	Caspase 1	24.1972
SLC6A3	Solute Carrier Family 6 Member 3	24.1965
DNAH8	Dynein Axonemal Heavy Chain 8	24.1955
YARS1	Tyrosyl-TRNA Synthetase 1	24.184
MCIDAS	Multiciliate Differentiation And DNA Synthesis Associated Cell Cycle Protein	24.1671
POT1	Protection Of Telomeres 1	24.1619
INSR	Insulin Receptor	24.1077
CD86	CD86 Molecule	24.1008
ITGB2	Integrin Subunit Beta 2	24.0937
NPY	Neuropeptide Y	24.0883
ABCC2	ATP Binding Cassette Subfamily C Member 2	24.078
FGB	Fibrinogen Beta Chain	24.0773
PRPS1	Phosphoribosyl Pyrophosphate Synthetase 1	24.0711
FARSB	Phenylalanyl-TRNA Synthetase Subunit Beta	24.068
PPARGC1A	PPARG Coactivator 1 Alpha	24.067
RYR2	Ryanodine Receptor 2	23.986
HBG2	Hemoglobin Subunit Gamma 2	23.9427
CXCL1	C-X-C Motif Chemokine Ligand 1	23.9243
TCF4	Transcription Factor 4	23.9173
SLC4A1	Solute Carrier Family 4 Member 1 (Diego Blood Group)	23.9115
TRPV1	Transient Receptor Potential Cation Channel Subfamily V Member 1	23.9108
CTNS	Cystinosin, Lysosomal Cystine Transporter	23.9065
DICER1	Dicer 1, Ribonuclease III	23.8919
HFE-AS1	HFE Antisense RNA 1	23.8311
CD274	CD274 Molecule	23.7889
COL11A1	Collagen Type XI Alpha 1 Chain	23.7836
ADAM33	ADAM Metallopeptidase Domain 33	23.7311
AFF4	AF4/FMR2 Family Member 4	23.7248
TAB2	TGF-Beta Activated Kinase 1 (MAP3K7) Binding Protein 2	23.7218
DNAI2	Dynein Axonemal Intermediate Chain 2	23.7045
CYP2C9	Cytochrome P450 Family 2 Subfamily C Member 9	23.6971
DNAL1	Dynein Axonemal Light Chain 1	23.6729
LGALS3	Galectin 3	23.6728
FCGR3A	Fc Fragment Of IgG Receptor IIIa	23.6534
GALNS	Galactosamine (N-Acetyl)-6-Sulfatase	23.6487
CCL17	C-C Motif Chemokine Ligand 17	23.6374
MIR150	MicroRNA 150	23.6368
SIGLEC5	Sialic Acid Binding Ig Like Lectin 5	23.6347
IL2RB	Interleukin 2 Receptor Subunit Beta	23.6117
WFS1	Wolframin ER Transmembrane Glycoprotein	23.6077
MUSK	Muscle Associated Receptor Tyrosine Kinase	23.5879
IGF1R	Insulin Like Growth Factor 1 Receptor	23.5829
MT-ND3	Mitochondrially Encoded NADH:Ubiquinone Oxidoreductase Core Subunit 3	23.5797
CDH23	Cadherin Related 23	23.5629
PALB2	Partner And Localizer Of BRCA2	23.556
CCDC39	Coiled-Coil Domain Containing 39	23.5558
NR3C2	Nuclear Receptor Subfamily 3 Group C Member 2	23.5528
NEK1	NIMA Related Kinase 1	23.548
KRT8	Keratin 8	23.5376
PTX3	Pentraxin 3	23.5354
IL7	Interleukin 7	23.4542
TLR1	Toll Like Receptor 1	23.4455
ODAD2	Outer Dynein Arm Docking Complex Subunit 2	23.4326
CXCL9	C-X-C Motif Chemokine Ligand 9	23.4236
RSPH9	Radial Spoke Head Component 9	23.4194
AGTR2	Angiotensin II Receptor Type 2	23.4024
CDKN2B	Cyclin Dependent Kinase Inhibitor 2B	23.3847
PAX6	Paired Box 6	23.3738
VIP	Vasoactive Intestinal Peptide	23.3727
CAPN3	Calpain 3	23.3302
MIR148A	MicroRNA 148a	23.3216
KARS1	Lysyl-TRNA Synthetase 1	23.3156
DNAAF2	Dynein Axonemal Assembly Factor 2	23.3067
FGF8	Fibroblast Growth Factor 8	23.304
NR1H4	Nuclear Receptor Subfamily 1 Group H Member 4	23.2986
SPG7	SPG7 Matrix AAA Peptidase Subunit, Paraplegin	23.2975
IRS1	Insulin Receptor Substrate 1	23.2724
ZFPM2	Zinc Finger Protein, FOG Family Member 2	23.2621
BBS1	Bardet-Biedl Syndrome 1	23.261
PLOD1	Procollagen-Lysine,2-Oxoglutarate 5-Dioxygenase 1	23.2545
GRP	Gastrin Releasing Peptide	23.2124
MMP7	Matrix Metallopeptidase 7	23.2094
SPG11	SPG11 Vesicle Trafficking Associated, Spatacsin	23.1789
DRD2	Dopamine Receptor D2	23.1727
SFTA3	Surfactant Associated 3	23.1711
DSTYK	Dual Serine/Threonine And Tyrosine Protein Kinase	23.1518
RUNX2	RUNX Family Transcription Factor 2	23.1378
CHIT1	Chitinase 1	23.1269
SERPINB1	Serpin Family B Member 1	23.1214
MIR30A	MicroRNA 30a	23.1081
BNC2	Basonuclin 2	23.0876
SELENON	Selenoprotein N	23.0702
CETP	Cholesteryl Ester Transfer Protein	23.0659
F10	Coagulation Factor X	23.0246
FLT3	Fms Related Receptor Tyrosine Kinase 3	23.0127
VPS35	VPS35 Retromer Complex Component	22.9501
HADHA	Hydroxyacyl-CoA Dehydrogenase Trifunctional Multienzyme Complex Subunit Alpha	22.9484
EBF3	EBF Transcription Factor 3	22.9439
CASP9	Caspase 9	22.9392
PITX2	Paired Like Homeodomain 2	22.9343
ATP13A2	ATPase Cation Transporting 13A2	22.9327
POSTN	Periostin	22.9148
LMOD1	Leiomodin 1	22.8917
DNMT3A	DNA Methyltransferase 3 Alpha	22.8804
CD27	CD27 Molecule	22.8784
TSHR	Thyroid Stimulating Hormone Receptor	22.8637
EFEMP2	EGF Containing Fibulin Extracellular Matrix Protein 2	22.8543
HCRT	Hypocretin Neuropeptide Precursor	22.8405
GLI2	GLI Family Zinc Finger 2	22.8378
PEX6	Peroxisomal Biogenesis Factor 6	22.8309
TNFAIP3	TNF Alpha Induced Protein 3	22.8281
CDKN1B	Cyclin Dependent Kinase Inhibitor 1B	22.8151
MECOM	MDS1 And EVI1 Complex Locus	22.7508
ALPL	Alkaline Phosphatase, Biomineralization Associated	22.7396
MAN2B1	Mannosidase Alpha Class 2B Member 1	22.7282
LTF	Lactotransferrin	22.7202
TLR7	Toll Like Receptor 7	22.7164
LIPC	Lipase C, Hepatic Type	22.7119
CCR7	C-C Motif Chemokine Receptor 7	22.7112
TCIRG1	T Cell Immune Regulator 1, ATPase H+ Transporting V0 Subunit A3	22.7061
HNF1A	HNF1 Homeobox A	22.7001
PRKG1	Protein Kinase CGMP-Dependent 1	22.6815
BMP1	Bone Morphogenetic Protein 1	22.6251
IRF1	Interferon Regulatory Factor 1	22.6139
RHO	Rhodopsin	22.5989
GNAQ	G Protein Subunit Alpha Q	22.5916
MIR93	MicroRNA 93	22.5897
HNF4A	Hepatocyte Nuclear Factor 4 Alpha	22.5769
SAMHD1	SAM And HD Domain Containing Deoxynucleoside Triphosphate Triphosphohydrolase 1	22.5729
RAC2	Rac Family Small GTPase 2	22.5729
GIGYF2	GRB10 Interacting GYF Protein 2	22.565
BCHE	Butyrylcholinesterase	22.5627
HNRNPA2B1	Heterogeneous Nuclear Ribonucleoprotein A2/B1	22.5197
CD55	CD55 Molecule (Cromer Blood Group)	22.5035
NHP2	NHP2 Ribonucleoprotein	22.4953
HNMT	Histamine N-Methyltransferase	22.4944
HBA1	Hemoglobin Subunit Alpha 1	22.4762
NAGA	Alpha-N-Acetylgalactosaminidase	22.4757
ERBB3	Erb-B2 Receptor Tyrosine Kinase 3	22.4668
TNFRSF13B	TNF Receptor Superfamily Member 13B	22.4628
MAPK8	Mitogen-Activated Protein Kinase 8	22.4296
KRT5	Keratin 5	22.4145
SATB2	SATB Homeobox 2	22.3955
CERS1	Ceramide Synthase 1	22.387
DNAAF11	Dynein Axonemal Assembly Factor 11	22.3831
CLCN7	Chloride Voltage-Gated Channel 7	22.3771
CD38	CD38 Molecule	22.3722
G6PC3	Glucose-6-Phosphatase Catalytic Subunit 3	22.3351
ELOVL4	ELOVL Fatty Acid Elongase 4	22.3298
TAP1	Transporter 1, ATP Binding Cassette Subfamily B Member	22.3114
ABCA7	ATP Binding Cassette Subfamily A Member 7	22.2934
SCNN1G	Sodium Channel Epithelial 1 Subunit Gamma	22.2818
LRBA	LPS Responsive Beige-Like Anchor Protein	22.2801
BRIP1	BRCA1 Interacting Helicase 1	22.2599
KCNH2	Potassium Voltage-Gated Channel Subfamily H Member 2	22.2581
SCN4A	Sodium Voltage-Gated Channel Alpha Subunit 4	22.2405
PPARA	Peroxisome Proliferator Activated Receptor Alpha	22.2369
SCNN1B	Sodium Channel Epithelial 1 Subunit Beta	22.2183
ANKS6	Ankyrin Repeat And Sterile Alpha Motif Domain Containing 6	22.2028
ABCC8	ATP Binding Cassette Subfamily C Member 8	22.2016
MIR214	MicroRNA 214	22.1754
FMR1	FMRP Translational Regulator 1	22.1673
DYRK1A	Dual Specificity Tyrosine Phosphorylation Regulated Kinase 1A	22.1567
TIMP2	TIMP Metallopeptidase Inhibitor 2	22.1474
LBR	Lamin B Receptor	22.142
ATP12A	ATPase H+/K+ Transporting Non-Gastric Alpha2 Subunit	22.1389
DCDC2	Doublecortin Domain Containing 2	22.1303
NAT2	N-Acetyltransferase 2	22.118
ZIC3	Zic Family Member 3	22.1164
COX5A	Cytochrome C Oxidase Subunit 5A	22.1074
CYP2E1	Cytochrome P450 Family 2 Subfamily E Member 1	22.1073
LMX1B	LIM Homeobox Transcription Factor 1 Beta	22.1038
NOP10	NOP10 Ribonucleoprotein	22.072
DRC1	Dynein Regulatory Complex Subunit 1	22.0576
SAA1	Serum Amyloid A1	22.0487
TMEM216	Transmembrane Protein 216	22.0376
NCAM1	Neural Cell Adhesion Molecule 1	22.0084
TNFSF10	TNF Superfamily Member 10	21.9556
SCN1A	Sodium Voltage-Gated Channel Alpha Subunit 1	21.9428
ABCG5	ATP Binding Cassette Subfamily G Member 5	21.9409
TGM2	Transglutaminase 2	21.9257
BCS1L	BCS1 Homolog, Ubiquinol-Cytochrome C Reductase Complex Chaperone	21.9195
STAT6	Signal Transducer And Activator Of Transcription 6	21.9163
MMP13	Matrix Metallopeptidase 13	21.8998
MITF	Melanocyte Inducing Transcription Factor	21.8975
SLC22A4	Solute Carrier Family 22 Member 4	21.8974
MT-TS1	Mitochondrially Encoded TRNA-Ser (UCN) 1	21.8929
TMEM231	Transmembrane Protein 231	21.892
MSH6	MutS Homolog 6	21.874
SLC6A14	Solute Carrier Family 6 Member 14	21.8738
PIK3C2A	Phosphatidylinositol-4-Phosphate 3-Kinase Catalytic Subunit Type 2 Alpha	21.8615
CTRC	Chymotrypsin C	21.852
DNAH1	Dynein Axonemal Heavy Chain 1	21.8267
PROS1	Protein S	21.8124
TRPC6	Transient Receptor Potential Cation Channel Subfamily C Member 6	21.8045
RAPSN	Receptor Associated Protein Of The Synapse	21.7763
P2RY12	Purinergic Receptor P2Y12	21.754
DNAH9	Dynein Axonemal Heavy Chain 9	21.7494
AVP	Arginine Vasopressin	21.7439
JAK1	Janus Kinase 1	21.7414
SLC26A1	Solute Carrier Family 26 Member 1	21.6633
DNMT1	DNA Methyltransferase 1	21.6471
BCL10	BCL10 Immune Signaling Adaptor	21.6416
RAC1	Rac Family Small GTPase 1	21.6365
TNFSF15	TNF Superfamily Member 15	21.6141
IGHE	Immunoglobulin Heavy Constant Epsilon	21.6047
GDF15	Growth Differentiation Factor 15	21.583
A2ML1	Alpha-2-Macroglobulin Like 1	21.5704
PON2	Paraoxonase 2	21.5684
GCH1	GTP Cyclohydrolase 1	21.5668
TPM1	Tropomyosin 1	21.5549
PF4	Platelet Factor 4	21.5547
ERBB4	Erb-B2 Receptor Tyrosine Kinase 4	21.5497
NRXN1	Neurexin 1	21.5418
BACH2	BTB Domain And CNC Homolog 2	21.5219
GDF2	Growth Differentiation Factor 2	21.5037
MLXIPL	MLX Interacting Protein Like	21.4912
AHDC1	AT-Hook DNA Binding Motif Containing 1	21.4792
SLC22A5	Solute Carrier Family 22 Member 5	21.4406
CFAP298	Cilia And Flagella Associated Protein 298	21.4117
ERCC1	ERCC Excision Repair 1, Endonuclease Non-Catalytic Subunit	21.3955
SLC26A9	Solute Carrier Family 26 Member 9	21.3935
CDC42	Cell Division Cycle 42	21.3881
MIR27A	MicroRNA 27a	21.3865
MT-ATP8	Mitochondrially Encoded ATP Synthase Membrane Subunit 8	21.3487
MSH2	MutS Homolog 2	21.3392
IKZF1	IKAROS Family Zinc Finger 1	21.3388
RNASEH2C	Ribonuclease H2 Subunit C	21.3261
SEMA3C	Semaphorin 3C	21.3247
GSN	Gelsolin	21.3189
CLCA4	Chloride Channel Accessory 4	21.3099
KCNJ11	Potassium Inwardly Rectifying Channel Subfamily J Member 11	21.3057
NEK9	NIMA Related Kinase 9	21.293
SLC18A3	Solute Carrier Family 18 Member A3	21.2583
EDAR	Ectodysplasin A Receptor	21.2571
FOS	Fos Proto-Oncogene, AP-1 Transcription Factor Subunit	21.2507
GSK3B	Glycogen Synthase Kinase 3 Beta	21.2197
NF2	Neurofibromin 2	21.2041
DNAAF3	Dynein Axonemal Assembly Factor 3	21.1969
RB1	RB Transcriptional Corepressor 1	21.1819
BMPR1A	Bone Morphogenetic Protein Receptor Type 1A	21.1672
ACE2	Angiotensin Converting Enzyme 2	21.1598
ATP4A	ATPase H+/K+ Transporting Subunit Alpha	21.1553
ABCC6	ATP Binding Cassette Subfamily C Member 6	21.1498
DNAAF1	Dynein Axonemal Assembly Factor 1	21.1246
GRIN1	Glutamate Ionotropic Receptor NMDA Type Subunit 1	21.1178
NDUFS4	NADH:Ubiquinone Oxidoreductase Subunit S4	21.1066
KMT2D	Lysine Methyltransferase 2D	21.1018
FTL	Ferritin Light Chain	21.1
MKKS	MKKS Centrosomal Shuttling Protein	21.0727
RAG2	Recombination Activating 2	21.061
BMP7	Bone Morphogenetic Protein 7	21.0509
MTR	5-Methyltetrahydrofolate-Homocysteine Methyltransferase	21.0288
AIFM1	Apoptosis Inducing Factor Mitochondria Associated 1	21.0133
MATR3	Matrin 3	21.006
NRG1	Neuregulin 1	21.0037
PPP1CB	Protein Phosphatase 1 Catalytic Subunit Beta	20.9948
IKBKB	Inhibitor Of Nuclear Factor Kappa B Kinase Subunit Beta	20.9913
TGIF1	TGFB Induced Factor Homeobox 1	20.9824
LMNB1	Lamin B1	20.9662
MLH1	MutL Homolog 1	20.9628
LIG4	DNA Ligase 4	20.9463
IFNGR2	Interferon Gamma Receptor 2	20.9203
CCR2	C-C Motif Chemokine Receptor 2	20.9202
NOX4	NADPH Oxidase 4	20.9147
H19	H19 Imprinted Maternally Expressed Transcript	20.9118
TAP2	Transporter 2, ATP Binding Cassette Subfamily B Member	20.9055
MIR148B	MicroRNA 148b	20.8769
VIM	Vimentin	20.8698
HGSNAT	Heparan-Alpha-Glucosaminide N-Acetyltransferase	20.867
NALCN	Sodium Leak Channel, Non-Selective	20.8657
HSPG2	Heparan Sulfate Proteoglycan 2	20.862
ODAD1	Outer Dynein Arm Docking Complex Subunit 1	20.8565
MIR222	MicroRNA 222	20.8496
CYP3A4	Cytochrome P450 Family 3 Subfamily A Member 4	20.8247
MKI67	Marker Of Proliferation Ki-67	20.8039
L1CAM	L1 Cell Adhesion Molecule	20.7891
CCL22	C-C Motif Chemokine Ligand 22	20.7824
COL18A1	Collagen Type XVIII Alpha 1 Chain	20.7641
DNMT3B	DNA Methyltransferase 3 Beta	20.7561
CIITA	Class II Major Histocompatibility Complex Transactivator	20.738
SOS2	SOS Ras/Rho Guanine Nucleotide Exchange Factor 2	20.7315
ITGAL	Integrin Subunit Alpha L	20.676
GP1BB	Glycoprotein Ib Platelet Subunit Beta	20.6511
MIR31	MicroRNA 31	20.6175
RSPH3	Radial Spoke Head 3	20.6021
ZMPSTE24	Zinc Metallopeptidase STE24	20.6015
NEB	Nebulin	20.5932
SIRT1	Sirtuin 1	20.5686
CD81	CD81 Molecule	20.5622
NPM1	Nucleophosmin 1	20.5466
DUOX2	Dual Oxidase 2	20.5462
MBP	Myelin Basic Protein	20.5245
ZMYND10	Zinc Finger MYND-Type Containing 10	20.5245
TRB	T Cell Receptor Beta Locus	20.5198
CLDN2	Claudin 2	20.5154
CACNA1C	Calcium Voltage-Gated Channel Subunit Alpha1 C	20.5028
MIRLET7D	MicroRNA Let-7d	20.4999
GCG	Glucagon	20.4938
CLN6	CLN6 Transmembrane ER Protein	20.4825
ABCC9	ATP Binding Cassette Subfamily C Member 9	20.4682
ERAP1	Endoplasmic Reticulum Aminopeptidase 1	20.4668
HPRT1	Hypoxanthine Phosphoribosyltransferase 1	20.4666
SPAG1	Sperm Associated Antigen 1	20.4546
FOXG1	Forkhead Box G1	20.4503
GNB3	G Protein Subunit Beta 3	20.4072
CRH	Corticotropin Releasing Hormone	20.407
MED12	Mediator Complex Subunit 12	20.3906
UGT1A1	UDP Glucuronosyltransferase Family 1 Member A1	20.3841
LAMA2	Laminin Subunit Alpha 2	20.3545
CASP10	Caspase 10	20.3475
EPCAM	Epithelial Cell Adhesion Molecule	20.3402
PIK3CG	Phosphatidylinositol-4,5-Bisphosphate 3-Kinase Catalytic Subunit Gamma	20.3358
HMGCR	3-Hydroxy-3-Methylglutaryl-CoA Reductase	20.3249
CCDC103	Coiled-Coil Domain Containing 103	20.3189
ANGPT2	Angiopoietin 2	20.3133
ABCG8	ATP Binding Cassette Subfamily G Member 8	20.3073
OPA1	OPA1 Mitochondrial Dynamin Like GTPase	20.3026
PRODH	Proline Dehydrogenase 1	20.3016
CRKL	CRK Like Proto-Oncogene, Adaptor Protein	20.2972
CLU	Clusterin	20.2969
COL5A1	Collagen Type V Alpha 1 Chain	20.2707
TGM1	Transglutaminase 1	20.2638
MIR18A	MicroRNA 18a	20.2491
TRAF3IP1	TRAF3 Interacting Protein 1	20.245
ACTN4	Actinin Alpha 4	20.2424
SPEF2	Sperm Flagellar 2	20.24
SH2D1A	SH2 Domain Containing 1A	20.2288
THBS1	Thrombospondin 1	20.2189
RSPH1	Radial Spoke Head Component 1	20.2186
GNRH1	Gonadotropin Releasing Hormone 1	20.2182
CLCA1	Chloride Channel Accessory 1	20.2144
EZH2	Enhancer Of Zeste 2 Polycomb Repressive Complex 2 Subunit	20.2124
TUG1	Taurine Up-Regulated 1	20.203
RAD51	RAD51 Recombinase	20.1661
LRP6	LDL Receptor Related Protein 6	20.1639
GHR	Growth Hormone Receptor	20.1525
SLC26A3	Solute Carrier Family 26 Member 3	20.142
PAH	Phenylalanine Hydroxylase	20.1385
DOK7	Docking Protein 7	20.1313
SERPINF2	Serpin Family F Member 2	20.121
AQP2	Aquaporin 2	20.1205
CTSB	Cathepsin B	20.1146
TNFRSF10A	TNF Receptor Superfamily Member 10a	20.0786
DNAAF5	Dynein Axonemal Assembly Factor 5	20.0635
IKZF3	IKAROS Family Zinc Finger 3	20.0617
CD209	CD209 Molecule	20.0616
BAG3	BAG Cochaperone 3	20.0454
ITGA2B	Integrin Subunit Alpha 2b	20.0128
CD44	CD44 Molecule (Indian Blood Group)	20.012
NME8	NME/NM23 Family Member 8	19.9881
C4B	Complement C4B (Chido Blood Group)	19.9826
MT-TN	Mitochondrially Encoded TRNA-Asn (AAU/C)	19.9765
XRCC1	X-Ray Repair Cross Complementing 1	19.9673
PARP1	Poly(ADP-Ribose) Polymerase 1	19.9587
CYP19A1	Cytochrome P450 Family 19 Subfamily A Member 1	19.9553
ITPR1	Inositol 1,4,5-Trisphosphate Receptor Type 1	19.9236
CFAP300	Cilia And Flagella Associated Protein 300	19.9205
GPX1	Glutathione Peroxidase 1	19.9169
PI3	Peptidase Inhibitor 3	19.9152
MIR181A1	MicroRNA 181a-1	19.9058
MYRF	Myelin Regulatory Factor	19.8843
GAS8	Growth Arrest Specific 8	19.8837
RNASEH2A	Ribonuclease H2 Subunit A	19.8575
EPX	Eosinophil Peroxidase	19.8105
STAT5A	Signal Transducer And Activator Of Transcription 5A	19.8026
ADAM10	ADAM Metallopeptidase Domain 10	19.7985
CFAP221	Cilia And Flagella Associated Protein 221	19.7877
LDHA	Lactate Dehydrogenase A	19.7789
CSTB	Cystatin B	19.7651
DNAJC5	DnaJ Heat Shock Protein Family (Hsp40) Member C5	19.724
CDKN1C	Cyclin Dependent Kinase Inhibitor 1C	19.7201
RNASEH2B	Ribonuclease H2 Subunit B	19.7174
CDK4	Cyclin Dependent Kinase 4	19.7158
AREG	Amphiregulin	19.6607
MIR486-1	MicroRNA 486-1	19.655
POGZ	Pogo Transposable Element Derived With ZNF Domain	19.6522
CXCL5	C-X-C Motif Chemokine Ligand 5	19.6499
UFD1	Ubiquitin Recognition Factor In ER Associated Degradation 1	19.6489
LACC1	Laccase Domain Containing 1	19.6458
SERPINE2	Serpin Family E Member 2	19.6373
NIPBL	NIPBL Cohesin Loading Factor	19.5797
HSPA5	Heat Shock Protein Family A (Hsp70) Member 5	19.5753
GJA5	Gap Junction Protein Alpha 5	19.5386
DRD4	Dopamine Receptor D4	19.5372
CARD14	Caspase Recruitment Domain Family Member 14	19.5351
LIFR	LIF Receptor Subunit Alpha	19.5305
DDX58	DExD/H-Box Helicase 58	19.5299
NBAS	NBAS Subunit Of NRZ Tethering Complex	19.5161
NDUFS2	NADH:Ubiquinone Oxidoreductase Core Subunit S2	19.5122
MYOC	Myocilin	19.4901
BMPR1B	Bone Morphogenetic Protein Receptor Type 1B	19.4756
PACRG	Parkin Coregulated	19.4749
ADCY10	Adenylate Cyclase 10	19.465
GDF6	Growth Differentiation Factor 6	19.4418
TTC12	Tetratricopeptide Repeat Domain 12	19.4403
PPIG	Peptidylprolyl Isomerase G	19.401
MMP14	Matrix Metallopeptidase 14	19.3997
MIR34B	MicroRNA 34b	19.3858
BCL6	BCL6 Transcription Repressor	19.3743
HDAC8	Histone Deacetylase 8	19.372
PCSK9	Proprotein Convertase Subtilisin/Kexin Type 9	19.3636
PLEC	Plectin	19.355
GREM1	Gremlin 1, DAN Family BMP Antagonist	19.3455
PLAUR	Plasminogen Activator, Urokinase Receptor	19.3282
MIR195	MicroRNA 195	19.3247
CHUK	Component Of Inhibitor Of Nuclear Factor Kappa B Kinase Complex	19.3231
TFAP2A	Transcription Factor AP-2 Alpha	19.3151
WDR35	WD Repeat Domain 35	19.312
AKT2	AKT Serine/Threonine Kinase 2	19.2955
AQP1	Aquaporin 1 (Colton Blood Group)	19.2941
CBS	Cystathionine Beta-Synthase	19.2803
ODAD4	Outer Dynein Arm Docking Complex Subunit 4	19.2704
LOC111674463	CFTR Promoter Region	19.2538
PNPLA2	Patatin Like Phospholipase Domain Containing 2	19.2482
FHIT	Fragile Histidine Triad Diadenosine Triphosphatase	19.2462
CCK	Cholecystokinin	19.2374
COL11A2	Collagen Type XI Alpha 2 Chain	19.2314
CCNO	Cyclin O	19.2224
MUC7	Mucin 7, Secreted	19.2192
IGFBP1	Insulin Like Growth Factor Binding Protein 1	19.2034
POLG2	DNA Polymerase Gamma 2, Accessory Subunit	19.1958
ITGA3	Integrin Subunit Alpha 3	19.1915
HAVCR1	Hepatitis A Virus Cellular Receptor 1	19.1914
MCL1	MCL1 Apoptosis Regulator, BCL2 Family Member	19.1836
BICC1	BicC Family RNA Binding Protein 1	19.1793
LRP1	LDL Receptor Related Protein 1	19.1769
CYP1A2	Cytochrome P450 Family 1 Subfamily A Member 2	19.1732
EYA1	EYA Transcriptional Coactivator And Phosphatase 1	19.1667
VEGFC	Vascular Endothelial Growth Factor C	19.1612
WNT1	Wnt Family Member 1	19.157
CLCN1	Chloride Voltage-Gated Channel 1	19.1457
WRAP53	WD Repeat Containing Antisense To TP53	19.1438
MIR141	MicroRNA 141	19.1318
MYCN	MYCN Proto-Oncogene, BHLH Transcription Factor	19.1128
IL37	Interleukin 37	19.11
CLN5	CLN5 Intracellular Trafficking Protein	19.1055
PGR	Progesterone Receptor	19.0935
SHOC2	SHOC2 Leucine Rich Repeat Scaffold Protein	19.0862
SDCCAG8	SHH Signaling And Ciliogenesis Regulator SDCCAG8	19.0405
PLA2G2A	Phospholipase A2 Group IIA	19.0318
MBTPS2	Membrane Bound Transcription Factor Peptidase, Site 2	19.031
SOCS1	Suppressor Of Cytokine Signaling 1	19.0215
CCR8	C-C Motif Chemokine Receptor 8	19.0146
EIF4G1	Eukaryotic Translation Initiation Factor 4 Gamma 1	19.0082
IRGM	Immunity Related GTPase M	19.0024
RBCK1	RANBP2-Type And C3HC4-Type Zinc Finger Containing 1	18.9772
ARID1B	AT-Rich Interaction Domain 1B	18.9654
IL1RAPL2	Interleukin 1 Receptor Accessory Protein Like 2	18.9541
BIRC5	Baculoviral IAP Repeat Containing 5	18.9456
CD69	CD69 Molecule	18.9356
MIR130A	MicroRNA 130a	18.9219
CYP27B1	Cytochrome P450 Family 27 Subfamily B Member 1	18.898
TBX21	T-Box Transcription Factor 21	18.8897
WIPF1	WAS/WASL Interacting Protein Family Member 1	18.8786
RNU4ATAC	RNA, U4atac Small Nuclear (U12-Dependent Splicing)	18.8268
CDK5	Cyclin Dependent Kinase 5	18.8179
MIR25	MicroRNA 25	18.8089
FLCN	Folliculin	18.8088
EVC2	EvC Ciliary Complex Subunit 2	18.8068
SMARCB1	SWI/SNF Related, Matrix Associated, Actin Dependent Regulator Of Chromatin, Subfamily B, Member 1	18.7985
IRF4	Interferon Regulatory Factor 4	18.7865
TLL1	Tolloid Like 1	18.7739
GH1	Growth Hormone 1	18.749
DNASE1	Deoxyribonuclease 1	18.7264
EMD	Emerin	18.7253
DNAAF6	Dynein Axonemal Assembly Factor 6	18.7154
RPGRIP1	RPGR Interacting Protein 1	18.7051
ITGAX	Integrin Subunit Alpha X	18.7033
AARS2	Alanyl-TRNA Synthetase 2, Mitochondrial	18.6988
CSF1R	Colony Stimulating Factor 1 Receptor	18.6974
GUCY1A1	Guanylate Cyclase 1 Soluble Subunit Alpha 1	18.6795
DPYD	Dihydropyrimidine Dehydrogenase	18.6709
SETX	Senataxin	18.6707
IDH1	Isocitrate Dehydrogenase (NADP(+)) 1	18.6663
LAMB2	Laminin Subunit Beta 2	18.6405
WRN	WRN RecQ Like Helicase	18.6202
RASA1	RAS P21 Protein Activator 1	18.62
MIR200B	MicroRNA 200b	18.5904
MIR28	MicroRNA 28	18.5685
LDB3	LIM Domain Binding 3	18.5452
LIMK1	LIM Domain Kinase 1	18.541
PKD1L1	Polycystin 1 Like 1, Transient Receptor Potential Channel Interacting	18.5298
FKTN	Fukutin	18.5043
CD59	CD59 Molecule (CD59 Blood Group)	18.5018
NQO1	NAD(P)H Quinone Dehydrogenase 1	18.4959
HIRA	Histone Cell Cycle Regulator	18.4878
IRF3	Interferon Regulatory Factor 3	18.4831
HAVCR2	Hepatitis A Virus Cellular Receptor 2	18.477
CARMIL2	Capping Protein Regulator And Myosin 1 Linker 2	18.4759
IL11	Interleukin 11	18.4752
MSR1	Macrophage Scavenger Receptor 1	18.4706
CYP11B2	Cytochrome P450 Family 11 Subfamily B Member 2	18.4591
FGF20	Fibroblast Growth Factor 20	18.4563
MIR9-1	MicroRNA 9-1	18.4381
PEX1	Peroxisomal Biogenesis Factor 1	18.4264
IFT80	Intraflagellar Transport 80	18.4115
CHRNG	Cholinergic Receptor Nicotinic Gamma Subunit	18.4091
RHOA	Ras Homolog Family Member A	18.4047
IL6ST	Interleukin 6 Cytokine Family Signal Transducer	18.3881
SERPINF1	Serpin Family F Member 1	18.3805
XK	X-Linked Kx Blood Group	18.3712
GATA5	GATA Binding Protein 5	18.3682
MAP3K7	Mitogen-Activated Protein Kinase Kinase Kinase 7	18.3641
RASA2	RAS P21 Protein Activator 2	18.3606
FOXC1	Forkhead Box C1	18.348
ACTG1	Actin Gamma 1	18.307
KDM6A	Lysine Demethylase 6A	18.305
VCL	Vinculin	18.3029
FLNB	Filamin B	18.2885
STK36	Serine/Threonine Kinase 36	18.2798
CRYAA	Crystallin Alpha A	18.2738
CRYAB	Crystallin Alpha B	18.2733
IDO1	Indoleamine 2,3-Dioxygenase 1	18.2656
CYP2C19	Cytochrome P450 Family 2 Subfamily C Member 19	18.2633
SLC26A4	Solute Carrier Family 26 Member 4	18.2574
SEC24C	SEC24 Homolog C, COPII Coat Complex Component	18.2411
NDE1	NudE Neurodevelopment Protein 1	18.2385
IL23A	Interleukin 23 Subunit Alpha	18.233
RAB9B	RAB9B, Member RAS Oncogene Family	18.2236
WNT5A	Wnt Family Member 5A	18.2105
NEU1	Neuraminidase 1	18.2059
MIR192	MicroRNA 192	18.1939
MS4A1	Membrane Spanning 4-Domains A1	18.1939
NR1H3	Nuclear Receptor Subfamily 1 Group H Member 3	18.1912
SMARCAL1	SWI/SNF Related, Matrix Associated, Actin Dependent Regulator Of Chromatin, Subfamily A Like 1	18.1828
FBN2	Fibrillin 2	18.1808
SEMA3D	Semaphorin 3D	18.1808
PRDM16	PR/SET Domain 16	18.1599
SP1	Sp1 Transcription Factor	18.1548
TNFRSF8	TNF Receptor Superfamily Member 8	18.1461
SGO1-AS1	SGO1 Antisense RNA 1	18.1452
IL16	Interleukin 16	18.1447
SEC61A1	SEC61 Translocon Subunit Alpha 1	18.1301
FH	Fumarate Hydratase	18.1261
C11orf65	Chromosome 11 Open Reading Frame 65	18.1199
MT-TF	Mitochondrially Encoded TRNA-Phe (UUU/C)	18.1085
TFAM	Transcription Factor A, Mitochondrial	18.0993
APAF1	Apoptotic Peptidase Activating Factor 1	18.0877
TCAP	Titin-Cap	18.0721
SLC30A10	Solute Carrier Family 30 Member 10	18.0517
GTF2I	General Transcription Factor IIi	18.0515
JPH3	Junctophilin 3	18.0485
GNE	Glucosamine (UDP-N-Acetyl)-2-Epimerase/N-Acetylmannosamine Kinase	18.0485
ARX	Aristaless Related Homeobox	18.0392
ATF6	Activating Transcription Factor 6	18.0357
SLC29A3	Solute Carrier Family 29 Member 3	18.0354
GAS2L2	Growth Arrest Specific 2 Like 2	18.0352
CDKN2B-AS1	CDKN2B Antisense RNA 1	18.033
MAGEL2	MAGE Family Member L2	18.0181
TCTN2	Tectonic Family Member 2	18.0163
RPS27A	Ribosomal Protein S27a	18.0143
RBPJ	Recombination Signal Binding Protein For Immunoglobulin Kappa J Region	17.9788
SLC40A1	Solute Carrier Family 40 Member 1	17.977
SMAD7	SMAD Family Member 7	17.9725
FHL1	Four And A Half LIM Domains 1	17.9688
MT-ND4L	Mitochondrially Encoded NADH:Ubiquinone Oxidoreductase Core Subunit 4L	17.9465
SOCS3	Suppressor Of Cytokine Signaling 3	17.9451
PRKACA	Protein Kinase CAMP-Activated Catalytic Subunit Alpha	17.9407
SLC7A7	Solute Carrier Family 7 Member 7	17.9382
PTH1R	Parathyroid Hormone 1 Receptor	17.9283
ASCL1	Achaete-Scute Family BHLH Transcription Factor 1	17.9266
MAP2K2	Mitogen-Activated Protein Kinase Kinase 2	17.9121
ACTN2	Actinin Alpha 2	17.9108
SDC1	Syndecan 1	17.9
YAP1	Yes1 Associated Transcriptional Regulator	17.8945
ARVCF	ARVCF Delta Catenin Family Member	17.8931
MEF2C	Myocyte Enhancer Factor 2C	17.8899
LAMA3	Laminin Subunit Alpha 3	17.8718
IGF2R	Insulin Like Growth Factor 2 Receptor	17.8712
ACAN	Aggrecan	17.8596
DEFB4A	Defensin Beta 4A	17.85
NEK10	NIMA Related Kinase 10	17.8364
SNAI2	Snail Family Transcriptional Repressor 2	17.8297
DGUOK	Deoxyguanosine Kinase	17.8279
DNAH7	Dynein Axonemal Heavy Chain 7	17.8094
BACE1	Beta-Secretase 1	17.7873
TTC7A	Tetratricopeptide Repeat Domain 7A	17.7583
GNS	Glucosamine (N-Acetyl)-6-Sulfatase	17.734
SLC2A10	Solute Carrier Family 2 Member 10	17.7335
ALDH2	Aldehyde Dehydrogenase 2 Family Member	17.7264
SYNGAP1	Synaptic Ras GTPase Activating Protein 1	17.7193
CDH2	Cadherin 2	17.7038
TBC1D24	TBC1 Domain Family Member 24	17.6997
GAST	Gastrin	17.6989
ALPP	Alkaline Phosphatase, Placental	17.6896
IDH2	Isocitrate Dehydrogenase (NADP(+)) 2	17.6779
IL22	Interleukin 22	17.6681
ANKRD1	Ankyrin Repeat Domain 1	17.6596
PPBP	Pro-Platelet Basic Protein	17.6532
VPS33A	VPS33A Core Subunit Of CORVET And HOPS Complexes	17.6479
LRP2	LDL Receptor Related Protein 2	17.6433
FLI1	Fli-1 Proto-Oncogene, ETS Transcription Factor	17.6421
NFU1	NFU1 Iron-Sulfur Cluster Scaffold	17.6003
PURA	Purine Rich Element Binding Protein A	17.58
GYG1	Glycogenin 1	17.5747
MIR30E	MicroRNA 30e	17.5636
CHRNA1	Cholinergic Receptor Nicotinic Alpha 1 Subunit	17.5578
CXCL2	C-X-C Motif Chemokine Ligand 2	17.5538
MYO5A	Myosin VA	17.544
DBH	Dopamine Beta-Hydroxylase	17.5324
VANGL1	VANGL Planar Cell Polarity Protein 1	17.5279
CACNA1F	Calcium Voltage-Gated Channel Subunit Alpha1 F	17.5012
TK2	Thymidine Kinase 2	17.4873
UBE3A	Ubiquitin Protein Ligase E3A	17.4717
KRT19	Keratin 19	17.4626
PIGL	Phosphatidylinositol Glycan Anchor Biosynthesis Class L	17.4579
AHSG	Alpha 2-HS Glycoprotein	17.456
RRAS	RAS Related	17.4498
C5	Complement C5	17.4432
ALDH18A1	Aldehyde Dehydrogenase 18 Family Member A1	17.43
LTBP2	Latent Transforming Growth Factor Beta Binding Protein 2	17.4297
TBCE	Tubulin Folding Cofactor E	17.4245
SOX2	SRY-Box Transcription Factor 2	17.418
GCK	Glucokinase	17.4151
IL2RG	Interleukin 2 Receptor Subunit Gamma	17.412
DLL4	Delta Like Canonical Notch Ligand 4	17.3941
SON	SON DNA And RNA Binding Protein	17.3908
SMC3	Structural Maintenance Of Chromosomes 3	17.3885
NTRK2	Neurotrophic Receptor Tyrosine Kinase 2	17.3717
F2RL1	F2R Like Trypsin Receptor 1	17.3692
AVPR2	Arginine Vasopressin Receptor 2	17.3674
ANGPT1	Angiopoietin 1	17.361
OCA2	OCA2 Melanosomal Transmembrane Protein	17.3508
MICA	MHC Class I Polypeptide-Related Sequence A	17.344
DNAJB13	DnaJ Heat Shock Protein Family (Hsp40) Member B13	17.325
SNRPN	Small Nuclear Ribonucleoprotein Polypeptide N	17.3241
RAI1	Retinoic Acid Induced 1	17.3188
SPTAN1	Spectrin Alpha, Non-Erythrocytic 1	17.3165
FANCC	FA Complementation Group C	17.3113
OPRM1	Opioid Receptor Mu 1	17.3093
LOC107988032	Xq28 Proximal FLNA-EMD Recombination Region	17.3087
PROC	Protein C, Inactivator Of Coagulation Factors Va And VIIIa	17.2954
DNASE1L3	Deoxyribonuclease 1 Like 3	17.2945
APOA5	Apolipoprotein A5	17.288
MIR133B	MicroRNA 133b	17.2836
EHMT1	Euchromatic Histone Lysine Methyltransferase 1	17.2663
MYO5B	Myosin VB	17.2597
TKT	Transketolase	17.2464
NPPC	Natriuretic Peptide C	17.2463
CEACAM5	CEA Cell Adhesion Molecule 5	17.245
DPP4	Dipeptidyl Peptidase 4	17.2388
MTRR	5-Methyltetrahydrofolate-Homocysteine Methyltransferase Reductase	17.2327
DDX3X	DEAD-Box Helicase 3 X-Linked	17.2278
KIAA0586	KIAA0586	17.2069
CEP164	Centrosomal Protein 164	17.1943
EIF2AK3	Eukaryotic Translation Initiation Factor 2 Alpha Kinase 3	17.171
MALAT1	Metastasis Associated Lung Adenocarcinoma Transcript 1	17.1685
NUP107	Nucleoporin 107	17.1615
EIF2AK2	Eukaryotic Translation Initiation Factor 2 Alpha Kinase 2	17.1575
RREB1	Ras Responsive Element Binding Protein 1	17.1511
TMEM237	Transmembrane Protein 237	17.1507
NR2E3	Nuclear Receptor Subfamily 2 Group E Member 3	17.1478
KLRK1	Killer Cell Lectin Like Receptor K1	17.1249
MT-TH	Mitochondrially Encoded TRNA-His (CAU/C)	17.1148
S100A12	S100 Calcium Binding Protein A12	17.1105
BAK1	BCL2 Antagonist/Killer 1	17.1067
POFUT1	Protein O-Fucosyltransferase 1	17.1015
PKP2	Plakophilin 2	17.0955
MIR200A	MicroRNA 200a	17.0847
BBS4	Bardet-Biedl Syndrome 4	17.0815
HSPA8	Heat Shock Protein Family A (Hsp70) Member 8	17.0354
RIT1	Ras Like Without CAAX 1	17.0328
SKIV2L	Ski2 Like RNA Helicase	17.0303
PCNA	Proliferating Cell Nuclear Antigen	17.0298
DOCK6	Dedicator Of Cytokinesis 6	17.0216
ESR2	Estrogen Receptor 2	17.0118
FOXO3	Forkhead Box O3	16.9727
EWSR1	EWS RNA Binding Protein 1	16.9708
KIR3DL1	Killer Cell Immunoglobulin Like Receptor, Three Ig Domains And Long Cytoplasmic Tail 1	16.9707
KIAA1109	KIAA1109	16.9681
RRAS2	RAS Related 2	16.9664
IFT88	Intraflagellar Transport 88	16.9595
SCN1B	Sodium Voltage-Gated Channel Beta Subunit 1	16.9586
PAX3	Paired Box 3	16.9494
EPAS1	Endothelial PAS Domain Protein 1	16.9473
STING1	Stimulator Of Interferon Response CGAMP Interactor 1	16.9362
IFT43	Intraflagellar Transport 43	16.9326
SCGB3A2	Secretoglobin Family 3A Member 2	16.9058
ATXN7	Ataxin 7	16.9052
KCNJ5	Potassium Inwardly Rectifying Channel Subfamily J Member 5	16.8997
VKORC1	Vitamin K Epoxide Reductase Complex Subunit 1	16.8997
ATXN8OS	ATXN8 Opposite Strand LncRNA	16.8908
HSPA1L	Heat Shock Protein Family A (Hsp70) Member 1 Like	16.8795
B9D1	B9 Domain Containing 1	16.8789
PIK3R2	Phosphoinositide-3-Kinase Regulatory Subunit 2	16.8718
DDC	Dopa Decarboxylase	16.8702
POGLUT1	Protein O-Glucosyltransferase 1	16.8656
CAMP	Cathelicidin Antimicrobial Peptide	16.8438
PRSS2	Serine Protease 2	16.8277
POLD1	DNA Polymerase Delta 1, Catalytic Subunit	16.8163
BBS2	Bardet-Biedl Syndrome 2	16.7764
CTCF	CCCTC-Binding Factor	16.7645
AQP5	Aquaporin 5	16.76
MIR196A1	MicroRNA 196a-1	16.7587
CYP3A5	Cytochrome P450 Family 3 Subfamily A Member 5	16.7509
DVL1	Dishevelled Segment Polarity Protein 1	16.7386
GYPA	Glycophorin A (MNS Blood Group)	16.7386
PEPD	Peptidase D	16.7246
SERPINA6	Serpin Family A Member 6	16.7085
DKK1	Dickkopf WNT Signaling Pathway Inhibitor 1	16.708
SCT	Secretin	16.6953
TYK2	Tyrosine Kinase 2	16.695
MIRLET7B	MicroRNA Let-7b	16.6939
MIR96	MicroRNA 96	16.689
CEP83	Centrosomal Protein 83	16.6717
SYNE1	Spectrin Repeat Containing Nuclear Envelope Protein 1	16.6657
OGG1	8-Oxoguanine DNA Glycosylase	16.6498
PGF	Placental Growth Factor	16.6436
PDGFA	Platelet Derived Growth Factor Subunit A	16.6297
PRKCA	Protein Kinase C Alpha	16.6231
PSMB4	Proteasome 20S Subunit Beta 4	16.6168
COL9A3	Collagen Type IX Alpha 3 Chain	16.5894
PDX1	Pancreatic And Duodenal Homeobox 1	16.5875
CALB2	Calbindin 2	16.5797
KLRC4	Killer Cell Lectin Like Receptor C4	16.5752
UTS2	Urotensin 2	16.5715
TLR6	Toll Like Receptor 6	16.5494
TPH1	Tryptophan Hydroxylase 1	16.5392
ITGA8	Integrin Subunit Alpha 8	16.5329
MT-TL2	Mitochondrially Encoded TRNA-Leu (CUN) 2	16.5298
IFNL3	Interferon Lambda 3	16.5277
PTHLH	Parathyroid Hormone Like Hormone	16.5013
KRT20	Keratin 20	16.4968
SLCO2A1	Solute Carrier Organic Anion Transporter Family Member 2A1	16.4965
MIR499A	MicroRNA 499a	16.4952
COQ8B	Coenzyme Q8B	16.4817
SLC12A1	Solute Carrier Family 12 Member 1	16.4816
ICOS	Inducible T Cell Costimulator	16.4766
CDK8	Cyclin Dependent Kinase 8	16.4743
SLC10A2	Solute Carrier Family 10 Member 2	16.4565
NTS	Neurotensin	16.4539
TGFA	Transforming Growth Factor Alpha	16.4532
TAF1	TATA-Box Binding Protein Associated Factor 1	16.4469
KLK3	Kallikrein Related Peptidase 3	16.445
KANSL1	KAT8 Regulatory NSL Complex Subunit 1	16.4282
CACNA1S	Calcium Voltage-Gated Channel Subunit Alpha1 S	16.4274
MAOB	Monoamine Oxidase B	16.4071
FZD4	Frizzled Class Receptor 4	16.3943
TPM2	Tropomyosin 2	16.3853
MT-TI	Mitochondrially Encoded TRNA-Ile (AUU/C)	16.3852
MYOCD	Myocardin	16.358
NOX1	NADPH Oxidase 1	16.354
BIRC3	Baculoviral IAP Repeat Containing 3	16.3434
SALL1	Spalt Like Transcription Factor 1	16.3311
ANKRD11	Ankyrin Repeat Domain 11	16.3003
FANCE	FA Complementation Group E	16.2813
KAT6B	Lysine Acetyltransferase 6B	16.2708
MIR152	MicroRNA 152	16.2692
TPM3	Tropomyosin 3	16.2561
MIR338	MicroRNA 338	16.2494
TBCK	TBC1 Domain Containing Kinase	16.2468
ERF	ETS2 Repressor Factor	16.211
HTRA1	HtrA Serine Peptidase 1	16.1933
USB1	U6 SnRNA Biogenesis Phosphodiesterase 1	16.1817
BGN	Biglycan	16.1354
ACVR1	Activin A Receptor Type 1	16.1278
TBX2	T-Box Transcription Factor 2	16.1062
KDM4C	Lysine Demethylase 4C	16.1
CCND2	Cyclin D2	16.0969
DOCK8	Dedicator Of Cytokinesis 8	16.0911
ATP2A1	ATPase Sarcoplasmic/Endoplasmic Reticulum Ca2+ Transporting 1	16.0905
ANG	Angiogenin	16.077
TREM1	Triggering Receptor Expressed On Myeloid Cells 1	16.0759
DMPK	DM1 Protein Kinase	16.0741
PKD2L1	Polycystin 2 Like 1, Transient Receptor Potential Cation Channel	16.0727
PIEZO1	Piezo Type Mechanosensitive Ion Channel Component 1	16.0724
SLC12A6	Solute Carrier Family 12 Member 6	16.0707
CDK2	Cyclin Dependent Kinase 2	16.0574
ABCC1	ATP Binding Cassette Subfamily C Member 1	16.0529
CHRNA5	Cholinergic Receptor Nicotinic Alpha 5 Subunit	16.022
TPMT	Thiopurine S-Methyltransferase	16.0102
GRIA1	Glutamate Ionotropic Receptor AMPA Type Subunit 1	15.9986
LACTB	Lactamase Beta	15.9945
CYP17A1	Cytochrome P450 Family 17 Subfamily A Member 1	15.9923
SHBG	Sex Hormone Binding Globulin	15.9905
MIR24-1	MicroRNA 24-1	15.9874
ADRB1	Adrenoceptor Beta 1	15.9873
NCSTN	Nicastrin	15.9821
FBXW7	F-Box And WD Repeat Domain Containing 7	15.978
EPOR	Erythropoietin Receptor	15.9751
MYL2	Myosin Light Chain 2	15.9671
MIR205	MicroRNA 205	15.9667
JMJD1C	Jumonji Domain Containing 1C	15.9438
DDIT3	DNA Damage Inducible Transcript 3	15.9407
ANXA11	Annexin A11	15.9376
SMARCA2	SWI/SNF Related, Matrix Associated, Actin Dependent Regulator Of Chromatin, Subfamily A, Member 2	15.9121
ALAD	Aminolevulinate Dehydratase	15.8974
PGK1	Phosphoglycerate Kinase 1	15.895
RNASEL	Ribonuclease L	15.8888
CFP	Complement Factor Properdin	15.8868
PIGN	Phosphatidylinositol Glycan Anchor Biosynthesis Class N	15.8842
CHRNA4	Cholinergic Receptor Nicotinic Alpha 4 Subunit	15.8825
PRKCB	Protein Kinase C Beta	15.8736
SLC25A13	Solute Carrier Family 25 Member 13	15.8683
CNR1	Cannabinoid Receptor 1	15.8502
PHEX	Phosphate Regulating Endopeptidase Homolog X-Linked	15.8438
FKBP10	FKBP Prolyl Isomerase 10	15.84
XBP1	X-Box Binding Protein 1	15.8258
WWOX	WW Domain Containing Oxidoreductase	15.8238
TIMP3	TIMP Metallopeptidase Inhibitor 3	15.8225
FANCD2	FA Complementation Group D2	15.8185
PPT1	Palmitoyl-Protein Thioesterase 1	15.8173
OSM	Oncostatin M	15.8157
SPAST	Spastin	15.8083
MIR200C	MicroRNA 200c	15.7964
LEPQTL1	Leptin, Serum Levels Of	15.7906
CYP7B1	Cytochrome P450 Family 7 Subfamily B Member 1	15.7736
RARA	Retinoic Acid Receptor Alpha	15.7692
STAR	Steroidogenic Acute Regulatory Protein	15.7625
TMEM43	Transmembrane Protein 43	15.7584
FANCM	FA Complementation Group M	15.7536
MIR125B1	MicroRNA 125b-1	15.7524
RSPO2	R-Spondin 2	15.7489
CYP2A6	Cytochrome P450 Family 2 Subfamily A Member 6	15.7425
LTBP3	Latent Transforming Growth Factor Beta Binding Protein 3	15.7373
ENTPD1	Ectonucleoside Triphosphate Diphosphohydrolase 1	15.7339
BLK	BLK Proto-Oncogene, Src Family Tyrosine Kinase	15.7322
GRK2	G Protein-Coupled Receptor Kinase 2	15.7298
CSPP1	Centrosome And Spindle Pole Associated Protein 1	15.7277
APEX1	Apurinic/Apyrimidinic Endodeoxyribonuclease 1	15.7275
DNM1L	Dynamin 1 Like	15.7243
LYN	LYN Proto-Oncogene, Src Family Tyrosine Kinase	15.7214
PML	PML Nuclear Body Scaffold	15.7169
ANKH	ANKH Inorganic Pyrophosphate Transport Regulator	15.7161
TCOF1	Treacle Ribosome Biogenesis Factor 1	15.7142
PDE6B	Phosphodiesterase 6B	15.7124
CDKN3	Cyclin Dependent Kinase Inhibitor 3	15.7118
NTRK3	Neurotrophic Receptor Tyrosine Kinase 3	15.7067
ROR2	Receptor Tyrosine Kinase Like Orphan Receptor 2	15.7031
NAMPT	Nicotinamide Phosphoribosyltransferase	15.7017
HRH2	Histamine Receptor H2	15.6974
MRAS	Muscle RAS Oncogene Homolog	15.6953
SLC19A1	Solute Carrier Family 19 Member 1	15.6816
MT-TV	Mitochondrially Encoded TRNA-Val (GUN)	15.6814
GTF2IRD1	GTF2I Repeat Domain Containing 1	15.6787
MIR127	MicroRNA 127	15.6783
UBE2L3	Ubiquitin Conjugating Enzyme E2 L3	15.6729
GP6	Glycoprotein VI Platelet	15.6598
APRT	Adenine Phosphoribosyltransferase	15.6541
HTR1A	5-Hydroxytryptamine Receptor 1A	15.6515
SLC18A2	Solute Carrier Family 18 Member A2	15.6401
GAD1	Glutamate Decarboxylase 1	15.6303
CDK1	Cyclin Dependent Kinase 1	15.5919
MEF2A	Myocyte Enhancer Factor 2A	15.5852
NDUFV2	NADH:Ubiquinone Oxidoreductase Core Subunit V2	15.5847
SUMF1	Sulfatase Modifying Factor 1	15.5732
KCNA5	Potassium Voltage-Gated Channel Subfamily A Member 5	15.5683
ABCG2	ATP Binding Cassette Subfamily G Member 2 (Junior Blood Group)	15.5644
APOA2	Apolipoprotein A2	15.5617
PTGIS	Prostaglandin I2 Synthase	15.5616
PLCE1	Phospholipase C Epsilon 1	15.5437
MHRT	Myosin Heavy Chain Associated RNA Transcript	15.5302
EPRS1	Glutamyl-Prolyl-TRNA Synthetase 1	15.5297
CLIP2	CAP-Gly Domain Containing Linker Protein 2	15.5259
FOXE3	Forkhead Box E3	15.5004
ADORA2A	Adenosine A2a Receptor	15.4977
TRPM4	Transient Receptor Potential Cation Channel Subfamily M Member 4	15.4962
MST1	Macrophage Stimulating 1	15.4924
CD163	CD163 Molecule	15.4758
AGRN	Agrin	15.472
WNT4	Wnt Family Member 4	15.4626
ERCC4	ERCC Excision Repair 4, Endonuclease Catalytic Subunit	15.4604
SLC20A2	Solute Carrier Family 20 Member 2	15.424
ALDOA	Aldolase, Fructose-Bisphosphate A	15.4212
ETS1	ETS Proto-Oncogene 1, Transcription Factor	15.4138
MASP2	MBL Associated Serine Protease 2	15.412
CACNA1D	Calcium Voltage-Gated Channel Subunit Alpha1 D	15.4103
MYPN	Myopalladin	15.3808
MIR92A1	MicroRNA 92a-1	15.3612
CTSK	Cathepsin K	15.3561
GRIA3	Glutamate Ionotropic Receptor AMPA Type Subunit 3	15.3561
MT-TW	Mitochondrially Encoded TRNA-Trp (UGA/G)	15.3553
PDHA1	Pyruvate Dehydrogenase E1 Subunit Alpha 1	15.3518
IFNAR2	Interferon Alpha And Beta Receptor Subunit 2	15.3509
FLNC-AS1	FLNC Antisense RNA 1	15.3395
MRC1	Mannose Receptor C-Type 1	15.3299
GABRG2	Gamma-Aminobutyric Acid Type A Receptor Subunit Gamma2	15.3296
B9D2	B9 Domain Containing 2	15.326
ATP1A1	ATPase Na+/K+ Transporting Subunit Alpha 1	15.319
TACR1	Tachykinin Receptor 1	15.3
AIP	Aryl Hydrocarbon Receptor Interacting Protein	15.295
HTR1B	5-Hydroxytryptamine Receptor 1B	15.2882
MT-TT	Mitochondrially Encoded TRNA-Thr (ACN)	15.2687
ASS1	Argininosuccinate Synthase 1	15.2569
CEP120	Centrosomal Protein 120	15.2504
HRH1	Histamine Receptor H1	15.2462
GMPPB	GDP-Mannose Pyrophosphorylase B	15.2446
FABP3	Fatty Acid Binding Protein 3	15.2376
DLL1	Delta Like Canonical Notch Ligand 1	15.2286
FAT4	FAT Atypical Cadherin 4	15.2158
SLC52A3	Solute Carrier Family 52 Member 3	15.1799
FREM2	FRAS1 Related Extracellular Matrix 2	15.1656
CS	Citrate Synthase	15.1466
KRT1	Keratin 1	15.126
FANCI	FA Complementation Group I	15.1167
KAT6A	Lysine Acetyltransferase 6A	15.093
AQP4	Aquaporin 4	15.077
TXN	Thioredoxin	15.0588
SYT2	Synaptotagmin 2	15.0583
PAX8	Paired Box 8	15.0473
DHCR7	7-Dehydrocholesterol Reductase	15.0459
PEX2	Peroxisomal Biogenesis Factor 2	15.0425
MX1	MX Dynamin Like GTPase 1	15.0365
ISG15	ISG15 Ubiquitin Like Modifier	15.0334
CLDN4	Claudin 4	15.0179
KIF7	Kinesin Family Member 7	14.9987
MIR197	MicroRNA 197	14.9857
BAZ1B	Bromodomain Adjacent To Zinc Finger Domain 1B	14.975
SLC2A4	Solute Carrier Family 2 Member 4	14.9724
IRAK1	Interleukin 1 Receptor Associated Kinase 1	14.9717
FTO	FTO Alpha-Ketoglutarate Dependent Dioxygenase	14.9705
HMGA2	High Mobility Group AT-Hook 2	14.9685
NTF3	Neurotrophin 3	14.9637
FCER2	Fc Fragment Of IgE Receptor II	14.9574
BAP1	BRCA1 Associated Protein 1	14.9509
AKT3	AKT Serine/Threonine Kinase 3	14.9486
BTD	Biotinidase	14.934
PEX12	Peroxisomal Biogenesis Factor 12	14.9213
DVL3	Dishevelled Segment Polarity Protein 3	14.9189
ACD	ACD Shelterin Complex Subunit And Telomerase Recruitment Factor	14.9097
BBS7	Bardet-Biedl Syndrome 7	14.909
SMO	Smoothened, Frizzled Class Receptor	14.9086
IVNS1ABP	Influenza Virus NS1A Binding Protein	14.9018
MIR23B	MicroRNA 23b	14.897
HOTAIR	HOX Transcript Antisense RNA	14.8933
CCNA2	Cyclin A2	14.8906
CD5	CD5 Molecule	14.8819
TCTN3	Tectonic Family Member 3	14.8757
HABP2	Hyaluronan Binding Protein 2	14.8733
POMT1	Protein O-Mannosyltransferase 1	14.8707
MYL3	Myosin Light Chain 3	14.864
MICB	MHC Class I Polypeptide-Related Sequence B	14.8582
PAX5	Paired Box 5	14.8515
PKLR	Pyruvate Kinase L/R	14.8434
ALG8	ALG8 Alpha-1,3-Glucosyltransferase	14.842
TUBB	Tubulin Beta Class I	14.8384
IARS2	Isoleucyl-TRNA Synthetase 2, Mitochondrial	14.8345
NR5A1	Nuclear Receptor Subfamily 5 Group A Member 1	14.8334
BECN1	Beclin 1	14.8269
OTULIN	OTU Deubiquitinase With Linear Linkage Specificity	14.8251
TRPM7	Transient Receptor Potential Cation Channel Subfamily M Member 7	14.8225
SIX1	SIX Homeobox 1	14.8197
UCP3	Uncoupling Protein 3	14.8096
DCN	Decorin	14.8054
GRB2	Growth Factor Receptor Bound Protein 2	14.7981
NFKBIL1	NFKB Inhibitor Like 1	14.7792
DDR2	Discoidin Domain Receptor Tyrosine Kinase 2	14.7621
SETD5	SET Domain Containing 5	14.7598
MAPK10	Mitogen-Activated Protein Kinase 10	14.7588
PEX5	Peroxisomal Biogenesis Factor 5	14.7543
MAF	MAF BZIP Transcription Factor	14.7532
NEAT1	Nuclear Paraspeckle Assembly Transcript 1	14.7451
SLC34A3	Solute Carrier Family 34 Member 3	14.7447
HDC	Histidine Decarboxylase	14.7405
DHCR24	24-Dehydrocholesterol Reductase	14.74
WASHC5	WASH Complex Subunit 5	14.7386
DRD1	Dopamine Receptor D1	14.7385
KLHL7	Kelch Like Family Member 7	14.7356
SHANK3	SH3 And Multiple Ankyrin Repeat Domains 3	14.7344
HNRNPK	Heterogeneous Nuclear Ribonucleoprotein K	14.7328
MYF5	Myogenic Factor 5	14.7285
ARHGAP31	Rho GTPase Activating Protein 31	14.7
SNHG5	Small Nucleolar RNA Host Gene 5	14.6999
LBP	Lipopolysaccharide Binding Protein	14.6978
MUC2	Mucin 2, Oligomeric Mucus/Gel-Forming	14.6873
SNAI1	Snail Family Transcriptional Repressor 1	14.6862
MYB	MYB Proto-Oncogene, Transcription Factor	14.6844
ADNP	Activity Dependent Neuroprotector Homeobox	14.6814
WARS1	Tryptophanyl-TRNA Synthetase 1	14.6772
TBL2	Transducin Beta Like 2	14.6692
CRB2	Crumbs Cell Polarity Complex Component 2	14.6629
SGCB	Sarcoglycan Beta	14.6591
KCNJ2	Potassium Inwardly Rectifying Channel Subfamily J Member 2	14.6569
YY1AP1	YY1 Associated Protein 1	14.6532
RAD51C	RAD51 Paralog C	14.6507
HSPA1B	Heat Shock Protein Family A (Hsp70) Member 1B	14.6453
SLC16A2	Solute Carrier Family 16 Member 2	14.6444
AXL	AXL Receptor Tyrosine Kinase	14.644
UBAC2	UBA Domain Containing 2	14.6275
COL5A2	Collagen Type V Alpha 2 Chain	14.6164
DAG1	Dystroglycan 1	14.615
CLTC	Clathrin Heavy Chain	14.6132
CX3CL1	C-X3-C Motif Chemokine Ligand 1	14.593
STUB1	STIP1 Homology And U-Box Containing Protein 1	14.588
FADD	Fas Associated Via Death Domain	14.5844
MUTYH	MutY DNA Glycosylase	14.5799
PTPN2	Protein Tyrosine Phosphatase Non-Receptor Type 2	14.5783
THY1	Thy-1 Cell Surface Antigen	14.5777
COMP	Cartilage Oligomeric Matrix Protein	14.5579
XRCC2	X-Ray Repair Cross Complementing 2	14.5577
MIR183	MicroRNA 183	14.5546
MUC4	Mucin 4, Cell Surface Associated	14.5453
ITGB1	Integrin Subunit Beta 1	14.5433
LOC107303340	3p25 Von Hippel-Lindau Tumor Suppressor, E3 Ubiquitin Protein Ligase Alu-Mediated Recombination Region	14.5326
SLC12A2	Solute Carrier Family 12 Member 2	14.5316
KMT2C	Lysine Methyltransferase 2C	14.5254
ELP4	Elongator Acetyltransferase Complex Subunit 4	14.5174
EZR	Ezrin	14.5089
MIR196A2	MicroRNA 196a-2	14.4993
MT-TQ	Mitochondrially Encoded TRNA-Gln (CAA/G)	14.497
CDON	Cell Adhesion Associated, Oncogene Regulated	14.4935
BDKRB2	Bradykinin Receptor B2	14.4926
KRT14	Keratin 14	14.4911
SI	Sucrase-Isomaltase	14.486
IRS2	Insulin Receptor Substrate 2	14.4664
MT-TS2	Mitochondrially Encoded TRNA-Ser (AGU/C) 2	14.458
IFNAR1	Interferon Alpha And Beta Receptor Subunit 1	14.4534
CCL26	C-C Motif Chemokine Ligand 26	14.4369
ALOX5AP	Arachidonate 5-Lipoxygenase Activating Protein	14.433
COL6A1	Collagen Type VI Alpha 1 Chain	14.4263
FANCA	FA Complementation Group A	14.4107
PRKAR1B	Protein Kinase CAMP-Dependent Type I Regulatory Subunit Beta	14.404
ENO1	Enolase 1	14.3985
CA4	Carbonic Anhydrase 4	14.3927
DCAF8	DDB1 And CUL4 Associated Factor 8	14.3889
MSTN	Myostatin	14.3881
DNAAF4-CCPG1	DNAAF4-CCPG1 Readthrough (NMD Candidate)	14.3866
DHFR	Dihydrofolate Reductase	14.3855
ITGA2	Integrin Subunit Alpha 2	14.3832
VTN	Vitronectin	14.3748
CDX2	Caudal Type Homeobox 2	14.3731
NFKB2	Nuclear Factor Kappa B Subunit 2	14.3693
AMBP	Alpha-1-Microglobulin/Bikunin Precursor	14.3662
GPC3	Glypican 3	14.3661
EPHB4	EPH Receptor B4	14.363
LTA4H	Leukotriene A4 Hydrolase	14.36
KCNMA1	Potassium Calcium-Activated Channel Subfamily M Alpha 1	14.3574
MUCL3	Mucin Like 3	14.3561
TJP1	Tight Junction Protein 1	14.3442
PAFAH1B1	Platelet Activating Factor Acetylhydrolase 1b Regulatory Subunit 1	14.3393
MUC16	Mucin 16, Cell Surface Associated	14.337
S100A1	S100 Calcium Binding Protein A1	14.3339
AMACR	Alpha-Methylacyl-CoA Racemase	14.3321
CD33	CD33 Molecule	14.3145
MLN	Motilin	14.3048
MIR33A	MicroRNA 33a	14.3036
EFTUD2	Elongation Factor Tu GTP Binding Domain Containing 2	14.2969
CHD2	Chromodomain Helicase DNA Binding Protein 2	14.2864
MAG	Myelin Associated Glycoprotein	14.2812
FRAS1	Fraser Extracellular Matrix Complex Subunit 1	14.2812
PGM1	Phosphoglucomutase 1	14.268
HCFC1	Host Cell Factor C1	14.2665
PTK2	Protein Tyrosine Kinase 2	14.2643
CFLAR	CASP8 And FADD Like Apoptosis Regulator	14.2562
TPI1	Triosephosphate Isomerase 1	14.2533
PDPN	Podoplanin	14.2502
POU5F1	POU Class 5 Homeobox 1	14.25
HK1	Hexokinase 1	14.2499
IFT122	Intraflagellar Transport 122	14.2257
C1S	Complement C1s	14.2198
GPX3	Glutathione Peroxidase 3	14.2154
CTC1	CST Telomere Replication Complex Component 1	14.2115
DYNC2LI1	Dynein Cytoplasmic 2 Light Intermediate Chain 1	14.2078
COQ2	Coenzyme Q2, Polyprenyltransferase	14.2063
PVT1	Pvt1 Oncogene	14.2025
MC4R	Melanocortin 4 Receptor	14.2013
DUOX1	Dual Oxidase 1	14.1858
DSG1	Desmoglein 1	14.183
TFAP2B	Transcription Factor AP-2 Beta	14.1796
SIX3	SIX Homeobox 3	14.1741
AFF2	AF4/FMR2 Family Member 2	14.1716
CHRND	Cholinergic Receptor Nicotinic Delta Subunit	14.167
REST	RE1 Silencing Transcription Factor	14.1523
PODXL	Podocalyxin Like	14.1432
PEX10	Peroxisomal Biogenesis Factor 10	14.1337
LPAR1	Lysophosphatidic Acid Receptor 1	14.1204
TNFSF12	TNF Superfamily Member 12	14.1139
TMEM126B	Transmembrane Protein 126B	14.0919
MYH3	Myosin Heavy Chain 3	14.0749
RFC2	Replication Factor C Subunit 2	14.0662
PTCD3	Pentatricopeptide Repeat Domain 3	14.0649
MSX1	Msh Homeobox 1	14.0625
ITGB4	Integrin Subunit Beta 4	14.0493
PSMB9	Proteasome 20S Subunit Beta 9	14.0459
IL12A-AS1	IL12A Antisense RNA 1	14.0369
OTC	Ornithine Transcarbamylase	14.0307
RMRP	RNA Component Of Mitochondrial RNA Processing Endoribonuclease	14.004
S100A4	S100 Calcium Binding Protein A4	13.9817
LAMC2	Laminin Subunit Gamma 2	13.9792
IGSF3	Immunoglobulin Superfamily Member 3	13.9775
MIR23A	MicroRNA 23a	13.9714
SLC22A12	Solute Carrier Family 22 Member 12	13.9618
BBS9	Bardet-Biedl Syndrome 9	13.9613
IL12RB2	Interleukin 12 Receptor Subunit Beta 2	13.9609
F2R	Coagulation Factor II Thrombin Receptor	13.9591
IL18R1	Interleukin 18 Receptor 1	13.9372
NOD1	Nucleotide Binding Oligomerization Domain Containing 1	13.9324
TWIST1	Twist Family BHLH Transcription Factor 1	13.9091
TRPM3	Transient Receptor Potential Cation Channel Subfamily M Member 3	13.889
TRIM21	Tripartite Motif Containing 21	13.8859
MIR451A	MicroRNA 451a	13.8822
TNFRSF10B	TNF Receptor Superfamily Member 10b	13.8803
CA2	Carbonic Anhydrase 2	13.8713
INPP5D	Inositol Polyphosphate-5-Phosphatase D	13.8627
MC2R	Melanocortin 2 Receptor	13.8463
MIR30D	MicroRNA 30d	13.8407
SCARB1	Scavenger Receptor Class B Member 1	13.8402
YY1	YY1 Transcription Factor	13.8286
ADCYAP1	Adenylate Cyclase Activating Polypeptide 1	13.8003
TINCR	TINCR Ubiquitin Domain Containing	13.799
NDUFAF2	NADH:Ubiquinone Oxidoreductase Complex Assembly Factor 2	13.7959
LOC110806262	Solute Carrier Family 6 Member 4 Gene Promoter	13.7938
PICALM	Phosphatidylinositol Binding Clathrin Assembly Protein	13.7922
FOXC2	Forkhead Box C2	13.7913
DYSF	Dysferlin	13.7905
ITK	IL2 Inducible T Cell Kinase	13.7704
FOXO1	Forkhead Box O1	13.7701
SLC5A7	Solute Carrier Family 5 Member 7	13.77
ZIC2	Zic Family Member 2	13.7698
NT5E	5'-Nucleotidase Ecto	13.7678
CYSLTR1	Cysteinyl Leukotriene Receptor 1	13.762
IL1RL1	Interleukin 1 Receptor Like 1	13.756
PLN	Phospholamban	13.7466
RBP3	Retinol Binding Protein 3	13.7389
CFC1	Cripto, FRL-1, Cryptic Family 1	13.735
CYP24A1	Cytochrome P450 Family 24 Subfamily A Member 1	13.7226
PEX3	Peroxisomal Biogenesis Factor 3	13.717
LYZ	Lysozyme	13.712
GAB2	GRB2 Associated Binding Protein 2	13.7101
CXCL13	C-X-C Motif Chemokine Ligand 13	13.7094
KCNJ1	Potassium Inwardly Rectifying Channel Subfamily J Member 1	13.7068
ANXA1	Annexin A1	13.6963
WNT3	Wnt Family Member 3	13.6946
FUT2	Fucosyltransferase 2	13.6862
MRE11	MRE11 Homolog, Double Strand Break Repair Nuclease	13.683
RPS6KB1	Ribosomal Protein S6 Kinase B1	13.6822
SNAP29	Synaptosome Associated Protein 29	13.6746
BRF1	BRF1 RNA Polymerase III Transcription Initiation Factor Subunit	13.6669
ARL13B	ADP Ribosylation Factor Like GTPase 13B	13.6658
PEX26	Peroxisomal Biogenesis Factor 26	13.6606
RPL11	Ribosomal Protein L11	13.6606
FGG	Fibrinogen Gamma Chain	13.6505
MUC6	Mucin 6, Oligomeric Mucus/Gel-Forming	13.6491
AXIN2	Axin 2	13.6331
UBA1	Ubiquitin Like Modifier Activating Enzyme 1	13.6292
BCL2L11	BCL2 Like 11	13.6281
EFEMP1	EGF Containing Fibulin Extracellular Matrix Protein 1	13.6263
PLK1	Polo Like Kinase 1	13.6249
CYP21A2	Cytochrome P450 Family 21 Subfamily A Member 2	13.6198
AGK	Acylglycerol Kinase	13.6188
MGMT	O-6-Methylguanine-DNA Methyltransferase	13.607
MAPKBP1	Mitogen-Activated Protein Kinase Binding Protein 1	13.6031
CDC25A	Cell Division Cycle 25A	13.5938
LAMP1	Lysosomal Associated Membrane Protein 1	13.5891
MMEL1	Membrane Metalloendopeptidase Like 1	13.5884
NFIX	Nuclear Factor I X	13.5759
SPINK5	Serine Peptidase Inhibitor Kazal Type 5	13.5758
TNIP1	TNFAIP3 Interacting Protein 1	13.569
TTC37	Tetratricopeptide Repeat Domain 37	13.5631
IQSEC2	IQ Motif And Sec7 Domain ArfGEF 2	13.561
SCUBE3	Signal Peptide, CUB Domain And EGF Like Domain Containing 3	13.5568
MAGI2	Membrane Associated Guanylate Kinase, WW And PDZ Domain Containing 2	13.5549
FUZ	Fuzzy Planar Cell Polarity Protein	13.5541
CTSA	Cathepsin A	13.5355
AXIN1	Axin 1	13.5324
YARS2	Tyrosyl-TRNA Synthetase 2	13.532
TNPO3	Transportin 3	13.523
VDAC1	Voltage Dependent Anion Channel 1	13.5088
ADAMTSL1	ADAMTS Like 1	13.5023
TANC2	Tetratricopeptide Repeat, Ankyrin Repeat And Coiled-Coil Containing 2	13.4863
PADI4	Peptidyl Arginine Deiminase 4	13.4788
CRELD1	Cysteine Rich With EGF Like Domains 1	13.4772
FOXD3	Forkhead Box D3	13.4697
NDUFAF3	NADH:Ubiquinone Oxidoreductase Complex Assembly Factor 3	13.4696
NAA10	N-Alpha-Acetyltransferase 10, NatA Catalytic Subunit	13.4643
BPI	Bactericidal Permeability Increasing Protein	13.4577
OXT	Oxytocin/Neurophysin I Prepropeptide	13.4567
FAH	Fumarylacetoacetate Hydrolase	13.4547
SGCD	Sarcoglycan Delta	13.4392
BCOR	BCL6 Corepressor	13.4268
PAPPA	Pappalysin 1	13.4228
PRKD1	Protein Kinase D1	13.4037
FABP1	Fatty Acid Binding Protein 1	13.3985
APC2	APC Regulator Of WNT Signaling Pathway 2	13.3886
XRCC3	X-Ray Repair Cross Complementing 3	13.3829
SMAD1	SMAD Family Member 1	13.3698
MIRLET7A1	MicroRNA Let-7a-1	13.3642
MIR342	MicroRNA 342	13.3563
[truncated: 4,967 more rows]

## Sheet: 108 common targets
Node	Degree	BetweennessCentrality	ClosenessCentrality
AKT1	96	0.053029	0.90678
IL6	95	0.0542165	0.89916
TNF	92	0.0296618	0.877049
TP53	91	0.0284384	0.869919
MMP9	87	0.0282133	0.84252
ALB	84	0.0155735	0.823077
CASP3	82	0.0138032	0.810606
EGFR	82	0.0139776	0.810606
MMP9	79	0.0123691	0.792593
HIF1A	78	0.0117814	0.786765
SRC	77	0.010924	0.781022
STAT3	77	0.00849223	0.764286
VEGFA	75	0.0120305	0.769784
FGF2	75	0.0129633	0.769784
CTNNB1	75	0.0109961	0.769784
PTGS2	73	0.0228411	0.758865
PPARG	73	0.00800786	0.758865
CXCL8	71	0.00776969	0.748252
TLR4	70	0.00806733	0.743056
ESR1	70	0.00702947	0.743056
HRAS	69	0.00632101	0.737931
MMP2	69	0.00631537	0.732877
ERBB2	69	0.00821978	0.732877
CXCR4	68	0.0146292	0.732877
MTOR	67	0.00663113	0.722973
CCND1	65	0.0051975	0.718121
IL2	64	0.00731798	0.708609
MAP2K1	63	0.00479878	0.703947
MAPK14	63	0.00714622	0.708609
JAK2	62	0.0130681	0.703947
ACE	62	0.00522428	0.703947
VCAM1	60	0.00292298	0.694805
STAT1	59	0.00319299	0.690323
ICAM1	58	0.0047571	0.681529
MAPK1	56	0.0101566	0.677215
APP	56	0.00454052	0.672956
KIT	55	0.00204726	0.672956
MMP3	54	0.00454199	0.66875
SERPINE1	54	0.018117	0.66875
REN	53	0.00552426	0.664596
HMOX1	51	0.00159504	0.652439
CASP8	51	0.00580671	0.652439
MPO	50	0.00608559	0.652439
NR3C1	50	0.00634159	0.648485
F2	49	0.00265189	0.648485
AR	49	0.0037063	0.648485
PLG	48	0.00091707	0.640719
PIK3CA	48	0.00086472	0.640719
TNFRSF1A	47	0.00120116	0.636905
PDGFRB	47	0.00169753	0.636905
ABL1	46	0.00122519	0.633136
NFKB1	46	0.00515566	0.633136
CREBBP	45	0.00099821	0.629412
TGFBR2	44	0.00084022	0.625731
PTPN11	44	0.00131392	0.629412
MMP1	43	0.00238681	0.625731
NOS2	42	0.0004936	0.618497
TERT	41	0.0051111	0.618497
ABCB1	41	0.00189658	0.618497
AGTR1	41	0.00081697	0.614943
RAF1	40	0.00155148	0.611429
FGFR1	40	0.00164682	0.614943
SELP	40	0.0012389	0.607955
TGFBR1	38	0.00088169	0.60452
CCR5	38	0.00155582	0.60452
F3	37	0.00121148	0.60452
VDR	36	0.0008771	0.597765
MME	36	0.00294935	0.597765
PSEN1	36	0.00034415	0.594444
PLAU	35	0.00038828	0.594444
PDGFRA	35	0.00272416	0.597765
LRRK2	35	0.00237386	0.594444
RET	33	0.00372292	0.59116
ADRB2	31	0.00152284	0.581522
MAPT	30	0.00040289	0.578378
ELANE	30	0.00034057	0.575269
MIF	29	0.00926007	0.578378
CFTR	28	0.00180818	0.575269
SNCA	27	0.00024053	0.569149
ALOX5	27	0.00051799	0.566138
MMP12	27	0.00139855	0.566138
EDNRA	25	0.00085666	0.557292
MYLK	25	1.745e-05	0.560209
BRAF	23	0.00200212	0.554404
TTR	22	0.00125136	0.557292
VCP	20	0.00221698	0.548718
COMT	20	0.00049531	0.545918
EDNRB	20	8.674e-05	0.545918
BCL2	19	0.00027562	0.535
PTPN22	15	0.00024339	0.535
TNNI3	15	0.00025945	0.521951
TYMP	15	0.000117	0.535
PDE4A	14	0.00034788	0.532338
CASR	14	0.00246459	0.529703
TRPV4	13	0.00045978	0.529703
SLC6A4	13	9.656e-05	0.52451
VHL	12	7.68e-05	0.52451
TNNT2	12	0.00015337	0.521951
GBA	11	0.00018691	0.519417
ADA	10	0.00020504	0.504717
ECE1	9	3.438e-05	0.514423
RBP4	9	0.00011977	0.504717
F9	8	0.00011175	0.509524
HTR2A	6	8.357e-05	0.493088
EPHX1	4	0.00039017	0.497674
CPT2	3	1.69e-05	0.422925
KCNK3	2	4.408e-05	0.479821
PYGM	2	0	0.445833
LIPA

## Sheet: GO terms
GO BP									GO CC									GO MF
Terms	LogP	Count	Enrichment	%InGO	STDV %InGO	Genes	Log(q-value)		Terms	LogP	Count	Enrichment	%InGO	STDV %InGO	Genes	Log(q-value)		Terms	LogP	Count	Enrichment	Z-score	%InGO	STDV %InGO	Genes	Log(q-value)
positive regulation of cell motility	-35.7981	38	17.8204	35.1852	4.59521	ABL1|AKT1|APP|BCL2|MAPK14|EGFR|F3|FGF2|FGFR1|MTOR|HIF1A|HMOX1|HRAS|ICAM1|IL6|CXCL8|JAK2|KIT|MMP9|MYLK|SERPINE1|PDGFRA|PDGFRB|PLAU|MAPK1|PTGS2|RET|SELP|SRC|STAT3|TERT|TGFBR1|TGFBR2|TLR4|TNF|VEGFA|CXCR4|TRPV4	-32.8301		membrane raft	-23.071	24	18.5691	22.2222	4.00046	APP|CASP3|CASP8|CTNNB1|EDNRB|EGFR|HMOX1|HTR2A|ICAM1|JAK2|MAPT|MME|MAPK1|PSEN1|PTGS2|PTPN11|RET|SLC6A4|SRC|TGFBR1|TGFBR2|TNF|TNFRSF1A|LRRK2	-20.0924		kinase binding	-17.0525	26	8.93183	13.7452	24.0741	4.11394	ABL1|AKT1|CCND1|CASR|MAPK14|CTNNB1|ACE|EGFR|ESR1|MTOR|NR3C1|HIF1A|JAK2|MAPT|PDGFRB|PLG|MAPK1|PTPN11|RAF1|SRC|STAT3|TGFBR2|TNNI3|TP53|PTPN22|TRPV4	-13.3677
wound healing	-31.849	32	19.6785	29.6296	4.39386	ALOX5|CASP3|MAPK14|EGFR|ERBB2|F2|F3|F9|FGF2|MTOR|HIF1A|HMOX1|HRAS|IL6|JAK2|MMP12|MYLK|SERPINE1|PDGFRA|PDGFRB|PIK3CA|PLAU|PLG|RAF1|SELP|SRC|TGFBR1|TGFBR2|TLR4|TNF|VEGFA|CXCR4	-28.555		membrane microdomain	-23.071	24	18.5691	22.2222	4.00046	APP|CASP3|CASP8|CTNNB1|EDNRB|EGFR|HMOX1|HTR2A|ICAM1|JAK2|MAPT|MME|MAPK1|PSEN1|PTGS2|PTPN11|RET|SLC6A4|SRC|TGFBR1|TGFBR2|TNF|TNFRSF1A|LRRK2	-20.0924		protein kinase activity	-16.4506	23	10.3755	14.1314	21.2963	3.93947	ABL1|AKT1|CCND1|BRAF|MAPK14|EGFR|ERBB2|FGFR1|MTOR|JAK2|KIT|MYLK|PDGFRA|PDGFRB|PIK3CA|MAPK1|MAP2K1|RAF1|RET|SRC|TGFBR1|TGFBR2|LRRK2	-13.0668
positive regulation of MAPK cascade	-31.5259	33	17.8887	30.5556	4.43253	ABL1|ADRB2|APP|AR|BRAF|CASR|CTNNB1|EGFR|ELANE|ERBB2|FGF2|FGFR1|HRAS|HTR2A|ICAM1|IL6|KIT|MIF|PDGFRA|PDGFRB|MAP2K1|PSEN1|PTPN11|RAF1|RET|SRC|TGFBR1|TLR4|TNF|VEGFA|PTPN22|TRPV4|LRRK2	-28.283		side of membrane	-13.4976	21	8.69136	19.4444	3.80832	ADA|AKT1|CCR5|ACE|ECE1|F2|F3|ICAM1|KIT|PDGFRA|ABCB1|PLG|SELP|SRC|TGFBR2|TLR4|TNF|VCAM1|CXCR4|PTPN22|LRRK2	-10.6951		protein kinase binding	-16.0304	24	9.22976	13.4591	22.2222	4.00046	ABL1|AKT1|CCND1|CASR|MAPK14|CTNNB1|ACE|EGFR|ESR1|MTOR|NR3C1|HIF1A|JAK2|MAPT|PDGFRB|MAPK1|PTPN11|RAF1|SRC|STAT3|TGFBR2|TNNI3|TP53|TRPV4	-12.8227
response to oxidative stress	-30.5824	31	17.9621	28.7037	4.35302	ABL1|ADA|AKT1|ALOX5|APP|BCL2|CASP3|CTNNB1|EGFR|GBA|HIF1A|HMOX1|IL6|JAK2|MAPT|MMP2|MMP3|MMP9|MPO|PDGFRA|PDGFRB|MAPK1|PSEN1|PTGS2|PTPN11|SNCA|SRC|STAT1|TLR4|TP53|LRRK2	-26.5315		vesicle lumen	-12.8324	16	12.758	14.8148	3.41836	ADA|ALB|ALOX5|APP|MAPK14|EGFR|ELANE|MIF|MPO|NFKB1|SERPINE1|PLG|MAPK1|TTR|VCP|VEGFA	-10.1548		phosphotransferase activity, alcohol group as acceptor	-14.8472	23	8.74204	12.7378	21.2963	3.93947	ABL1|AKT1|CCND1|BRAF|MAPK14|EGFR|ERBB2|FGFR1|MTOR|JAK2|KIT|MYLK|PDGFRA|PDGFRB|PIK3CA|MAPK1|MAP2K1|RAF1|RET|SRC|TGFBR1|TGFBR2|LRRK2	-11.7644
muscle cell proliferation	-30.4518	26	27.3357	24.0741	4.11394	AKT1|COMT|MAPK14|CTNNB1|EGFR|ELANE|FGF2|MTOR|HMOX1|IL6|JAK2|MMP2|MMP9|PDGFRB|PPARG|MAPK1|PTGS2|PTPN11|RBP4|STAT1|STAT3|TERT|TGFBR1|TGFBR2|TLR4|TNF	-26.4309		external side of plasma membrane	-12.3702	17	10.6809	15.7407	3.50437	ADA|CCR5|ACE|ECE1|F2|F3|ICAM1|KIT|PDGFRA|ABCB1|PLG|SELP|TGFBR2|TLR4|TNF|VCAM1|CXCR4	-9.78951		protein domain specific binding	-14.6205	23	8.53064	12.5465	21.2963	3.93947	ABL1|APP|AR|BCL2|CASP8|CFTR|CTNNB1|MTOR|HIF1A|JAK2|KIT|MAPT|PLG|PPARG|PSEN1|PTPN11|SNCA|SRC|TNNI3|TP53|VCP|PTPN22|TRPV4	-11.6347
response to inorganic substance	-30.3819	34	15.4446	31.4815	4.4691	ABL1|ADA|AKT1|APP|CCND1|BCL2|BRAF|CASP3|CASP8|CASR|EGFR|HIF1A|HMOX1|ICAM1|IL6|KCNK3|KIT|MAPT|MMP3|MMP9|MPO|PDGFRB|PIK3CA|MAPK1|PTGS2|PTPN11|SNCA|SRC|STAT1|TERT|TNNT2|VCAM1|VCP|LRRK2	-27.2534		cytoplasmic vesicle lumen	-11.6838	15	12.0342	13.8889	3.32776	ADA|ALB|ALOX5|APP|MAPK14|ELANE|MIF|MPO|NFKB1|SERPINE1|PLG|MAPK1|TTR|VCP|VEGFA	-9.18225		kinase activity	-14.0736	23	8.03892	12.09	21.2963	3.93947	ABL1|AKT1|CCND1|BRAF|MAPK14|EGFR|ERBB2|FGFR1|MTOR|JAK2|KIT|MYLK|PDGFRA|PDGFRB|PIK3CA|MAPK1|MAP2K1|RAF1|RET|SRC|TGFBR1|TGFBR2|LRRK2	-11.1669
regulation of inflammatory response	-29.3239	26	17.4274	24.0741	4.11394	ADA|AGTR1|ALOX5|APP|MAPK14|EDNRB|EGFR|ELANE|ESR1|GBA|IL2|IL6|JAK2|MMP3|MMP9|NFKB1|SERPINE1|PPARG|PTGS2|SNCA|SRC|TLR4|TNF|TNFRSF1A|TRPV4|LRRK2	-21.7396		receptor complex	-10.6999	17	8.37919	15.7407	3.50437	ADRB2|APP|EGFR|ERBB2|FGFR1|HTR2A|IL6|KIT|PDGFRA|PDGFRB|PPARG|RET|TGFBR1|TGFBR2|TLR4|TNFRSF1A|VDR	-8.26534		transmembrane receptor protein kinase activity	-13.8142	13	23.2166	16.6996	12.037	3.13111	ABL1|EGFR|ERBB2|FGFR1|JAK2|KIT|PDGFRA|PDGFRB|MAP2K1|RET|SRC|TGFBR1|TGFBR2	-10.9744
positive regulation of transferase activity	-29.2911	33	15.2832	30.5556	4.43253	ABL1|ADRB2|AKT1|CCND1|CTNNB1|ACE|EGFR|ELANE|ERBB2|F2|FGF2|FGFR1|MTOR|HRAS|HTR2A|IL2|JAK2|KIT|MAPT|PDGFRA|PDGFRB|PIK3CA|MAPK1|MAP2K1|PSEN1|RET|SNCA|SRC|TGFBR2|TLR4|TNF|VEGFA|LRRK2	-26.2982		secretory granule lumen	-10.5815	14	11.3366	12.963	3.23216	ALB|ALOX5|APP|MAPK14|ELANE|MIF|MPO|NFKB1|SERPINE1|PLG|MAPK1|TTR|VCP|VEGFA	-8.21948		endopeptidase activity	-13.027	18	10.5944	12.6295	16.6667	3.5861	CASP3|CASP8|ACE|ECE1|ELANE|F2|F3|F9|MME|MMP1|MMP2|MMP3|MMP9|MMP12|PLAU|PLG|PSEN1|REN	-10.2452
regulation of kinase activity	-28.7192	31	16.8395	28.7037	4.35302	ABL1|ADRB2|AKT1|CCND1|ACE|EGFR|ELANE|ERBB2|F2|FGF2|FGFR1|MTOR|HRAS|HTR2A|IL2|JAK2|KIT|MAPT|PDGFRA|PDGFRB|PIK3CA|MAP2K1|PSEN1|RET|SNCA|SRC|TGFBR2|TLR4|TNF|VEGFA|LRRK2	-25.7775		plasma membrane raft	-10.5449	10	22.2855	9.25926	2.78919	CTNNB1|HMOX1|HTR2A|JAK2|MAPK1|PTGS2|PTPN11|SRC|TGFBR2|LRRK2	-8.21948		transmembrane receptor protein tyrosine kinase activity	-11.6184	11	22.5838	15.1264	10.1852	2.91036	ABL1|EGFR|ERBB2|FGFR1|JAK2|KIT|PDGFRA|PDGFRB|MAP2K1|RET|SRC	-8.88783
blood vessel development	-28.6448	36	12.1747	33.3333	4.53609	ABL1|AGTR1|AKT1|ALOX5|CASP8|MAPK14|CTNNB1|TYMP|EDNRA|ERBB2|F3|FGF2|HIF1A|HMOX1|IL6|CXCL8|MMP2|MYLK|SERPINE1|PDGFRA|PDGFRB|PIK3CA|PPARG|MAPK1|MAP2K1|PSEN1|PTGS2|STAT1|STAT3|TERT|TGFBR1|TGFBR2|TNF|TNNI3|VEGFA|CXCR4	-25.7265		caveola	-10.3841	9	27.6078	8.33333	2.65952	CTNNB1|HMOX1|HTR2A|JAK2|MAPK1|PTGS2|SRC|TGFBR2|LRRK2	-8.16789		protein tyrosine kinase activity	-11.1184	11	20.3415	14.286	10.1852	2.91036	ABL1|EGFR|ERBB2|FGFR1|JAK2|KIT|PDGFRA|PDGFRB|MAP2K1|RET|SRC	-8.43357
epithelial cell proliferation	-28.1642	30	17.3827	27.7778	4.30995	AGTR1|AKT1|ALOX5|AR|CCND1|CTNNB1|EDNRB|EGFR|ERBB2|ESR1|F3|FGF2|FGFR1|MTOR|HIF1A|HMOX1|HRAS|IL6|KIT|MMP12|PPARG|MAPK1|MAP2K1|PSEN1|STAT1|STAT3|TGFBR1|TNF|VDR|VEGFA	-25.2681		lytic vacuole	-10.3684	19	6.79571	17.5926	3.66384	ADA|ADRB2|CFTR|ACE|ECE1|ELANE|MTOR|GBA|LIPA|MPO|PDGFRB|MAPK1|PSEN1|SNCA|SRC|TTR|VCP|CXCR4|LRRK2	-8.16789		phosphatase binding	-10.8436	12	15.9637	13.0439	11.1111	3.02406	AKT1|BCL2|MAPK14|CTNNB1|EGFR|ERBB2|MAPT|MAPK1|STAT1|STAT3|TP53|VCP	-8.21886
blood circulation	-27.8345	31	15.7563	28.7037	4.35302	ADA|ADRB2|AGTR1|AKT1|AR|CASR|ACE|ECE1|EDNRA|EDNRB|EGFR|MTOR|HMOX1|HTR2A|ICAM1|IL2|JAK2|MME|NOS2|PIK3CA|PPARG|PTGS2|REN|SLC6A4|SRC|STAT1|TNNI3|TNNT2|VEGFA|CXCR4|TRPV4	-24.9596		lysosome	-10.3684	19	6.79571	17.5926	3.66384	ADA|ADRB2|CFTR|ACE|ECE1|ELANE|MTOR|GBA|LIPA|MPO|PDGFRB|MAPK1|PSEN1|SNCA|SRC|TTR|VCP|CXCR4|LRRK2	-8.16789		protein phosphatase binding	-10.8245	11	19.121	13.8073	10.1852	2.91036	AKT1|BCL2|MAPK14|CTNNB1|EGFR|ERBB2|MAPT|STAT1|STAT3|TP53|VCP	-8.21886
cellular response to nitrogen compound	-27.68	34	12.811	31.4815	4.4691	ABL1|ADRB2|AGTR1|AKT1|APP|CASP3|CASR|CFTR|CTNNB1|MTOR|HTR2A|ICAM1|JAK2|MMP2|MMP3|NFKB1|PDGFRA|PIK3CA|PPARG|MAPK1|PSEN1|PTGS2|PTPN11|SLC6A4|SNCA|SRC|STAT1|STAT3|TLR4|TNF|TP53|VCAM1|PTPN22|LRRK2	-24.8253		perinuclear region of cytoplasm	-10.2778	19	6.71284	17.5926	3.66384	ABL1|ALOX5|APP|CTNNB1|ECE1|EGFR|ERBB2|HMOX1|HRAS|NOS2|PDE4A|PIK3CA|PSEN1|SNCA|SRC|STAT1|TLR4|VCP|PTPN22	-8.11212		serine-type peptidase activity	-10.7407	12	15.6444	12.8961	11.1111	3.02406	ACE|ELANE|F2|F3|F9|MMP1|MMP2|MMP3|MMP9|MMP12|PLAU|PLG	-8.16984
cellular response to organonitrogen compound	-27.557	33	13.5078	30.5556	4.43253	ABL1|ADRB2|AGTR1|AKT1|APP|CASP3|CASR|CFTR|CTNNB1|MTOR|HTR2A|ICAM1|JAK2|MMP2|NFKB1|PDGFRA|PIK3CA|PPARG|MAPK1|PSEN1|PTGS2|PTPN11|SLC6A4|SNCA|SRC|STAT1|STAT3|TLR4|TNF|TP53|VCAM1|PTPN22|LRRK2	-24.7217		cell body	-9.14246	16	7.21774	14.8148	3.41836	ABL1|ADA|APP|CASP3|CASP8|CASR|COMT|MTOR|HTR2A|MAPT|MME|MAPK1|PSEN1|RET|SNCA|LRRK2	-7.00892		serine hydrolase activity	-10.6401	12	15.3377	12.7525	11.1111	3.02406	ACE|ELANE|F2|F3|F9|MMP1|MMP2|MMP3|MMP9|MMP12|PLAU|PLG	-8.1014
response to lipopolysaccharide	-27.2339	27	20.5848	25	4.16667	ABL1|AKT1|CASP3|CASP8|CCR5|COMT|MAPK14|EDNRB|ELANE|ICAM1|IL6|CXCL8|JAK2|MPO|NFKB1|NOS2|SERPINE1|MAPK1|PTGS2|REN|SELP|SNCA|SRC|TLR4|TNF|VCAM1|PTPN22	-24.4171		early endosome	-8.30538	13	8.45294	12.037	3.13111	ADRB2|APP|CFTR|EGFR|ERBB2|MME|MAPK1|MAP2K1|PSEN1|RET|TLR4|VCAM1|CXCR4	-6.20181		peptidase activity	-10.4	18	7.36787	10.0868	16.6667	3.5861	CASP3|CASP8|ACE|ECE1|ELANE|F2|F3|F9|MME|MMP1|MMP2|MMP3|MMP9|MMP12|PLAU|PLG|PSEN1|REN	-7.9004
circulatory system process	-27.1172	32	13.9527	29.6296	4.39386	ADA|ADRB2|AGTR1|AKT1|AR|CASR|ACE|ECE1|EDNRA|EDNRB|EGFR|MTOR|HMOX1|HTR2A|ICAM1|IL2|JAK2|MME|NOS2|ABCB1|PIK3CA|PPARG|PTGS2|REN|SLC6A4|SRC|STAT1|TNNI3|TNNT2|VEGFA|CXCR4|TRPV4	-24.318		cell leading edge	-8.02953	13	8.01331	12.037	3.13111	ABL1|AKT1|APP|CTNNB1|EGFR|MAPT|MYLK|PDE4A|PIK3CA|SRC|TLR4|CXCR4|TRPV4	-5.97892		cytokine receptor binding	-10.3811	13	12.5079	11.8114	12.037	3.13111	CASP3|CASP8|IL2|IL6|CXCL8|JAK2|MIF|STAT1|STAT3|TGFBR1|TGFBR2|TNF|VEGFA	-7.9004
response to oxygen levels	-27.0631	27	20.2882	25	4.16667	ADA|AKT1|BCL2|CASP3|CASR|CREBBP|EDNRA|MTOR|HIF1A|HMOX1|ICAM1|KCNK3|MMP2|NOS2|PDGFRB|PLAU|PTGS2|RAF1|SLC6A4|SRC|TERT|TGFBR2|TP53|VCAM1|VEGFA|VHL|CXCR4	-24.281		neuronal cell body	-8.02814	14	7.19994	12.963	3.23216	ABL1|ADA|APP|CASP3|CASR|MTOR|HTR2A|MAPT|MME|MAPK1|PSEN1|RET|SNCA|LRRK2	-5.97892		transcription factor binding	-10.0444	17	7.60307	9.99644	15.7407	3.50437	AR|CCND1|BCL2|CREBBP|MAPK14|CTNNB1|ESR1|MTOR|HIF1A|PPARG|SRC|STAT1|STAT3|TERT|TP53|VDR|VHL	-7.58998
response to hypoxia	-26.9979	26	22.0823	24.0741	4.11394	ADA|AKT1|BCL2|CASP3|CASR|CREBBP|EDNRA|MTOR|HIF1A|HMOX1|ICAM1|KCNK3|MMP2|NOS2|PLAU|PTGS2|RAF1|SLC6A4|SRC|TERT|TGFBR2|TP53|VCAM1|VEGFA|VHL|CXCR4	-24.2322		apical part of cell	-7.86229	13	7.75659	12.037	3.13111	ADRB2|APP|CASR|CFTR|CTNNB1|EGFR|ERBB2|PDGFRB|ABCB1|PSEN1|REN|VCAM1|TRPV4	-5.83789		protein homodimerization activity	-9.94018	18	6.90196	9.66676	16.6667	3.5861	ADRB2|AKT1|BCL2|CASR|ECE1|TYMP|FGFR1|HMOX1|KIT|MME|NOS2|PDGFRA|PTGS2|STAT1|STAT3|TERT|VEGFA|LRRK2	-7.51061
response to molecule of bacterial origin	-26.566	27	19.4475	25	4.16667	ABL1|AKT1|CASP3|CASP8|CCR5|COMT|MAPK14|EDNRB|ELANE|ICAM1|IL6|CXCL8|JAK2|MPO|NFKB1|NOS2|SERPINE1|MAPK1|PTGS2|REN|SELP|SNCA|SRC|TLR4|TNF|VCAM1|PTPN22	-23.8161		postsynapse	-7.68097	15	6.16894	13.8889	3.32776	ABL1|AKT1|APP|COMT|CTNNB1|MTOR|HTR2A|JAK2|MAPT|MAPK1|SLC6A4|SNCA|SRC|STAT3|LRRK2	-5.68006		serine-type endopeptidase activity	-9.88998	11	15.6729	12.3561	10.1852	2.91036	ELANE|F2|F3|F9|MMP1|MMP2|MMP3|MMP9|MMP12|PLAU|PLG	-7.48389
regulation of defense response	-26.5187	32	13.3499	29.6296	4.39386	ADA|AGTR1|ALOX5|APP|CASP8|CREBBP|MAPK14|EDNRB|EGFR|ELANE|ESR1|GBA|IL2|IL6|JAK2|MMP3|MMP9|MMP12|NFKB1|SERPINE1|PPARG|PTGS2|PTPN11|SNCA|SRC|STAT1|TLR4|TNF|TNFRSF1A|PTPN22|TRPV4|LRRK2	-23.784		platelet alpha granule	-7.20577	7	20.057	6.48148	2.36905	ALB|APP|SERPINE1|PLG|SELP|SNCA|VEGFA	-5.22714		growth factor receptor binding	-9.73771	10	18.4923	12.9201	9.25926	2.78919	APP|FGF2|IL2|IL6|JAK2|PDGFRA|PDGFRB|PSEN1|SRC|VEGFA	-7.35389
response to decreased oxygen levels	-26.4551	26	21.0536	24.0741	4.11394	ADA|AKT1|BCL2|CASP3|CASR|CREBBP|EDNRA|MTOR|HIF1A|HMOX1|ICAM1|KCNK3|MMP2|NOS2|PLAU|PTGS2|RAF1|SLC6A4|SRC|TERT|TGFBR2|TP53|VCAM1|VEGFA|VHL|CXCR4	-23.7351		focal adhesion	-7.08807	12	7.43204	11.1111	3.02406	CTNNB1|EGFR|ICAM1|JAK2|MME|PDGFRB|PLAU|MAPK1|MAP2K1|SLC6A4|SRC|TRPV4	-5.13063		RNA polymerase II-specific DNA-binding transcription factor binding	-8.73201	12	10.4645	10.2088	11.1111	3.02406	AR|CREBBP|MAPK14|CTNNB1|ESR1|HIF1A|PPARG|SRC|STAT1|STAT3|TP53|VDR	-6.36939
blood vessel morphogenesis	-26.3837	33	12.4162	30.5556	4.43253	ABL1|AGTR1|AKT1|ALOX5|CASP8|MAPK14|CTNNB1|TYMP|EDNRA|ERBB2|F3|FGF2|HIF1A|HMOX1|IL6|CXCL8|MMP2|MYLK|SERPINE1|PDGFRA|PDGFRB|PIK3CA|PPARG|PTGS2|STAT1|STAT3|TERT|TGFBR1|TGFBR2|TNF|TNNI3|VEGFA|CXCR4	-23.678		cell-substrate junction	-7.01063	12	7.31049	11.1111	3.02406	CTNNB1|EGFR|ICAM1|JAK2|MME|PDGFRB|PLAU|MAPK1|MAP2K1|SLC6A4|SRC|TRPV4	-5.07339		protease binding	-8.57259	9	17.3827	11.8391	8.33333	2.65952	BCL2|CASP3|ELANE|F3|KIT|SERPINE1|TNF|TP53|VCP	-6.23017
positive regulation of response to external stimulus	-26.0211	28	17.0978	25.9259	4.21685	AGTR1|APP|CASR|CREBBP|EGFR|F2|F3|FGF2|FGFR1|IL2|IL6|CXCL8|JAK2|MMP12|SERPINE1|PDGFRB|PLG|MAPK1|PTGS2|SNCA|SRC|TLR4|TNF|TNFRSF1A|VEGFA|CXCR4|TRPV4|LRRK2	-23.3291		axon	-6.68779	14	5.60733	12.963	3.23216	APP|CASR|COMT|HIF1A|HTR2A|MAPT|MME|MAPK1|PSEN1|RET|SNCA|STAT1|TRPV4|LRRK2	-4.76985		protein C-terminus binding	-8.49477	10	13.7958	10.9517	9.25926	2.78919	ABL1|CTNNB1|ERBB2|HRAS|JAK2|KCNK3|PPARG|MAP2K1|SRC|TERT	-6.17165
angiogenesis	-25.7682	31	13.4716	28.7037	4.35302	ABL1|AGTR1|AKT1|ALOX5|CASP8|MAPK14|CTNNB1|TYMP|EDNRA|ERBB2|F3|FGF2|HIF1A|HMOX1|IL6|CXCL8|MMP2|SERPINE1|PDGFRA|PDGFRB|PIK3CA|PPARG|PTGS2|STAT1|STAT3|TERT|TGFBR1|TGFBR2|TNF|VEGFA|CXCR4	-23.0896		organelle outer membrane	-6.57131	9	10.2029	8.33333	2.65952	BCL2|CASP8|MTOR|HMOX1|PSEN1|PTGS2|RAF1|SNCA|LRRK2	-4.67185		DNA-binding transcription factor binding	-8.39674	13	8.60312	9.43022	12.037	3.13111	AR|BCL2|CREBBP|MAPK14|CTNNB1|ESR1|HIF1A|PPARG|SRC|STAT1|STAT3|TP53|VDR	-6.09211
positive regulation of cytokine production	-24.9462	28	15.6333	25.9259	4.21685	ABL1|APP|CASP8|MAPK14|ELANE|F3|HIF1A|HMOX1|HRAS|IL2|IL6|JAK2|KIT|MIF|MMP12|NOS2|SERPINE1|PSEN1|PTGS2|PTPN11|SRC|STAT1|STAT3|TLR4|TNF|PTPN22|TRPV4|LRRK2	-22.2806		outer membrane	-6.53962	9	10.1149	8.33333	2.65952	BCL2|CASP8|MTOR|HMOX1|PSEN1|PTGS2|RAF1|SNCA|LRRK2	-4.6695		protein serine/threonine kinase activity	-7.89761	13	7.81021	8.87156	12.037	3.13111	AKT1|BRAF|MAPK14|EGFR|MTOR|MYLK|PIK3CA|MAPK1|MAP2K1|RAF1|TGFBR1|TGFBR2|LRRK2	-5.6107
regulation of protein kinase activity	-24.8231	31	12.5317	28.7037	4.35302	ABL1|ADRB2|AKT1|APP|CCND1|CASP3|ACE|EGFR|ELANE|ERBB2|FGF2|FGFR1|MTOR|GBA|HRAS|HTR2A|JAK2|KIT|PDGFRB|PIK3CA|PPARG|MAP2K1|PSEN1|SNCA|SRC|TGFBR2|TLR4|TNF|VEGFA|PTPN22|LRRK2	-22.1701		extracellular matrix	-6.52643	13	5.94672	12.037	3.13111	ELANE|F2|F3|F9|ICAM1|MMP1|MMP2|MMP3|MMP9|MMP12|SERPINE1|PLG|VEGFA	-4.6695		transcription coregulator binding	-7.6743	7	23.3998	12.2918	6.48148	2.36905	AR|CREBBP|CTNNB1|ESR1|HIF1A|STAT1|TERT	-5.40442
reproductive structure development	-24.6689	27	16.5258	25	4.16667	ADA|AKT1|AR|CCND1|BCL2|CASP3|CASP8|MAPK14|CTNNB1|ESR1|HIF1A|ICAM1|KIT|MME|PDGFRA|PDGFRB|PPARG|MAPK1|MAP2K1|PTGS2|PTPN11|RBP4|REN|SRC|TGFBR1|VDR|VEGFA	-22.0282		external encapsulating structure	-6.51781	13	5.9363	12.037	3.13111	ELANE|F2|F3|F9|ICAM1|MMP1|MMP2|MMP3|MMP9|MMP12|SERPINE1|PLG|VEGFA	-4.6695		ubiquitin-like protein ligase binding	-7.40687	11	9.07642	8.9585	10.1852	2.91036	BCL2|CASP8|EGFR|HIF1A|ABCB1|SRC|STAT1|TP53|VCP|CXCR4|PTPN22	-5.15339
cellular response to oxidative stress	-24.6382	24	21.5785	22.2222	4.00046	ABL1|AKT1|ALOX5|BCL2|CTNNB1|EGFR|GBA|HIF1A|HMOX1|IL6|JAK2|MAPT|MMP2|MMP3|MMP9|MPO|PDGFRA|MAPK1|PTPN11|SNCA|SRC|TLR4|TP53|LRRK2	-22.0093		vacuolar lumen	-6.42439	8	11.9881	7.40741	2.52005	ELANE|GBA|LIPA|MPO|PDGFRB|MAPK1|TTR|VCP	-4.59189		nuclear receptor activity	-7.31173	6	30.0855	13.0257	5.55556	2.20414	AR|ESR1|NR3C1|PPARG|STAT3|VDR	-5.08928
response to growth factor	-24.6157	32	11.5885	29.6296	4.39386	ABL1|AKT1|APP|CASP3|CASR|CREBBP|MAPK14|CTNNB1|EGFR|ERBB2|FGF2|FGFR1|NR3C1|HIF1A|CXCL8|MAPT|PDGFRA|PDGFRB|PIK3CA|PPARG|MAPK1|PTPN11|RAF1|SNCA|SRC|STAT3|TGFBR1|TGFBR2|TLR4|TP53|VCAM1|VEGFA	-21.9984		dendrite	-5.96214	13	5.2963	12.037	3.13111	ABL1|ADA|APP|COMT|MTOR|HTR2A|MAPT|MME|MAPK1|PSEN1|RET|STAT1|LRRK2	-4.14487		ligand-activated transcription factor activity	-7.31173	6	30.0855	13.0257	5.55556	2.20414	AR|ESR1|NR3C1|PPARG|STAT3|VDR	-5.08928
reproductive system development	-24.5877	27	16.4103	25	4.16667	ADA|AKT1|AR|CCND1|BCL2|CASP3|CASP8|MAPK14|CTNNB1|ESR1|HIF1A|ICAM1|KIT|MME|PDGFRA|PDGFRB|PPARG|MAPK1|MAP2K1|PTGS2|PTPN11|RBP4|REN|SRC|TGFBR1|VDR|VEGFA	-21.9817		dendritic tree	-5.9471	13	5.2798	12.037	3.13111	ABL1|ADA|APP|COMT|MTOR|HTR2A|MAPT|MME|MAPK1|PSEN1|RET|STAT1|LRRK2	-4.14456		cytokine binding	-7.17486	8	15.0067	10.2716	7.40741	2.52005	CCR5|ELANE|FGF2|KIT|TGFBR1|TGFBR2|TNFRSF1A|CXCR4	-4.96713
smooth muscle cell proliferation	-24.5128	21	29.7585	19.4444	3.80832	AKT1|COMT|CTNNB1|EGFR|ELANE|FGF2|MTOR|HMOX1|IL6|JAK2|MMP2|MMP9|PDGFRB|PPARG|PTGS2|PTPN11|STAT1|TERT|TGFBR2|TLR4|TNF	-21.9178		nuclear envelope	-5.71522	11	6.12852	10.1852	2.91036	ABL1|ALOX5|APP|CCND1|BCL2|EDNRB|EGFR|MTOR|PSEN1|PTGS2|SNCA	-3.92691		nuclear receptor binding	-7.05578	8	14.4856	10.0667	7.40741	2.52005	CTNNB1|ESR1|HIF1A|PPARG|SRC|STAT1|STAT3|VDR	-4.8623
regulation of inflammatory response	-24.3239	26	17.4274	24.0741	4.11394	ADA|AGTR1|ALOX5|APP|MAPK14|EDNRB|EGFR|ELANE|ESR1|GBA|IL2|IL6|JAK2|MMP3|MMP9|NFKB1|SERPINE1|PPARG|PTGS2|SNCA|SRC|TLR4|TNF|TNFRSF1A|TRPV4|LRRK2	-21.7396		nuclear membrane	-5.64856	9	7.90123	8.33333	2.65952	ABL1|ALOX5|CCND1|BCL2|EDNRB|EGFR|PSEN1|PTGS2|SNCA	-3.87404		actin binding	-6.86	12	7.07893	7.99275	11.1111	3.02406	ABL1|CCR5|EGFR|MAPT|MYLK|SLC6A4|SNCA|TNNI3|TNNT2|CXCR4|TRPV4|LRRK2	-4.70007
gland development	-24.295	27	16	25	4.16667	ABL1|ADA|AKT1|AR|CCND1|BCL2|CTNNB1|EGFR|ESR1|FGF2|HIF1A|HMOX1|HRAS|IL6|JAK2|PDGFRA|PIK3CA|MAPK1|MAP2K1|PSEN1|RAF1|SRC|TGFBR1|TGFBR2|TNF|VDR|VEGFA	-21.7212		platelet alpha granule lumen	-5.21887	5	19.4583	4.62963	2.02194	ALB|APP|SERPINE1|PLG|VEGFA	-3.45772		protein phosphatase 2A binding	-6.85344	5	40.7407	13.9566	4.62963	2.02194	AKT1|BCL2|MAPT|STAT1|TP53	-4.70007
positive regulation of protein kinase activity	-24.0401	26	16.9906	24.0741	4.11394	ABL1|ADRB2|AKT1|CCND1|ACE|EGFR|ELANE|ERBB2|FGF2|FGFR1|MTOR|HRAS|HTR2A|JAK2|KIT|PDGFRB|PIK3CA|MAP2K1|PSEN1|SNCA|SRC|TGFBR2|TLR4|TNF|VEGFA|LRRK2	-21.4765		glutamatergic synapse	-5.19301	9	6.9428	8.33333	2.65952	MAPK14|MTOR|HRAS|HTR2A|JAK2|SRC|STAT3|VCP|LRRK2	-3.44482		transcription coactivator binding	-6.85344	5	40.7407	13.9566	4.62963	2.02194	AR|CREBBP|ESR1|HIF1A|TERT	-4.70007
cellular response to growth factor stimulus	-23.9659	31	11.7314	28.7037	4.35302	ABL1|AKT1|APP|CASP3|CASR|CREBBP|MAPK14|CTNNB1|EGFR|ERBB2|FGF2|FGFR1|NR3C1|HIF1A|CXCL8|MAPT|PDGFRA|PDGFRB|PIK3CA|PPARG|PTPN11|RAF1|SNCA|SRC|STAT3|TGFBR1|TGFBR2|TLR4|TP53|VCAM1|VEGFA	-21.4122		ficolin-1-rich granule lumen	-5.06758	6	12.6165	5.55556	2.20414	ALOX5|MAPK14|MIF|MMP9|MAPK1|VCP	-3.33198		ubiquitin protein ligase binding	-6.64198	10	8.77915	8.36248	9.25926	2.78919	BCL2|CASP8|EGFR|HIF1A|ABCB1|SRC|TP53|VCP|CXCR4|PTPN22	-4.5012
response to peptide	-23.9431	28	14.3715	25.9259	4.21685	ADRB2|AGTR1|AKT1|APP|CASR|MAPK14|EDNRB|MTOR|ICAM1|JAK2|MMP2|MMP3|MMP9|MMP12|NFKB1|PIK3CA|PPARG|PSEN1|PTGS2|PTPN11|SRC|STAT1|STAT3|TLR4|TP53|VCAM1|PTPN22|TRPV4	-21.3992		apical plasma membrane	-4.88871	9	6.35953	8.33333	2.65952	ADRB2|CASR|CFTR|EGFR|ERBB2|PDGFRB|ABCB1|PSEN1|TRPV4	-3.16534		heparin binding	-6.58042	8	12.5658	9.27335	7.40741	2.52005	APP|ELANE|F2|FGF2|FGFR1|MPO|SELP|VEGFA	-4.45188
transmembrane receptor protein tyrosine kinase signaling pathway	-23.8892	30	12.436	27.7778	4.30995	ABL1|ADRB2|AKT1|AR|BRAF|CASP3|MAPK14|CTNNB1|EGFR|ERBB2|F3|FGF2|FGFR1|HIF1A|JAK2|KIT|MMP2|MMP9|PDGFRA|PDGFRB|PIK3CA|MAPK1|PSEN1|PTPN11|RAF1|RET|SNCA|SRC|STAT3|VEGFA	-21.3549		mitochondrial outer membrane	-4.83426	7	8.90334	6.48148	2.36905	BCL2|CASP8|MTOR|HMOX1|RAF1|SNCA|LRRK2	-3.12279		glycosaminoglycan binding	-6.53962	9	10.1149	8.65001	8.33333	2.65952	APP|ELANE|F2|FGF2|FGFR1|MPO|SELP|TGFBR2|VEGFA	-4.42588
regulation of protein serine/threonine kinase activity	-23.6008	25	17.8102	23.1481	4.05857	ABL1|ADRB2|AKT1|CCND1|CASP3|EGFR|ELANE|ERBB2|FGF2|FGFR1|GBA|HRAS|HTR2A|KIT|PDGFRB|PPARG|MAP2K1|PSEN1|SNCA|SRC|TLR4|TNF|VEGFA|PTPN22|LRRK2	-21.0759		azurophil granule lumen	-4.56793	5	14.3264	4.62963	2.02194	ELANE|MPO|MAPK1|TTR|VCP	-2.86805		metalloendopeptidase activity	-6.53094	7	16.0104	9.96432	6.48148	2.36905	ECE1|MME|MMP1|MMP2|MMP3|MMP9|MMP12	-4.42588
leukocyte migration	-23.4258	25	17.5229	23.1481	4.05857	ADA|AKT1|ALOX5|APP|CCR5|EDNRB|ELANE|GBA|HMOX1|ICAM1|IL6|CXCL8|KIT|MIF|MMP9|SERPINE1|MAPK1|RET|SELP|SRC|TNF|VCAM1|VEGFA|CXCR4|TRPV4	-20.91		neuron projection cytoplasm	-4.5223	5	14.0183	4.62963	2.02194	ADA|HIF1A|MAPT|MAPK1|LRRK2	-2.8337		SH2 domain binding	-6.34981	5	32.5926	12.4064	4.62963	2.02194	ABL1|JAK2|KIT|SRC|TRPV4	-4.25603
positive regulation of hydrolase activity	-23.3646	29	12.7512	26.8519	4.26459	AGTR1|AKT1|APP|CASP8|CASR|EDNRA|EGFR|ERBB2|ESR1|F3|FGF2|FGFR1|MTOR|HRAS|HTR2A|ICAM1|JAK2|KIT|MAPT|PDGFRA|PDGFRB|PPARG|SNCA|STAT3|TNF|TNNT2|VCP|VEGFA|LRRK2	-20.8577		transcription regulator complex	-4.5043	9	5.682	8.33333	2.65952	CCND1|CREBBP|CTNNB1|ELANE|HIF1A|PPARG|STAT3|TP53|VDR	-2.8293		MAP kinase kinase activity	-6.2214	4	57.9424	14.9945	3.7037	1.81723	BRAF|MAPK14|MAPK1|MAP2K1	-4.14082
peptidyl-tyrosine phosphorylation	-23.3107	25	17.3365	23.1481	4.05857	ABL1|APP|ACE|EGFR|ERBB2|FGFR1|MTOR|HTR2A|ICAM1|IL2|IL6|JAK2|KIT|MIF|PDGFRA|PDGFRB|MAP2K1|PSEN1|PTPN11|RET|SRC|TNF|TNFRSF1A|TP53|VEGFA	-20.8126		primary lysosome	-4.48572	6	9.96461	5.55556	2.20414	ELANE|MPO|MAPK1|PSEN1|TTR|VCP	-2.8293		exogenous protein binding	-6.21288	6	19.8031	10.3843	5.55556	2.20414	ALB|CCR5|EGFR|HTR2A|ICAM1|CXCR4	-4.14082
regulation of cytokine production	-23.2306	32	10.4427	29.6296	4.39386	ABL1|ALOX5|APP|CASP8|MAPK14|ELANE|F2|F3|GBA|HIF1A|HMOX1|HRAS|IL2|IL6|JAK2|KIT|MIF|MMP12|NFKB1|NOS2|SERPINE1|PSEN1|PTGS2|PTPN11|SRC|STAT1|STAT3|TLR4|TNF|PTPN22|TRPV4|LRRK2	-20.7443		azurophil granule	-4.48572	6	9.96461	5.55556	2.20414	ELANE|MPO|MAPK1|PSEN1|TTR|VCP	-2.8293		protein serine/threonine/tyrosine kinase activity	-6.1375	5	29.6296	11.7924	4.62963	2.02194	AKT1|BRAF|MAPK14|MAPK1|MAP2K1	-4.0759
peptidyl-tyrosine modification	-23.2253	25	17.1993	23.1481	4.05857	ABL1|APP|ACE|EGFR|ERBB2|FGFR1|MTOR|HTR2A|ICAM1|IL2|IL6|JAK2|KIT|MIF|PDGFRA|PDGFRB|MAP2K1|PSEN1|PTPN11|RET|SRC|TNF|TNFRSF1A|TP53|VEGFA	-20.7443		collagen-containing extracellular matrix	-4.39987	9	5.50861	8.33333	2.65952	ELANE|F2|F3|F9|ICAM1|MMP2|MMP9|SERPINE1|PLG	-2.75367		metallopeptidase activity	-6.0162	8	10.5885	8.3797	7.40741	2.52005	ACE|ECE1|MME|MMP1|MMP2|MMP3|MMP9|MMP12	-3.96483
regulation of smooth muscle cell proliferation	-23.1002	20	28.9712	18.5185	3.73784	AKT1|COMT|CTNNB1|EGFR|ELANE|FGF2|MTOR|HMOX1|IL6|JAK2|MMP2|MMP9|PDGFRB|PPARG|PTGS2|STAT1|TERT|TGFBR2|TLR4|TNF	-20.6275		growth cone	-4.19534	6	8.83867	5.55556	2.20414	APP|MAPT|PSEN1|SNCA|TRPV4|LRRK2	-2.55912		hormone binding	-5.99406	6	18.1912	9.907	5.55556	2.20414	AR|ECE1|EDNRB|EGFR|NR3C1|TTR	-3.95267
chemotaxis	-23.0804	29	12.4571	26.8519	4.26459	AGTR1|ALOX5|APP|CASR|CCR5|MAPK14|TYMP|EDNRB|ELANE|ERBB2|F3|FGF2|FGFR1|HRAS|IL6|CXCL8|KIT|MIF|SERPINE1|PDGFRA|PDGFRB|PLAU|MAPK1|MAP2K1|RET|VCAM1|VEGFA|CXCR4|TRPV4	-20.6158		site of polarized growth	-4.11529	6	8.54888	5.55556	2.20414	APP|MAPT|PSEN1|SNCA|TRPV4|LRRK2	-2.48883		phosphoprotein binding	-5.93505	6	17.7778	9.78087	5.55556	2.20414	ABL1|MTOR|MAPK1|PTPN11|SNCA|SRC	-3.90342
taxis	-23.0205	29	12.3959	26.8519	4.26459	AGTR1|ALOX5|APP|CASR|CCR5|MAPK14|TYMP|EDNRB|ELANE|ERBB2|F3|FGF2|FGFR1|HRAS|IL6|CXCL8|KIT|MIF|SERPINE1|PDGFRA|PDGFRB|PLAU|MAPK1|MAP2K1|RET|VCAM1|VEGFA|CXCR4|TRPV4	-20.5638		ficolin-1-rich granule	-4.08925	6	8.45646	5.55556	2.20414	ALOX5|MAPK14|MIF|MMP9|MAPK1|VCP	-2.47234		growth factor binding	-5.88506	7	12.8534	8.78633	6.48148	2.36905	EGFR|ERBB2|FGFR1|PDGFRA|PDGFRB|TGFBR1|TGFBR2	-3.86297
response to drug	-22.6739	25	16.3371	23.1481	4.05857	ADA|CCND1|BCL2|CASP3|COMT|CTNNB1|EGFR|HMOX1|HTR2A|ICAM1|KCNK3|NOS2|PDE4A|ABCB1|PTGS2|REN|RET|SLC6A4|SNCA|SRC|STAT1|STAT3|TGFBR2|TP53|CXCR4	-20.2251		cell-cell junction	-3.90932	9	4.75034	8.33333	2.65952	AKT1|APP|CCND1|CTNNB1|KIT|PIK3CA|TGFBR1|VEGFA|TRPV4	-2.30175		G protein-coupled receptor binding	-5.66055	9	7.92793	7.43474	8.33333	2.65952	AGTR1|ACE|EDNRB|IL2|CXCL8|JAK2|PTPN11|STAT1|STAT3	-3.6478
positive regulation of smooth muscle cell proliferation	-22.6283	17	42.6211	15.7407	3.50437	AKT1|EGFR|ELANE|FGF2|MTOR|HMOX1|IL6|JAK2|MMP2|MMP9|PDGFRB|PTGS2|STAT1|TERT|TGFBR2|TLR4|TNF	-20.1871		mitochondrial membrane	-3.89801	11	3.89165	10.1852	2.91036	BCL2|CASP8|CPT2|MTOR|HMOX1|PSEN1|RAF1|SNCA|SRC|STAT3|LRRK2	-2.29958		signaling receptor activator activity	-5.49005	11	5.80597	6.68667	10.1852	2.91036	APP|TYMP|F2|FGF2|IL2|IL6|CXCL8|MIF|TNF|TTR|VEGFA	-3.48645
regulation of system process	-22.3569	28	12.5658	25.9259	4.21685	ADA|ADRB2|AGTR1|AKT1|APP|CASR|COMT|ACE|ECE1|TYMP|EDNRB|EGFR|MTOR|GBA|HTR2A|ICAM1|IL2|JAK2|KIT|PTGS2|PTPN11|REN|SRC|TNFRSF1A|TNNI3|TNNT2|TRPV4|LRRK2	-19.9232		lamellipodium	-3.87995	6	7.74477	5.55556	2.20414	AKT1|APP|CTNNB1|MYLK|PIK3CA|TRPV4	-2.29048		chaperone binding	-5.46127	6	14.7589	8.80599	5.55556	2.20414	ALB|CFTR|MAPT|PLG|TERT|TP53	-3.46662
apoptotic signaling pathway	-22.3367	28	12.5442	25.9259	4.21685	ABL1|AKT1|AR|BCL2|CASP3|CASP8|CTNNB1|FGFR1|HIF1A|HMOX1|HRAS|ICAM1|IL2|JAK2|MIF|MMP9|SERPINE1|PSEN1|PTGS2|RAF1|RET|SRC|TERT|TGFBR1|TNF|TNFRSF1A|TP53|LRRK2	-19.9105		presynapse	-3.85054	9	4.66534	8.33333	2.65952	APP|CASR|CTNNB1|HTR2A|MME|PSEN1|SLC6A4|SNCA|LRRK2	-2.27314		nitric-oxide synthase regulator activity	-5.34375	3	86.9136	15.9946	2.77778	1.58132	AKT1|EGFR|ESR1	-3.35788
response to nutrient levels	-22.1762	26	14.3628	24.0741	4.11394	ADA|ADRB2|AKT1|ALB|CCND1|BCL2|CASR|COMT|EGFR|MTOR|GBA|HMOX1|ICAM1|MPO|PPARG|MAPK1|PTGS2|SLC6A4|SRC|STAT1|TGFBR2|TP53|VCAM1|VDR|TRPV4|LRRK2	-19.7607		distal axon	-3.84524	7	6.20811	6.48148	2.36905	APP|CASR|MAPT|PSEN1|SNCA|TRPV4|LRRK2	-2.27314		signaling receptor regulator activity	-5.10892	11	5.29179	6.26008	10.1852	2.91036	APP|TYMP|F2|FGF2|IL2|IL6|CXCL8|MIF|TNF|TTR|VEGFA	-3.13164
ion homeostasis	-22.1725	31	10.2058	28.7037	4.35302	ABL1|AGTR1|APP|BCL2|CASR|CFTR|CCR5|COMT|EDNRA|EDNRB|EGFR|ELANE|ESR1|F2|FGF2|HIF1A|HMOX1|HTR2A|IL2|JAK2|KCNK3|PDGFRA|MAPK1|PSEN1|SNCA|SRC|TNNI3|VDR|CXCR4|TRPV4|LRRK2	-19.7607		nuclear outer membrane	-3.77574	3	27.9365	2.77778	1.58132	PSEN1|PTGS2|SNCA	-2.21208		insulin receptor substrate binding	-5.05298	3	71.1111	14.4308	2.77778	1.58132	JAK2|PIK3CA|PTPN11	-3.08414
cation homeostasis	-22.0095	30	10.7007	27.7778	4.30995	ABL1|AGTR1|APP|BCL2|CASR|CFTR|CCR5|COMT|EDNRA|EDNRB|EGFR|ELANE|ESR1|F2|FGF2|HIF1A|HMOX1|HTR2A|IL2|JAK2|KCNK3|PDGFRA|MAPK1|PSEN1|SNCA|TNNI3|VDR|CXCR4|TRPV4|LRRK2	-19.6048		endosome membrane	-3.74294	9	4.51282	8.33333	2.65952	ADRB2|CFTR|ECE1|EGFR|ERBB2|PSEN1|RET|SLC6A4|TLR4	-2.18755		sulfur compound binding	-5.03921	8	7.81246	6.93985	7.40741	2.52005	APP|ELANE|F2|FGF2|FGFR1|MPO|SELP|VEGFA	-3.07864
positive regulation of protein serine/threonine kinase activity	-21.9431	20	25.4381	18.5185	3.73784	ADRB2|AKT1|CCND1|EGFR|ELANE|ERBB2|FGF2|FGFR1|HRAS|HTR2A|KIT|PDGFRB|MAP2K1|PSEN1|SNCA|SRC|TLR4|TNF|VEGFA|LRRK2	-19.5454		endoplasmic reticulum lumen	-3.67871	7	5.83126	6.48148	2.36905	ALB|APP|F2|F9|IL6|MAPK1|PTGS2	-2.13687		protein serine kinase activity	-4.98354	9	6.53668	6.55096	8.33333	2.65952	AKT1|BRAF|MAPK14|MTOR|PIK3CA|MAPK1|MAP2K1|RAF1|LRRK2	-3.03906
regulation of body fluid levels	-21.7774	24	16.3816	22.2222	4.00046	ADA|CCND1|CFTR|MAPK14|EDNRB|EGFR|F2|F3|F9|GBA|HIF1A|IL6|JAK2|SERPINE1|PDGFRA|PIK3CA|PLAU|PLG|SELP|SRC|TLR4|VDR|VEGFA|TRPV4	-19.3899		inclusion body	-3.67314	4	13.7232	3.7037	1.81723	MAPT|PSEN1|SNCA|LRRK2	-2.13687		protein threonine kinase activity	-4.98354	9	6.53668	6.55096	8.33333	2.65952	AKT1|BRAF|MAPK14|MTOR|PIK3CA|MAPK1|MAP2K1|RAF1|LRRK2	-3.03906
inorganic ion homeostasis	-21.774	30	10.4996	27.7778	4.30995	ABL1|AGTR1|APP|BCL2|CASR|CFTR|CCR5|COMT|EDNRA|EDNRB|EGFR|ELANE|ESR1|F2|FGF2|HIF1A|HMOX1|HTR2A|IL2|JAK2|KCNK3|PDGFRA|MAPK1|PSEN1|SNCA|TNNI3|VDR|CXCR4|TRPV4|LRRK2	-19.3899		actin-based cell projection	-3.66835	6	7.07893	5.55556	2.20414	APP|CTNNB1|PDGFRA|VCAM1|TRPV4|LRRK2	-2.13687		virus receptor activity	-4.89376	5	16.7142	8.62309	4.62963	2.02194	CCR5|EGFR|HTR2A|ICAM1|CXCR4	-2.96163
regulation of cell adhesion	-21.6746	30	10.4157	27.7778	4.30995	ABL1|ADA|AKT1|ALOX5|BCL2|CASP3|MAPK14|ELANE|ERBB2|ICAM1|IL2|IL6|CXCL8|JAK2|MMP12|SERPINE1|PIK3CA|PLAU|PLG|PTPN11|RET|SELP|SRC|TGFBR2|TNF|VCAM1|VEGFA|CXCR4|PTPN22|TRPV4	-19.2971		mitochondrial envelope	-3.65134	11	3.64441	10.1852	2.91036	BCL2|CASP8|CPT2|MTOR|HMOX1|PSEN1|RAF1|SNCA|SRC|STAT3|LRRK2	-2.12755		chromatin binding	-4.8906	11	5.01425	6.01839	10.1852	2.91036	AR|CREBBP|CTNNB1|EGFR|ESR1|MPO|NFKB1|PPARG|STAT1|STAT3|TP53	-2.96163
regulation of epithelial cell proliferation	-21.5123	24	15.9637	22.2222	4.00046	AGTR1|AKT1|ALOX5|AR|CCND1|CTNNB1|EDNRB|EGFR|ERBB2|F3|FGF2|FGFR1|MTOR|HIF1A|HMOX1|HRAS|MMP12|PPARG|STAT1|STAT3|TGFBR1|TNF|VDR|VEGFA	-19.1414		dendrite cytoplasm	-3.52136	3	23.0065	2.77778	1.58132	ADA|MAPK1|LRRK2	-2.00512		heme binding	-4.78435	6	11.255	7.52038	5.55556	2.20414	HMOX1|JAK2|MPO|NOS2|PTGS2|SRC	-2.86294
response to mechanical stimulus	-21.4816	20	24.1427	18.5185	3.73784	AKT1|CASP8|MAPK14|CTNNB1|EGFR|HTR2A|KIT|MPO|NFKB1|PIK3CA|PTGS2|PTPN11|RAF1|SRC|STAT1|TGFBR2|TLR4|TNFRSF1A|CXCR4|TRPV4	-19.119		plasma membrane protein complex	-3.47958	10	3.77338	9.25926	2.78919	CASP3|CASP8|CTNNB1|EGFR|ERBB2|IL6|PSEN1|RET|TGFBR1|VCAM1	-1.97076		receptor ligand activity	-4.73764	10	5.36504	6.02294	9.25926	2.78919	TYMP|F2|FGF2|IL2|IL6|CXCL8|MIF|TNF|TTR|VEGFA	-2.82364
response to extracellular stimulus	-21.4772	26	13.4777	24.0741	4.11394	ADA|ADRB2|AKT1|ALB|CCND1|BCL2|CASR|COMT|EGFR|MTOR|GBA|HMOX1|ICAM1|MPO|PPARG|MAPK1|PTGS2|SLC6A4|SRC|STAT1|TGFBR2|TP53|VCAM1|VDR|TRPV4|LRRK2	-19.119		dendritic shaft	-3.44708	3	21.7284	2.77778	1.58132	APP|HTR2A|PSEN1	-1.94556		integrin binding	-4.69732	6	10.8642	7.3634	5.55556	2.20414	CASR|EGFR|FGF2|ICAM1|SRC|VCAM1	-2.79062
negative regulation of cell population proliferation	-21.2219	30	10.0414	27.7778	4.30995	ALOX5|APP|AR|BCL2|CASP3|COMT|CTNNB1|ERBB2|FGF2|HMOX1|HRAS|IL2|IL6|CXCL8|JAK2|PLG|PPARG|MAP2K1|PTGS2|RAF1|RBP4|SLC6A4|STAT1|STAT3|TGFBR1|TGFBR2|TNF|TP53|VDR|VHL	-18.8699		microvillus	-3.37354	4	11.4611	3.7037	1.81723	CTNNB1|PDGFRA|VCAM1|LRRK2	-1.8792		core promoter sequence-specific DNA binding	-4.64782	4	24.255	9.46899	3.7037	1.81723	NR3C1|MMP12|STAT1|TP53	-2.7483
response to reactive oxygen species	-21.2009	20	23.3848	18.5185	3.73784	ABL1|ADA|AKT1|BCL2|CASP3|EGFR|HIF1A|HMOX1|IL6|MAPT|MMP2|MMP9|MPO|PDGFRA|PDGFRB|MAPK1|PTPN11|SRC|STAT1|LRRK2	-18.8551		RNA polymerase II transcription regulator complex	-3.31547	5	7.76014	4.62963	2.02194	CTNNB1|HIF1A|PPARG|STAT3|VDR	-1.8282		platelet-derived growth factor receptor binding	-4.61731	3	52.1481	12.2946	2.77778	1.58132	PDGFRA|PDGFRB|VEGFA	-2.73487
glial cell differentiation	-21.1225	20	23.177	18.5185	3.73784	ABL1|AKT1|APP|CTNNB1|EGFR|ERBB2|F2|FGF2|MTOR|GBA|IL6|MAPT|MAPK1|MAP2K1|PSEN1|PTPN11|STAT3|TLR4|TNF|CXCR4	-18.7828		ruffle membrane	-3.21853	4	10.4296	3.7037	1.81723	EGFR|PDE4A|SRC|TRPV4	-1.7382		ATPase binding	-4.61466	5	14.6484	8.00175	4.62963	2.02194	AR|EGFR|ESR1|PSEN1|SRC	-2.73487
cellular cation homeostasis	-21.0452	28	11.2319	25.9259	4.21685	ABL1|AGTR1|APP|BCL2|CASR|CFTR|CCR5|EDNRA|EDNRB|ELANE|ESR1|F2|FGF2|HIF1A|HMOX1|HTR2A|IL2|JAK2|KCNK3|PDGFRA|MAPK1|PSEN1|SNCA|TNNI3|VDR|CXCR4|TRPV4|LRRK2	-18.7115		ruffle	-3.19057	5	7.28326	4.62963	2.02194	EGFR|PDE4A|SRC|TLR4|TRPV4	-1.72315		tetrapyrrole binding	-4.61354	6	10.4996	7.21396	5.55556	2.20414	HMOX1|JAK2|MPO|NOS2|PTGS2|SRC	-2.73487
neuron death	-20.9938	23	16.6123	21.2963	3.93947	ABL1|AKT1|APP|BCL2|CASP3|CASP8|CTNNB1|MTOR|GBA|HIF1A|HMOX1|HRAS|JAK2|MAPT|PIK3CA|PSEN1|SNCA|STAT3|TERT|TLR4|TNF|TP53|LRRK2	-18.6659		cytoplasmic region	-3.1899	6	5.75163	5.55556	2.20414	ADA|CTNNB1|HIF1A|MAPT|MAPK1|LRRK2	-1.72315		phosphoric diester hydrolase activity	-4.56793	5	14.3264	7.90058	4.62963	2.02194	CASR|CCR5|EDNRA|HMOX1|PDE4A	-2.696
heart development	-20.8527	27	11.8319	25	4.16667	CASP3|CASP8|MAPK14|CTNNB1|ECE1|EDNRA|EGFR|ERBB2|FGF2|MTOR|HIF1A|PDGFRA|PDGFRB|MAPK1|MAP2K1|PSEN1|PTPN11|RAF1|RBP4|TGFBR1|TGFBR2|TNFRSF1A|TNNI3|TNNT2|TP53|VCAM1|VEGFA	-18.5307		leading edge membrane	-3.16879	5	7.20278	4.62963	2.02194	EGFR|MAPT|PDE4A|SRC|TRPV4	-1.70867		general transcription initiation factor binding	-4.45647	4	21.7284	8.91824	3.7037	1.81723	AR|ESR1|MTOR|TP53	-2.59526
regulation of neuron death	-20.819	22	17.9821	20.3704	3.87547	ABL1|AKT1|BCL2|CASP3|CASP8|CTNNB1|MTOR|GBA|HIF1A|HMOX1|HRAS|JAK2|MAPT|PIK3CA|PSEN1|SNCA|STAT3|TERT|TLR4|TNF|TP53|LRRK2	-18.5027		actin cytoskeleton	-3.11183	8	4.10615	7.40741	2.52005	ABL1|MYLK|SNCA|SRC|TNNI3|TNNT2|VCAM1|TRPV4	-1.66116		cytokine activity	-4.45403	7	7.76675	6.46332	6.48148	2.36905	FGF2|IL2|IL6|CXCL8|MIF|TNF|VEGFA	-2.59526
cellular ion homeostasis	-20.7454	28	10.9456	25.9259	4.21685	ABL1|AGTR1|APP|BCL2|CASR|CFTR|CCR5|EDNRA|EDNRB|ELANE|ESR1|F2|FGF2|HIF1A|HMOX1|HTR2A|IL2|JAK2|KCNK3|PDGFRA|MAPK1|PSEN1|SNCA|TNNI3|VDR|CXCR4|TRPV4|LRRK2	-18.4348		late endosome	-3.10832	6	5.54768	5.55556	2.20414	EGFR|MAPK1|MAP2K1|SRC|CXCR4|LRRK2	-1.66116		tumor necrosis factor receptor superfamily binding	-4.42077	4	21.285	8.81805	3.7037	1.81723	CASP3|CASP8|STAT1|TNF	-2.56843
response to metal ion	-20.6722	23	16.0778	21.2963	3.93947	AKT1|APP|CCND1|BCL2|BRAF|CASP3|CASP8|CASR|EGFR|HIF1A|HMOX1|ICAM1|KCNK3|KIT|MAPT|MMP9|MAPK1|PTGS2|SNCA|TERT|TNNT2|VCAM1|LRRK2	-18.3672		cytoplasmic side of membrane	-3.02361	5	6.68566	4.62963	2.02194	AKT1|KIT|SRC|PTPN22|LRRK2	-1.58279		growth factor activity	-4.40943	6	9.65706	6.85651	5.55556	2.20414	TYMP|F2|FGF2|IL2|IL6|VEGFA	-2.56344
reactive oxygen species metabolic process	-20.5937	20	21.8193	18.5185	3.73784	AGTR1|AKT1|ALOX5|BCL2|MAPK14|EGFR|F2|HIF1A|MAPT|MMP3|MPO|NOS2|PDGFRB|SNCA|STAT3|TGFBR2|TLR4|TNF|TP53|LRRK2	-18.2942		nuclear speck	-2.97013	7	4.43006	6.48148	2.36905	AR|MAPK14|NR3C1|HIF1A|MAPT|RAF1|TERT	-1.53556		cell adhesion molecule binding	-4.3236	10	4.79303	5.54299	9.25926	2.78919	CASR|CTNNB1|EGFR|FGF2|ICAM1|PSEN1|PTPN11|SRC|STAT1|VCAM1	-2.48385
response to bacterium	-20.5633	29	10.1089	26.8519	4.26459	ABL1|AKT1|CASP3|CASP8|CCR5|COMT|MAPK14|EDNRB|ELANE|F2|ICAM1|IL6|CXCL8|JAK2|MPO|NFKB1|NOS2|SERPINE1|MAPK1|PTGS2|REN|SELP|SNCA|SRC|TLR4|TNF|TNFRSF1A|VCAM1|PTPN22	-18.2693		extrinsic component of membrane	-2.91845	6	5.09591	5.55556	2.20414	AKT1|CTNNB1|GBA|PIK3CA|PLG|SRC	-1.49004		RNA polymerase II general transcription initiation factor binding	-4.22448	3	39.1111	10.579	2.77778	1.58132	AR|ESR1|TP53	-2.39419
positive regulation of cell death	-20.4265	27	11.3916	25	4.16667	ABL1|AKT1|CASP3|CASP8|CTNNB1|MTOR|HMOX1|IL6|JAK2|MAPT|MMP3|MMP9|NOS2|PDGFRB|PPARG|PSEN1|PTGS2|RET|SNCA|SRC|TGFBR1|TLR4|TNF|TNFRSF1A|TP53|VDR|LRRK2	-18.1379		synaptic vesicle	-2.89908	5	6.26781	4.62963	2.02194	APP|MME|PSEN1|SNCA|LRRK2	-1.47674		protein kinase C binding	-4.2217	4	18.963	8.27382	3.7037	1.81723	ABL1|AKT1|SRC|TRPV4	-2.39419
cellular response to lipid	-20.0195	26	11.79	24.0741	4.11394	ABL1|AKT1|AR|CASR|CFTR|CCR5|MAPK14|EDNRB|EGFR|ESR1|NR3C1|ICAM1|IL6|CXCL8|JAK2|NFKB1|NOS2|SERPINE1|MAPK1|RET|SLC6A4|SRC|TLR4|TNF|VDR|PTPN22	-17.7363		sarcomere	-2.88071	5	6.20811	4.62963	2.02194	CTNNB1|MMP2|PSEN1|TNNI3|TNNT2	-1.46437		carboxylic acid binding	-4.07635	6	8.41099	6.29208	5.55556	2.20414	ALB|NOS2|PPARG|SELP|SNCA|VDR	-2.25483
regulation of MAP kinase activity	-19.9038	18	25.93	16.6667	3.5861	EGFR|ELANE|ERBB2|FGF2|FGFR1|GBA|HRAS|HTR2A|KIT|PDGFRB|PPARG|PSEN1|SRC|TLR4|TNF|VEGFA|PTPN22|LRRK2	-17.6258		exocytic vesicle	-2.74071	5	5.7686	4.62963	2.02194	APP|MME|PSEN1|SNCA|LRRK2	-1.33027		phosphoric ester hydrolase activity	-4.00952	8	5.59229	5.5399	7.40741	2.52005	CASR|CCR5|EDNRA|HMOX1|PDE4A|PTPN11|PTPN22|LRRK2	-2.19391
cellular response to organic cyclic compound	-19.8329	26	11.5885	24.0741	4.11394	ABL1|AKT1|APP|AR|CASP3|CASP8|CASR|CFTR|CTNNB1|EGFR|ESR1|NR3C1|HTR2A|ICAM1|JAK2|NFKB1|MAPK1|PTGS2|SLC6A4|SNCA|SRC|STAT1|STAT3|TNF|VDR|LRRK2	-17.5602		plasma membrane bounded cell projection cytoplasm	-2.73234	5	5.74319	4.62963	2.02194	ADA|HIF1A|MAPT|MAPK1|LRRK2	-1.32774		phospholipase binding	-3.98003	3	32.5926	9.60723	2.77778	1.58132	PTPN11|SNCA|SRC	-2.17025
positive regulation of ERK1 and ERK2 cascade	-19.7881	19	22.4166	17.5926	3.66384	ABL1|APP|BRAF|CASR|EGFR|FGF2|HRAS|HTR2A|ICAM1|MIF|PDGFRA|PDGFRB|MAP2K1|PTPN11|SRC|TLR4|TNF|PTPN22|TRPV4	-17.5205		endocytic vesicle	-2.72005	6	4.65608	5.55556	2.20414	ADRB2|CFTR|EGFR|ELANE|MTOR|MPO	-1.3212		scaffold protein binding	-3.88536	4	15.5666	7.40688	3.7037	1.81723	BRAF|CASP8|MAP2K1|SRC	-2.08133
metal ion homeostasis	-19.7079	27	10.6829	25	4.16667	ABL1|AGTR1|APP|BCL2|CASR|CCR5|COMT|EDNRA|EDNRB|EGFR|ELANE|ESR1|F2|FGF2|HIF1A|HMOX1|HTR2A|IL2|JAK2|KCNK3|PDGFRA|PSEN1|SNCA|TNNI3|VDR|CXCR4|TRPV4	-17.4453		myofibril	-2.7075	5	5.66828	4.62963	2.02194	CTNNB1|MMP2|PSEN1|TNNI3|TNNT2	-1.31432		phosphatidylinositol phospholipase C activity	-3.87369	3	30.0855	9.20631	2.77778	1.58132	CASR|CCR5|EDNRA	-2.08094
peptidyl-serine phosphorylation	-19.5595	21	17.3827	19.4444	3.80832	AKT1|APP|BCL2|BRAF|MAPK14|EGFR|MTOR|IL6|MIF|PIK3CA|MAPK1|PTGS2|RAF1|RET|SNCA|SRC|TGFBR1|TGFBR2|TNF|VEGFA|LRRK2	-17.302		integral component of presynaptic membrane	-2.6765	3	11.8519	2.77778	1.58132	HTR2A|PSEN1|SLC6A4	-1.28893		MAP kinase kinase kinase activity	-3.87369	3	30.0855	9.20631	2.77778	1.58132	EGFR|RAF1|LRRK2	-2.08094
cellular response to external stimulus	-19.4741	21	17.2187	19.4444	3.80832	AKT1|ALB|BCL2|CASP8|CASR|COMT|EGFR|MTOR|GBA|HMOX1|ICAM1|NFKB1|MAPK1|PTGS2|PTPN11|TLR4|TNFRSF1A|TP53|VCAM1|VDR|LRRK2	-17.2215		neuron projection terminus	-2.666	4	7.3969	3.7037	1.81723	CASR|MME|SNCA|LRRK2	-1.28396		aspartic-type endopeptidase activity	-3.82375	3	28.9712	9.02243	2.77778	1.58132	CASP3|PSEN1|REN	-2.03653
regulation of reactive oxygen species metabolic process	-19.4477	17	28.2331	15.7407	3.50437	AGTR1|AKT1|ALOX5|BCL2|MAPK14|EGFR|F2|HIF1A|MAPT|MMP3|PDGFRB|SNCA|STAT3|TGFBR2|TLR4|TNF|TP53	-17.2		cell projection membrane	-2.65013	6	4.50849	5.55556	2.20414	CTNNB1|EGFR|MAPT|PDE4A|SRC|TRPV4	-1.27356		protein-macromolecule adaptor activity	-3.81813	7	6.1454	5.53124	6.48148	2.36905	MAPT|MAP2K1|PTPN11|STAT3|TNNT2|VHL|LRRK2	-2.03637
leukocyte differentiation	-19.4377	25	12.0268	23.1481	4.05857	ABL1|ADA|APP|BCL2|CASP8|MAPK14|CTNNB1|ERBB2|MTOR|GBA|IL2|IL6|KIT|MMP9|PPARG|PSEN1|SRC|STAT3|TGFBR2|TLR4|TNF|TP53|VCAM1|VEGFA|PTPN22	-17.1949		contractile fiber	-2.64306	5	5.47775	4.62963	2.02194	CTNNB1|MMP2|PSEN1|TNNI3|TNNT2	-1.27188		phospholipase C activity	-3.77574	3	27.9365	8.84827	2.77778	1.58132	CASR|CCR5|EDNRA	-2.00471
cellular response to abiotic stimulus	-19.0597	21	16.4431	19.4444	3.80832	AKT1|CASP3|CASP8|CREBBP|MAPK14|EGFR|HRAS|MME|MMP1|MMP2|MMP3|MMP9|MYLK|NFKB1|PIK3CA|PTGS2|PTPN11|TLR4|TNFRSF1A|TP53|TRPV4	-16.8264		presynaptic membrane	-2.61116	4	7.14358	3.7037	1.81723	CTNNB1|HTR2A|PSEN1|SLC6A4	-1.24531		aspartic-type peptidase activity	-3.77574	3	27.9365	8.84827	2.77778	1.58132	CASP3|PSEN1|REN	-2.00471
cellular response to environmental stimulus	-19.0597	21	16.4431	19.4444	3.80832	AKT1|CASP3|CASP8|CREBBP|MAPK14|EGFR|HRAS|MME|MMP1|MMP2|MMP3|MMP9|MYLK|NFKB1|PIK3CA|PTGS2|PTPN11|TLR4|TNFRSF1A|TP53|TRPV4	-16.8264		clathrin-coated endocytic vesicle membrane	-2.56867	3	10.8642	2.77778	1.58132	ADRB2|CFTR|EGFR	-1.20808		lipase activity	-3.76851	5	9.72913	6.28466	4.62963	2.02194	CASR|CCR5|EDNRA|HMOX1|LIPA	-2.00274
ERK1 and ERK2 cascade	-18.9526	21	16.2479	19.4444	3.80832	ABL1|APP|BRAF|CASR|EGFR|ERBB2|FGF2|HRAS|HTR2A|ICAM1|MIF|PDGFRA|PDGFRB|MAPK1|MAP2K1|PTPN11|SRC|TLR4|TNF|PTPN22|TRPV4	-16.724		intrinsic component of presynaptic membrane	-2.51835	3	10.4296	2.77778	1.58132	HTR2A|PSEN1|SLC6A4	-1.16296		tumor necrosis factor receptor binding	-3.64199	3	25.233	8.37624	2.77778	1.58132	CASP8|STAT1|TNF	-1.88143
peptidyl-serine modification	-18.926	21	16.1999	19.4444	3.80832	AKT1|APP|BCL2|BRAF|MAPK14|EGFR|MTOR|IL6|MIF|PIK3CA|MAPK1|PTGS2|RAF1|RET|SNCA|SRC|TGFBR1|TGFBR2|TNF|VEGFA|LRRK2	-16.7021		spindle	-2.39542	6	4.00114	5.55556	2.20414	AKT1|APP|MAPK14|CTNNB1|NR3C1|MAPK1	-1.04903		SMAD binding	-3.60837	4	13.2021	6.73875	3.7037	1.81723	CTNNB1|PPARG|TGFBR1|TGFBR2	-1.85294
divalent inorganic cation homeostasis	-18.8845	24	12.3185	22.2222	4.00046	ABL1|AGTR1|APP|BCL2|CASR|CCR5|EDNRA|EDNRB|EGFR|ELANE|ESR1|F2|FGF2|HTR2A|IL2|JAK2|KCNK3|PDGFRA|PSEN1|SNCA|TNNI3|VDR|CXCR4|TRPV4	-16.6652		rough endoplasmic reticulum	-2.3942	3	9.42436	2.77778	1.58132	APP|PSEN1|SNCA	-1.04903		kinase regulator activity	-3.59554	6	6.8616	5.51405	5.55556	2.20414	CCND1|CASP3|IL2|PIK3CA|MAP2K1|SNCA	-1.85
cellular calcium ion homeostasis	-18.8648	23	13.3564	21.2963	3.93947	ABL1|AGTR1|APP|BCL2|CASR|CCR5|EDNRA|EDNRB|ELANE|ESR1|F2|FGF2|HTR2A|IL2|JAK2|KCNK3|PDGFRA|PSEN1|SNCA|TNNI3|VDR|CXCR4|TRPV4	-16.65		cytoplasmic side of plasma membrane	-2.37458	4	6.13508	3.7037	1.81723	AKT1|KIT|SRC|PTPN22	-1.03444		channel regulator activity	-3.59533	5	8.92948	5.96035	4.62963	2.02194	ADRB2|AKT1|BCL2|CFTR|TNNI3	-1.85
regulation of cell-cell adhesion	-18.8433	23	13.3267	21.2963	3.93947	ABL1|ADA|AKT1|ALOX5|CASP3|MAPK14|ELANE|ERBB2|ICAM1|IL2|IL6|JAK2|PIK3CA|PLG|PTPN11|SELP|SRC|TGFBR2|TNF|VCAM1|VEGFA|PTPN22|TRPV4	-16.633		extrinsic component of plasma membrane	-2.35661	4	6.06374	3.7037	1.81723	AKT1|CTNNB1|PLG|SRC	-1.02143		G protein-coupled peptide receptor activity	-3.58161	5	8.86873	5.93502	4.62963	2.02194	AGTR1|CCR5|EDNRA|EDNRB|CXCR4	-1.84125
multicellular organismal homeostasis	-18.8255	24	12.2461	22.2222	4.00046	ADRB2|ALB|BCL2|CFTR|CPT2|CTNNB1|EDNRB|EGFR|GBA|HTR2A|IL6|JAK2|LIPA|PIK3CA|PTGS2|PTPN11|RBP4|SRC|STAT3|TLR4|TNF|VEGFA|CXCR4|TRPV4	-16.6197		clathrin-coated endocytic vesicle	-2.2825	3	8.59585	2.77778	1.58132	ADRB2|CFTR|EGFR	-0.952219		monocarboxylic acid binding	-3.56665	4	12.8761	6.64146	3.7037	1.81723	ALB|PPARG|SNCA|VDR	-1.83605
positive regulation of epithelial cell proliferation	-18.7641	18	22.4561	16.6667	3.5861	AGTR1|AKT1|AR|CCND1|CTNNB1|EGFR|ERBB2|F3|FGF2|FGFR1|MTOR|HIF1A|HMOX1|HRAS|MMP12|STAT3|TGFBR1|VEGFA	-16.5626		organelle inner membrane	-2.25131	7	3.28862	6.48148	2.36905	CPT2|PSEN1|PTGS2|SNCA|SRC|STAT3|LRRK2	-0.925883		signaling adaptor activity	-3.56665	4	12.8761	6.64146	3.7037	1.81723	MAP2K1|PTPN11|STAT3|LRRK2	-1.83605
cellular metal ion homeostasis	-18.6978	25	11.2002	23.1481	4.05857	ABL1|AGTR1|APP|BCL2|CASR|CCR5|EDNRA|EDNRB|ELANE|ESR1|F2|FGF2|HIF1A|HMOX1|HTR2A|IL2|JAK2|KCNK3|PDGFRA|PSEN1|SNCA|TNNI3|VDR|CXCR4|TRPV4	-16.5007		organelle envelope lumen	-2.21804	3	8.14815	2.77778	1.58132	ALOX5|APP|SNCA	-0.906121		chemokine binding	-3.56027	3	23.7037	8.09712	2.77778	1.58132	CCR5|FGF2|CXCR4	-1.83447
calcium ion homeostasis	-18.6101	23	13.0088	21.2963	3.93947	ABL1|AGTR1|APP|BCL2|CASR|CCR5|EDNRA|EDNRB|ELANE|ESR1|F2|FGF2|HTR2A|IL2|JAK2|KCNK3|PDGFRA|PSEN1|SNCA|TNNI3|VDR|CXCR4|TRPV4	-16.4173		Golgi-associated vesicle	-2.21804	3	8.14815	2.77778	1.58132	APP|CFTR|LRRK2	-0.906121		lipopolysaccharide binding	-3.52136	3	23.0065	7.96665	2.77778	1.58132	F2|SELP|TLR4	-1.805
gliogenesis	-18.5964	20	17.325	18.5185	3.73784	ABL1|AKT1|APP|CTNNB1|EGFR|ERBB2|F2|FGF2|MTOR|GBA|IL6|MAPT|MAPK1|MAP2K1|PSEN1|PTPN11|STAT3|TLR4|TNF|CXCR4	-16.4079		coated vesicle	-2.21731	5	4.34568	4.62963	2.02194	ADRB2|APP|CFTR|ECE1|EGFR	-0.906121		mitogen-activated protein kinase binding	-3.52136	3	23.0065	7.96665	2.77778	1.58132	ABL1|MAPK14|ACE	-1.805
regulation of growth	-18.5197	26	10.2561	24.0741	4.11394	ABL1|ADRB2|AGTR1|AKT1|APP|AR|BCL2|MAPK14|EGFR|ERBB2|F2|FGF2|MTOR|HIF1A|IL2|MAPT|PIK3CA|MAPK1|RBP4|SLC6A4|STAT3|TGFBR1|TGFBR2|TP53|VEGFA|CXCR4	-16.3355		lysosomal lumen	-2.20559	3	8.06415	2.77778	1.58132	GBA|LIPA|PDGFRB	-0.899053		peptide receptor activity	-3.50144	5	8.52094	5.78793	4.62963	2.02194	AGTR1|CCR5|EDNRA|EDNRB|CXCR4	-1.78973
positive regulation of MAP kinase activity	-18.4986	15	34.308	13.8889	3.32776	EGFR|ELANE|ERBB2|FGF2|FGFR1|HRAS|HTR2A|KIT|PDGFRB|PSEN1|SRC|TLR4|TNF|VEGFA|LRRK2	-16.3186		secretory granule membrane	-2.15288	5	4.19197	4.62963	2.02194	MME|PLAU|PSEN1|SELP|SNCA	-0.853053		beta-catenin binding	-3.46705	4	12.1275	6.41257	3.7037	1.81723	AR|CTNNB1|ESR1|PSEN1	-1.75993
regulation of apoptotic signaling pathway	-18.4619	21	15.3808	19.4444	3.80832	AKT1|AR|BCL2|CTNNB1|FGFR1|HIF1A|HMOX1|ICAM1|MIF|MMP9|SERPINE1|PSEN1|PTGS2|RAF1|RET|SRC|TERT|TGFBR1|TNF|TP53|LRRK2	-16.2861		clathrin-coated vesicle	-2.15045	4	5.29423	3.7037	1.81723	ADRB2|CFTR|ECE1|EGFR	-0.853053		chemoattractant activity	-3.41156	3	21.1411	7.60664	2.77778	1.58132	FGF2|MIF|VEGFA	-1.70899
regulation of peptidyl-tyrosine phosphorylation	-18.3199	19	18.7654	17.5926	3.66384	ABL1|APP|ACE|EGFR|MTOR|HTR2A|ICAM1|IL2|IL6|JAK2|KIT|MIF|PSEN1|PTPN11|SRC|TNF|TNFRSF1A|TP53|VEGFA	-16.1482		cell cortex	-2.14147	5	4.16519	4.62963	2.02194	CTNNB1|NOS2|PSEN1|SNCA|TRPV4	-0.848575		fatty acid binding	-3.31086	3	19.5556	7.28677	2.77778	1.58132	ALB|PPARG|SNCA	-1.61724
regulation of phospholipase activity	-18.3145	13	49.8475	12.037	3.13111	ABL1|AGTR1|EDNRA|EGFR|ESR1|FGF2|FGFR1|HRAS|HTR2A|KIT|PDGFRA|PDGFRB|SNCA	-16.1469		Golgi lumen	-2.12227	3	7.52137	2.77778	1.58132	APP|F2|F9	-0.838233		channel inhibitor activity	-3.31086	3	19.5556	7.28677	2.77778	1.58132	BCL2|CFTR|TNNI3	-1.61724
negative regulation of apoptotic signaling pathway	-18.2196	18	20.9524	16.6667	3.5861	AKT1|AR|BCL2|CTNNB1|HIF1A|HMOX1|ICAM1|MIF|MMP9|SERPINE1|PSEN1|PTGS2|RAF1|SRC|TERT|TGFBR1|TNF|LRRK2	-16.056		PML body	-2.12227	3	7.52137	2.77778	1.58132	MTOR|TERT|TP53	-0.838233		estrogen receptor binding	-3.27906	3	19.0786	7.18779	2.77778	1.58132	CTNNB1|ESR1|SRC	-1.58985
regulation of ERK1 and ERK2 cascade	-18.207	20	16.555	18.5185	3.73784	ABL1|APP|BRAF|CASR|EGFR|ERBB2|FGF2|HRAS|HTR2A|ICAM1|MIF|PDGFRA|PDGFRB|MAP2K1|PTPN11|SRC|TLR4|TNF|PTPN22|TRPV4	-16.0474		filopodium	-2.08844	3	7.31049	2.77778	1.58132	APP|VCAM1|TRPV4	-0.808777		molecular adaptor activity	-3.24276	7	4.93293	4.72511	6.48148	2.36905	MAPT|MAP2K1|PTPN11|STAT3|TNNT2|VHL|LRRK2	-1.55791
T cell activation	-18.1414	23	12.3906	21.2963	3.93947	ABL1|ADA|AKT1|BCL2|CASP3|CASP8|CTNNB1|ERBB2|MTOR|GBA|ICAM1|IL2|IL6|KIT|PIK3CA|PSEN1|PTPN11|SRC|STAT3|TGFBR2|TP53|VCAM1|PTPN22	-15.9857											steroid binding	-3.21853	4	10.4296	5.86124	3.7037	1.81723	AR|ESR1|NR3C1|VDR	-1.538
cellular divalent inorganic cation homeostasis	-18.082	23	12.3142	21.2963	3.93947	ABL1|AGTR1|APP|BCL2|CASR|CCR5|EDNRA|EDNRB|ELANE|ESR1|F2|FGF2|HTR2A|IL2|JAK2|KCNK3|PDGFRA|PSEN1|SNCA|TNNI3|VDR|CXCR4|TRPV4	-15.9303											phosphotyrosine residue binding	-3.18843	3	17.7778	6.91071	2.77778	1.58132	ABL1|MAPK1|PTPN11	-1.51642
tissue morphogenesis	-18.0779	25	10.5478	23.1481	4.05857	ABL1|AR|BCL2|CASP3|CASR|CTNNB1|EDNRA|ESR1|FGF2|MTOR|HIF1A|MMP12|MYLK|PSEN1|RET|SRC|STAT1|TGFBR1|TGFBR2|TNF|TNNI3|TNNT2|VDR|VEGFA|CXCR4	-15.9301											Hsp90 protein binding	-3.18843	3	17.7778	6.91071	2.77778	1.58132	NR3C1|HIF1A|MAPT	-1.51642
myeloid cell differentiation	-17.8114	21	14.2965	19.4444	3.80832	APP|CASP3|CASP8|MAPK14|CTNNB1|MTOR|GBA|HIF1A|JAK2|KIT|MMP9|PPARG|PSEN1|PTPN11|SRC|STAT1|STAT3|TGFBR2|TLR4|TNF|VEGFA	-15.6675											non-membrane spanning protein tyrosine kinase activity	-3.13159	3	17.0048	6.74074	2.77778	1.58132	ABL1|JAK2|SRC	-1.46378
regulation of hormone levels	-17.7153	23	11.8519	21.2963	3.93947	AGTR1|ALOX5|CASR|CFTR|COMT|ACE|ECE1|EGFR|ESR1|HIF1A|IL6|JAK2|MME|NFKB1|NOS2|PDGFRA|PTPN11|RAF1|RBP4|REN|TNF|TTR|TRPV4	-15.5751											phospholipase activity	-3.07807	4	9.56847	5.56136	3.7037	1.81723	CASR|CCR5|EDNRA|HMOX1	-1.41442
regulation of cell activation	-17.5593	25	10.0285	23.1481	4.05857	ABL1|ADA|AKT1|BCL2|CASP3|CTNNB1|ERBB2|F2|HMOX1|IL2|IL6|JAK2|MIF|PDGFRA|PDGFRB|PIK3CA|PTPN11|SELP|SNCA|SRC|TGFBR2|TLR4|VCAM1|PTPN22|LRRK2	-15.423											SNARE binding	-3.06326	4	9.48148	5.53019	3.7037	1.81723	ABL1|SLC6A4|SNCA|LRRK2	-1.4078
response to radiation	-17.4627	22	12.5521	20.3704	3.87547	AKT1|APP|CCND1|BCL2|CASP3|CREBBP|MAPK14|EGFR|ELANE|MTOR|HIF1A|HRAS|ICAM1|KIT|MME|MMP1|MMP2|MMP3|MMP9|PTGS2|TP53|VCAM1	-15.3301											protein N-terminus binding	-3.06326	4	9.48148	5.53019	3.7037	1.81723	MAP2K1|SNCA|TERT|TP53	-1.4078
regulation of cellular response to stress	-17.3566	25	9.83185	23.1481	4.05857	ABL1|AKT1|ALOX5|APP|BCL2|CREBBP|CTNNB1|EGFR|MTOR|HIF1A|HRAS|MAPT|MIF|MMP3|MAPK1|MAP2K1|PTGS2|TERT|TLR4|TNF|TP53|VEGFA|PTPN22|TRPV4|LRRK2	-15.2278											protein kinase regulator activity	-2.99404	5	6.58436	4.89284	4.62963	2.02194	CCND1|CASP3|PIK3CA|MAP2K1|SNCA	-1.34262
astrocyte differentiation	-17.2543	13	41.8473	12.037	3.13111	ABL1|APP|EGFR|F2|IL6|MAPT|MAPK1|MAP2K1|PSEN1|PTPN11|STAT3|TLR4|TNF	-15.1291											calmodulin binding	-2.96499	5	6.48609	4.84327	4.62963	2.02194	AKT1|EGFR|MYLK|NOS2|TRPV4	-1.31757
positive regulation of peptidyl-serine phosphorylation	-17.19	14	33.7997	12.963	3.23216	AKT1|APP|BCL2|BRAF|EGFR|IL6|MIF|PIK3CA|PTGS2|RAF1|RET|SNCA|TNF|VEGFA	-15.0685											protein phosphorylated amino acid binding	-2.88214	3	13.9683	6.0274	2.77778	1.58132	ABL1|MAPK1|PTPN11	-1.23869
epithelial cell migration	-17.0954	20	14.5259	18.5185	3.73784	ABL1|AKT1|MAPK14|FGF2|FGFR1|MTOR|HIF1A|HMOX1|KIT|MMP9|PIK3CA|PPARG|PTGS2|PTPN11|SRC|STAT1|TGFBR1|TGFBR2|TNF|VEGFA	-14.9776											actin filament binding	-2.84458	5	6.09207	4.6396	4.62963	2.02194	ABL1|EGFR|SLC6A4|TNNI3|TRPV4	-1.20506
regulation of phospholipase C activity	-17.0903	11	66.7011	10.1852	2.91036	ABL1|EDNRA|EGFR|ESR1|FGF2|FGFR1|HRAS|HTR2A|KIT|PDGFRA|PDGFRB	-14.976											heat shock protein binding	-2.80705	4	8.08498	5.00441	3.7037	1.81723	NR3C1|HIF1A|MAPT|SNCA	-1.17142
ameboidal-type cell migration	-17.0506	22	12.0006	20.3704	3.87547	ABL1|AKT1|MAPK14|EDNRB|FGF2|FGFR1|MTOR|HIF1A|HMOX1|KIT|MMP9|PIK3CA|PPARG|PTGS2|PTPN11|RET|SRC|STAT1|TGFBR1|TGFBR2|TNF|VEGFA	-14.9399											copper ion binding	-2.77478	3	12.8233	5.73584	2.77778	1.58132	ALB|SNCA|TP53	-1.14472
epithelium migration	-17.0251	20	14.4056	18.5185	3.73784	ABL1|AKT1|MAPK14|FGF2|FGFR1|MTOR|HIF1A|HMOX1|KIT|MMP9|PIK3CA|PPARG|PTGS2|PTPN11|SRC|STAT1|TGFBR1|TGFBR2|TNF|VEGFA	-14.9179											protein heterodimerization activity	-2.77266	6	4.76965	4.26093	5.55556	2.20414	AGTR1|BCL2|ERBB2|HIF1A|TLR4|TP53	-1.14472
phosphatidylinositol 3-kinase signaling	-17.0202	15	27.543	13.8889	3.32776	AKT1|EGFR|ERBB2|F2|FGF2|FGFR1|HTR2A|JAK2|KIT|PDGFRA|PDGFRB|PIK3CA|SELP|SRC|TNF	-14.9166											DNA-binding transcription activator activity, RNA polymerase II-specific	-2.76228	7	4.07407	4.06966	6.48148	2.36905	AR|ESR1|NR3C1|HIF1A|NFKB1|STAT3|TP53	-1.13813
extrinsic apoptotic signaling pathway	-16.9598	17	20.2401	15.7407	3.50437	AKT1|AR|BCL2|CASP8|FGFR1|HMOX1|ICAM1|IL2|JAK2|SERPINE1|RAF1|RET|SRC|TERT|TGFBR1|TNF|TNFRSF1A	-14.8596											transmembrane transporter binding	-2.75846	4	7.84183	4.90736	3.7037	1.81723	CASR|CTNNB1|SRC|LRRK2	-1.13807
tissue migration	-16.9093	20	14.2093	18.5185	3.73784	ABL1|AKT1|MAPK14|FGF2|FGFR1|MTOR|HIF1A|HMOX1|KIT|MMP9|PIK3CA|PPARG|PTGS2|PTPN11|SRC|STAT1|TGFBR1|TGFBR2|TNF|VEGFA	-14.8126											peptide binding	-2.75275	6	4.72642	4.23151	5.55556	2.20414	ADRB2|ECE1|EDNRB|MME|PPARG|TLR4	-1.13609
positive regulation of programmed cell death	-16.8349	23	10.8055	21.2963	3.93947	ABL1|AKT1|CASP3|CASP8|CTNNB1|HMOX1|IL6|JAK2|MMP9|NOS2|PDGFRB|PPARG|PSEN1|PTGS2|RET|SNCA|SRC|TGFBR1|TNF|TNFRSF1A|TP53|VDR|LRRK2	-14.7416											cadherin binding	-2.7396	6	4.69803	4.21209	5.55556	2.20414	CTNNB1|EGFR|PSEN1|PTPN11|SRC|STAT1	-1.12664
developmental growth	-16.7955	24	9.98051	22.2222	4.00046	ABL1|ADRB2|AKT1|APP|AR|BCL2|MAPK14|CTNNB1|ESR1|FGF2|MTOR|MAPT|PDGFRB|PIK3CA|MAPK1|PTPN11|RBP4|SLC6A4|STAT3|TGFBR1|TGFBR2|TP53|VEGFA|CXCR4	-14.7056											DNA-binding transcription activator activity	-2.72966	7	4.02023	4.0255	6.48148	2.36905	AR|ESR1|NR3C1|HIF1A|NFKB1|STAT3|TP53	-1.12297
homeostasis of number of cells	-16.6822	18	17.1917	16.6667	3.5861	ABL1|ADA|AKT1|BCL2|CASP3|MAPK14|GBA|HIF1A|HMOX1|IL2|IL6|JAK2|KIT|LIPA|PTPN11|STAT1|STAT3|VEGFA	-14.5957											enzyme activator activity	-2.72863	9	3.25023	3.80065	8.33333	2.65952	APP|CASP3|IL2|PIK3CA|MAP2K1|RAF1|SRC|VCP|LRRK2	-1.12297
regulation of cell development	-16.6031	22	11.4269	20.3704	3.87547	ABL1|AKT1|BCL2|CTNNB1|EDNRB|EGFR|F2|MTOR|HIF1A|IL6|KIT|MAPT|MME|MAP2K1|PSEN1|RET|TNF|TNFRSF1A|TP53|VEGFA|CXCR4|LRRK2	-14.52											ion channel regulator activity	-2.67723	4	7.44974	4.7469	3.7037	1.81723	ADRB2|AKT1|CFTR|TNNI3	-1.07801
regulation of developmental growth	-16.5067	19	15.0123	17.5926	3.66384	ABL1|ADRB2|AKT1|APP|AR|BCL2|MAPK14|FGF2|MTOR|MAPT|PIK3CA|MAPK1|RBP4|SLC6A4|STAT3|TGFBR1|TGFBR2|VEGFA|CXCR4	-14.427											p53 binding	-2.6765	3	11.8519	5.47656	2.77778	1.58132	CREBBP|HIF1A|TP53	-1.07801
regulation of lipase activity	-16.4949	13	36.8438	12.037	3.13111	ABL1|AGTR1|EDNRA|EGFR|ESR1|FGF2|FGFR1|HRAS|HTR2A|KIT|PDGFRA|PDGFRB|SNCA	-14.4185											organic acid binding	-2.63284	4	7.2428	4.66011	3.7037	1.81723	CASR|NOS2|PPARG|VDR	-1.0379
positive regulation of peptidyl-tyrosine phosphorylation	-16.4315	16	21.6158	14.8148	3.41836	ABL1|ACE|MTOR|HTR2A|ICAM1|IL2|IL6|JAK2|KIT|MIF|PTPN11|SRC|TNF|TNFRSF1A|TP53|VEGFA	-14.3583											basal transcription machinery binding	-2.60349	3	11.1746	5.28846	2.77778	1.58132	AR|ESR1|TP53	-1.01556
behavior	-16.4017	23	10.3219	21.2963	3.93947	ADA|APP|BCL2|CASP3|CASR|COMT|EGFR|MTOR|GBA|HIF1A|HTR2A|KIT|MAPT|MME|MAPK1|PSEN1|PTGS2|REN|SLC6A4|SNCA|STAT3|TP53|LRRK2	-14.3317											basal RNA polymerase II transcription machinery binding	-2.60349	3	11.1746	5.28846	2.77778	1.58132	AR|ESR1|TP53	-1.01556
cellular response to biotic stimulus	-16.1361	17	18.0922	15.7407	3.50437	ABL1|AKT1|CCR5|MAPK14|EDNRB|ICAM1|IL6|CXCL8|NFKB1|NOS2|SERPINE1|MAPK1|SRC|TLR4|TNF|TP53|PTPN22	-14.0694											vitamin binding	-2.57926	4	6.99975	4.55618	3.7037	1.81723	ALB|PYGM|RBP4|VDR	-0.994787
regulation of angiogenesis	-16.1263	19	14.3181	17.5926	3.66384	ABL1|ALOX5|CTNNB1|ERBB2|F3|FGF2|HIF1A|HMOX1|IL6|CXCL8|SERPINE1|PPARG|STAT1|STAT3|TERT|TGFBR2|TNF|VEGFA|CXCR4	-14.0628											chemokine receptor binding	-2.56867	3	10.8642	5.20003	2.77778	1.58132	CXCL8|STAT1|STAT3	-0.987625
regulation of vasculature development	-15.9886	19	14.0741	17.5926	3.66384	ABL1|ALOX5|CTNNB1|ERBB2|F3|FGF2|HIF1A|HMOX1|IL6|CXCL8|SERPINE1|PPARG|STAT1|STAT3|TERT|TGFBR2|TNF|VEGFA|CXCR4	-13.9283											syntaxin binding	-2.53487	3	10.5706	5.11502	2.77778	1.58132	ABL1|SLC6A4|LRRK2	-0.957238
response to UV-A	-15.9752	8	148.995	7.40741	2.52005	AKT1|CCND1|EGFR|MME|MMP1|MMP2|MMP3|MMP9	-13.918											hydrolase activity, acting on ester bonds	-2.51909	9	3.02405	3.54767	8.33333	2.65952	CASR|CCR5|EDNRA|HMOX1|LIPA|PDE4A|PTPN11|PTPN22|LRRK2	-0.944836
cellular response to lipopolysaccharide	-15.9111	16	20.057	14.8148	3.41836	ABL1|AKT1|CCR5|MAPK14|EDNRB|ICAM1|IL6|CXCL8|NFKB1|NOS2|SERPINE1|MAPK1|SRC|TLR4|TNF|PTPN22	-13.857											antioxidant activity	-2.33694	3	8.99106	4.63189	2.77778	1.58132	ALB|MPO|PTGS2	-0.766034
lymphocyte activation	-15.826	25	8.45463	23.1481	4.05857	ABL1|ADA|AKT1|BCL2|CASP3|CASP8|CTNNB1|ERBB2|MTOR|GBA|ICAM1|IL2|IL6|KIT|MIF|PIK3CA|PSEN1|PTPN11|SRC|STAT3|TGFBR2|TLR4|TP53|VCAM1|PTPN22	-13.775											amide binding	-2.28612	6	3.7972	3.5489	5.55556	2.20414	ADRB2|ECE1|EDNRB|MME|PPARG|TLR4	-0.718543
regulation of secretion	-15.7452	23	9.62606	21.2963	3.93947	ADA|AGTR1|ALOX5|CASR|CFTR|COMT|EDNRB|EGFR|HIF1A|HMOX1|HTR2A|IL6|JAK2|NOS2|PTPN11|RBP4|REN|SLC6A4|SNCA|TLR4|TNF|TNFRSF1A|LRRK2	-13.6978											calcium ion binding	-2.20585	8	2.92556	3.23142	7.40741	2.52005	BRAF|CASR|F2|F9|MMP12|RET|SELP|SNCA	-0.644598
cellular response to peptide	-15.7426	19	13.6476	17.5926	3.66384	ADRB2|AGTR1|AKT1|APP|CASR|ICAM1|JAK2|NFKB1|PIK3CA|PPARG|PSEN1|PTPN11|SRC|STAT1|STAT3|TLR4|TP53|VCAM1|PTPN22	-13.6978											cytokine receptor activity	-2.20559	3	8.06415	4.32431	2.77778	1.58132	CCR5|F3|CXCR4	-0.644598
positive regulation of phospholipase activity	-15.6951	11	51.2169	10.1852	2.91036	AGTR1|EDNRA|EGFR|ESR1|FGF2|FGFR1|HRAS|HTR2A|KIT|PDGFRA|PDGFRB	-13.6534											kinase activator activity	-2.19329	3	7.98186	4.29599	2.77778	1.58132	IL2|PIK3CA|MAP2K1	-0.635546
cell chemotaxis	-15.6584	18	15.0427	16.6667	3.5861	AGTR1|ALOX5|CCR5|EDNRB|FGF2|FGFR1|IL6|CXCL8|KIT|MIF|SERPINE1|PDGFRA|PDGFRB|MAPK1|VCAM1|VEGFA|CXCR4|TRPV4	-13.6197
vascular process in circulatory system	-15.6195	17	16.854	15.7407	3.50437	ADRB2|AGTR1|AKT1|CASR|ACE|ECE1|EDNRA|EDNRB|EGFR|HTR2A|ICAM1|ABCB1|PTGS2|SLC6A4|SRC|VEGFA|TRPV4	-13.5838
phosphatidylinositol-mediated signaling	-15.6017	15	22.2222	13.8889	3.32776	AKT1|EGFR|ERBB2|F2|FGF2|FGFR1|HTR2A|JAK2|KIT|PDGFRA|PDGFRB|PIK3CA|SELP|SRC|TNF	-13.5689
lung development	-15.5645	15	22.0967	13.8889	3.32776	ADA|CTNNB1|EGFR|FGF2|LIPA|MME|MMP12|PDGFRA|PDGFRB|MAPK1|MAP2K1|RBP4|TGFBR2|TNF|VEGFA	-13.5348
cellular response to molecule of bacterial origin	-15.5231	16	18.963	14.8148	3.41836	ABL1|AKT1|CCR5|MAPK14|EDNRB|ICAM1|IL6|CXCL8|NFKB1|NOS2|SERPINE1|MAPK1|SRC|TLR4|TNF|PTPN22	-13.4963
positive regulation of inflammatory response	-15.4774	14	25.7068	12.963	3.23216	AGTR1|APP|EGFR|IL2|IL6|JAK2|SERPINE1|PTGS2|SNCA|TLR4|TNF|TNFRSF1A|TRPV4|LRRK2	-13.4536
leukocyte proliferation	-15.4655	18	14.6667	16.6667	3.5861	ABL1|ADA|BCL2|CASP3|CTNNB1|ACE|ERBB2|GBA|IL2|IL6|KIT|MIF|MAPK1|TGFBR2|TLR4|TP53|VCAM1|PTPN22	-13.4446
positive regulation of phospholipase C activity	-15.461	10	65.1852	9.25926	2.78919	EDNRA|EGFR|ESR1|FGF2|FGFR1|HRAS|HTR2A|KIT|PDGFRA|PDGFRB	-13.4429
inositol lipid-mediated signaling	-15.4546	15	21.7284	13.8889	3.32776	AKT1|EGFR|ERBB2|F2|FGF2|FGFR1|HTR2A|JAK2|KIT|PDGFRA|PDGFRB|PIK3CA|SELP|SRC|TNF	-13.4394
positive regulation of cell adhesion	-15.4473	20	11.9332	18.5185	3.73784	ABL1|ADA|AKT1|ALOX5|ELANE|ERBB2|ICAM1|IL2|IL6|JAK2|PIK3CA|PTPN11|RET|SELP|SRC|TGFBR2|TNF|VCAM1|VEGFA|PTPN22	-13.435
response to light stimulus	-15.4418	18	14.621	16.6667	3.5861	AKT1|APP|CCND1|BCL2|CASP3|CREBBP|EGFR|ELANE|MTOR|HIF1A|KIT|MME|MMP1|MMP2|MMP3|MMP9|PTGS2|TP53	-13.4323
positive regulation of small molecule metabolic process	-15.4341	14	25.5271	12.963	3.23216	AKT1|APP|COMT|HIF1A|HTR2A|NOS2|PPARG|PSEN1|PTGS2|SNCA|SRC|STAT3|TNF|VCP	-13.4273
respiratory tube development	-15.4184	15	21.6083	13.8889	3.32776	ADA|CTNNB1|EGFR|FGF2|LIPA|MME|MMP12|PDGFRA|PDGFRB|MAPK1|MAP2K1|RBP4|TGFBR2|TNF|VEGFA	-13.4144
modulation of chemical synaptic transmission	-15.4094	20	11.8788	18.5185	3.73784	ABL1|ADRB2|APP|EGFR|MTOR|HRAS|HTR2A|JAK2|KIT|MAPT|MME|MAPK1|PSEN1|PTGS2|SLC6A4|SNCA|SRC|STAT3|TNF|LRRK2	-13.4082
regulation of peptidyl-serine phosphorylation	-15.391	14	25.3498	12.963	3.23216	AKT1|APP|BCL2|BRAF|EGFR|IL6|MIF|PIK3CA|PTGS2|RAF1|RET|SNCA|TNF|VEGFA	-13.3949
regulation of trans-synaptic signaling	-15.3905	20	11.8519	18.5185	3.73784	ABL1|ADRB2|APP|EGFR|MTOR|HRAS|HTR2A|JAK2|KIT|MAPT|MME|MAPK1|PSEN1|PTGS2|SLC6A4|SNCA|SRC|STAT3|TNF|LRRK2	-13.3949
morphogenesis of an epithelium	-15.3203	21	10.7575	19.4444	3.80832	ABL1|AR|BCL2|CASP3|CASR|CTNNB1|EDNRA|ESR1|FGF2|MTOR|HIF1A|MMP12|PSEN1|RET|SRC|STAT1|TGFBR2|TNF|VDR|VEGFA|CXCR4	-13.3274
vasoconstriction	-15.3144	12	37.2487	11.1111	3.02406	AGTR1|AKT1|CASR|ACE|ECE1|EDNRA|EDNRB|EGFR|HTR2A|ICAM1|PTGS2|SLC6A4	-13.3242
regulation of endothelial cell proliferation	-15.2756	15	21.1411	13.8889	3.32776	AGTR1|AKT1|ALOX5|F3|FGF2|FGFR1|MTOR|HIF1A|HMOX1|PPARG|STAT1|STAT3|TGFBR1|TNF|VEGFA	-13.2881
positive regulation of defense response	-15.2435	17	16.0021	15.7407	3.50437	AGTR1|APP|CREBBP|EGFR|IL2|IL6|JAK2|MMP12|SERPINE1|PTGS2|SNCA|SRC|TLR4|TNF|TNFRSF1A|TRPV4|LRRK2	-13.2586
epithelial tube morphogenesis	-15.2317	18	14.2222	16.6667	3.5861	ABL1|AR|BCL2|CASP3|CASR|CTNNB1|EDNRA|ESR1|FGF2|HIF1A|PSEN1|RET|SRC|TGFBR2|TNF|VDR|VEGFA|CXCR4	-13.2495
regulation of anatomical structure size	-15.169	21	10.5706	19.4444	3.80832	ABL1|ADRB2|AGTR1|AKT1|CASR|ACE|ECE1|EDNRA|EDNRB|EGFR|MTOR|HTR2A|ICAM1|MAPT|PIK3CA|PTGS2|RET|SLC6A4|VEGFA|TRPV4|LRRK2	-13.1894
response to UV	-15.1392	14	24.3358	12.963	3.23216	AKT1|CCND1|BCL2|CASP3|CREBBP|EGFR|ELANE|MME|MMP1|MMP2|MMP3|MMP9|PTGS2|TP53	-13.1623
regulation of small molecule metabolic process	-15.1177	18	14.01	16.6667	3.5861	AKT1|APP|COMT|MTOR|HIF1A|HTR2A|KIT|NFKB1|NOS2|PPARG|PSEN1|PTGS2|SNCA|SRC|STAT3|TNF|TP53|VCP	-13.1434
cellular response to hypoxia	-15.0983	14	24.1746	12.963	3.23216	AKT1|BCL2|CASR|MTOR|HIF1A|HMOX1|ICAM1|KCNK3|PTGS2|SRC|TERT|TP53|VEGFA|VHL	-13.1266
urogenital system development	-15.0278	18	13.8446	16.6667	3.5861	AGTR1|AR|BCL2|CTNNB1|ACE|ESR1|FGF2|MME|MMP9|PDGFRA|PDGFRB|RBP4|REN|RET|STAT1|TGFBR1|VEGFA|LRRK2	-13.0586
signal release	-14.9329	20	11.2147	18.5185	3.73784	AGTR1|ALOX5|CASR|CFTR|EGFR|HIF1A|HTR2A|IL6|JAK2|NOS2|PSEN1|PTPN11|RAF1|RBP4|REN|SLC6A4|SNCA|TNF|TRPV4|LRRK2	-12.9663
negative regulation of cell differentiation	-14.8878	23	8.78043	21.2963	3.93947	APP|CCND1|CTNNB1|EDNRB|EGFR|ERBB2|F2|IL2|IL6|MMP9|PPARG|MAPK1|PSEN1|PTPN11|SLC6A4|STAT1|STAT3|TGFBR1|TLR4|TNF|TP53|VEGFA|TRPV4	-12.9238
positive regulation of apoptotic process	-14.8268	21	10.1587	19.4444	3.80832	ABL1|AKT1|CASP3|CASP8|CTNNB1|HMOX1|IL6|JAK2|MMP9|PDGFRB|PPARG|PSEN1|PTGS2|RET|SNCA|SRC|TGFBR1|TNF|TNFRSF1A|TP53|VDR	-12.8678
regulation of establishment of protein localization	-14.8268	21	10.1587	19.4444	3.80832	ALOX5|CASR|CFTR|MAPK14|EGFR|ERBB2|HIF1A|HRAS|IL6|JAK2|MAPT|NOS2|MAPK1|PSEN1|PTGS2|PTPN11|RBP4|SRC|TLR4|TNF|LRRK2	-12.8678
endothelial cell proliferation	-14.7686	15	19.5556	13.8889	3.32776	AGTR1|AKT1|ALOX5|F3|FGF2|FGFR1|MTOR|HIF1A|HMOX1|PPARG|STAT1|STAT3|TGFBR1|TNF|VEGFA	-12.812
cellular response to decreased oxygen levels	-14.7048	14	22.6731	12.963	3.23216	AKT1|BCL2|CASR|MTOR|HIF1A|HMOX1|ICAM1|KCNK3|PTGS2|SRC|TERT|TP53|VEGFA|VHL	-12.7508
respiratory system development	-14.6403	15	19.1721	13.8889	3.32776	ADA|CTNNB1|EGFR|FGF2|LIPA|MME|MMP12|PDGFRA|PDGFRB|MAPK1|MAP2K1|RBP4|TGFBR2|TNF|VEGFA	-12.6887
positive regulation of lipase activity	-14.6249	11	41.5674	10.1852	2.91036	AGTR1|EDNRA|EGFR|ESR1|FGF2|FGFR1|HRAS|HTR2A|KIT|PDGFRA|PDGFRB	-12.6758
digestive tract development	-14.6124	13	26.69	12.037	3.13111	ADA|BCL2|CTNNB1|EDNRB|EGFR|HIF1A|CXCL8|KIT|PDGFRA|RET|SRC|TGFBR2|TNF	-12.6657
negative regulation of response to external stimulus	-14.6044	19	11.8236	17.5926	3.66384	ADA|ALOX5|MAPK14|ELANE|F2|FGF2|GBA|IL2|MIF|MMP12|NFKB1|SERPINE1|PDGFRA|PLAU|PLG|PPARG|SRC|TNF|TNFRSF1A	-12.6602
negative regulation of catalytic activity	-14.5659	24	7.93128	22.2222	4.00046	ABL1|AKT1|APP|CASP3|EDNRB|GBA|HRAS|MAPT|MMP9|NFKB1|SERPINE1|PPARG|PSEN1|PTGS2|RAF1|SNCA|SRC|TNF|TNNI3|TNNT2|TP53|VEGFA|PTPN22|LRRK2	-12.6246
response to tumor necrosis factor	-14.564	16	16.4895	14.8148	3.41836	AKT1|CASP3|CASP8|MAPK14|GBA|ICAM1|CXCL8|JAK2|NFKB1|MAPK1|PTGS2|STAT1|TNF|TNFRSF1A|TP53|VCAM1	-12.6246
embryo development ending in birth or egg hatching	-14.5144	22	9.06208	20.3704	3.87547	ABL1|ADA|AKT1|AR|CASP3|CASP8|CPT2|CTNNB1|ECE1|EDNRA|FGF2|FGFR1|HIF1A|PDGFRA|MAPK1|MAP2K1|PSEN1|RBP4|TGFBR1|TGFBR2|TP53|VEGFA	-12.5774
secretion by cell	-14.4934	24	7.87142	22.2222	4.00046	AGTR1|ALOX5|CASR|CFTR|EGFR|HIF1A|HMOX1|HTR2A|IL6|JAK2|KIT|NOS2|PSEN1|PTPN11|RAF1|RBP4|REN|SLC6A4|SNCA|TLR4|TNF|TNFRSF1A|TRPV4|LRRK2	-12.5588
myeloid leukocyte differentiation	-14.4837	15	18.7135	13.8889	3.32776	APP|CASP8|MAPK14|CTNNB1|MTOR|GBA|KIT|MMP9|PPARG|PSEN1|SRC|TGFBR2|TLR4|TNF|VEGFA	-12.5536
head development	-14.4814	24	7.86153	22.2222	4.00046	ABL1|APP|BCL2|CASP3|CTNNB1|EDNRA|FGF2|MTOR|GBA|HIF1A|KCNK3|MMP2|PDGFRA|MAPK1|MAP2K1|PSEN1|PTPN11|RAF1|SLC6A4|SRC|TGFBR2|TP53|CXCR4|LRRK2	-12.5536
regulation of response to wounding	-14.4812	14	21.8585	12.963	3.23216	ALOX5|F2|F3|FGF2|MTOR|HRAS|MYLK|SERPINE1|PDGFRA|PLAU|PLG|MAP2K1|TNF|CXCR4	-12.5536
regulation of generation of precursor metabolites and energy	-14.478	13	26.0741	12.037	3.13111	AKT1|APP|MTOR|HIF1A|HTR2A|NOS2|PIK3CA|PSEN1|SNCA|STAT3|TP53|VCP|TRPV4	-12.5528
chemical synaptic transmission	-14.3999	23	8.32922	21.2963	3.93947	ABL1|ADRB2|AKT1|APP|CTNNB1|EGFR|MTOR|HRAS|HTR2A|JAK2|KCNK3|KIT|MAPT|MME|MAPK1|PSEN1|PTGS2|SLC6A4|SNCA|SRC|STAT3|TNF|LRRK2	-12.4793
anterograde trans-synaptic signaling	-14.3999	23	8.32922	21.2963	3.93947	ABL1|ADRB2|AKT1|APP|CTNNB1|EGFR|MTOR|HRAS|HTR2A|JAK2|KCNK3|KIT|MAPT|MME|MAPK1|PSEN1|PTGS2|SLC6A4|SNCA|SRC|STAT3|TNF|LRRK2	-12.4793
regulation of leukocyte migration	-14.3917	15	18.4486	13.8889	3.32776	ADA|AKT1|APP|ELANE|HMOX1|ICAM1|IL6|CXCL8|MIF|SERPINE1|MAPK1|SELP|TNF|VEGFA|TRPV4	-12.4733
second-messenger-mediated signaling	-14.3869	17	14.207	15.7407	3.50437	ADA|AGTR1|CCR5|EDNRB|EGFR|MTOR|CXCL8|MAPT|NOS2|PDE4A|SELP|TNF|TNNI3|VCAM1|VEGFA|CXCR4|LRRK2	-12.4709
regulation of wound healing	-14.3041	13	25.2957	12.037	3.13111	ALOX5|F2|F3|FGF2|MTOR|HRAS|MYLK|SERPINE1|PDGFRA|PLAU|PLG|TNF|CXCR4	-12.3903
trans-synaptic signaling	-14.2981	23	8.23769	21.2963	3.93947	ABL1|ADRB2|AKT1|APP|CTNNB1|EGFR|MTOR|HRAS|HTR2A|JAK2|KCNK3|KIT|MAPT|MME|MAPK1|PSEN1|PTGS2|SLC6A4|SNCA|SRC|STAT3|TNF|LRRK2	-12.3866
immune effector process	-14.1975	22	8.74435	20.3704	3.87547	ABL1|ADA|APP|ACE|ELANE|F2|MTOR|HMOX1|ICAM1|IL2|IL6|KIT|MPO|NOS2|PSEN1|RBP4|SRC|STAT3|TLR4|TNF|TP53|PTPN22	-12.2882
digestive system development	-14.1773	13	24.7418	12.037	3.13111	ADA|BCL2|CTNNB1|EDNRB|EGFR|HIF1A|CXCL8|KIT|PDGFRA|RET|SRC|TGFBR2|TNF	-12.2703
cellular response to oxygen levels	-14.127	14	20.6236	12.963	3.23216	AKT1|BCL2|CASR|MTOR|HIF1A|HMOX1|ICAM1|KCNK3|PTGS2|SRC|TERT|TP53|VEGFA|VHL	-12.2222
regulation of protein transport	-14.1096	20	10.1456	18.5185	3.73784	ALOX5|CASR|CFTR|MAPK14|EGFR|ERBB2|HIF1A|HRAS|IL6|JAK2|NOS2|MAPK1|PSEN1|PTGS2|PTPN11|RBP4|SRC|TLR4|TNF|LRRK2	-12.207
organ growth	-14.0928	14	20.5077	12.963	3.23216	AKT1|AR|BCL2|MAPK14|ESR1|FGF2|MTOR|PDGFRB|MAPK1|PTPN11|RBP4|SLC6A4|TGFBR1|TGFBR2	-12.1924
coagulation	-14.0659	15	17.5386	13.8889	3.32776	MAPK14|F2|F3|F9|IL6|JAK2|SERPINE1|PDGFRA|PIK3CA|PLAU|PLG|PSEN1|SELP|SRC|TLR4	-12.1677
regulation of chemotaxis	-14.0371	15	17.4603	13.8889	3.32776	CASR|ELANE|F3|FGF2|FGFR1|IL6|CXCL8|MIF|SERPINE1|PDGFRA|PDGFRB|MAPK1|VEGFA|CXCR4|TRPV4	-12.1411
regulation of tube diameter	-14.0128	13	24.0399	12.037	3.13111	ADRB2|AGTR1|AKT1|CASR|ACE|ECE1|EDNRA|EDNRB|EGFR|HTR2A|ICAM1|PTGS2|SLC6A4	-12.1211
blood vessel diameter maintenance	-14.0128	13	24.0399	12.037	3.13111	ADRB2|AGTR1|AKT1|CASR|ACE|ECE1|EDNRA|EDNRB|EGFR|HTR2A|ICAM1|PTGS2|SLC6A4	-12.1211
synaptic signaling	-14.0001	23	7.97478	21.2963	3.93947	ABL1|ADRB2|AKT1|APP|CTNNB1|EGFR|MTOR|HRAS|HTR2A|JAK2|KCNK3|KIT|MAPT|MME|MAPK1|PSEN1|PTGS2|SLC6A4|SNCA|SRC|STAT3|TNF|LRRK2	-12.1105
regulation of tube size	-13.9725	13	23.8706	12.037	3.13111	ADRB2|AGTR1|AKT1|CASR|ACE|ECE1|EDNRA|EDNRB|EGFR|HTR2A|ICAM1|PTGS2|SLC6A4	-12.0851
sex differentiation	-13.9479	16	15.0608	14.8148	3.41836	AR|CCND1|BCL2|CASP3|CTNNB1|ESR1|ICAM1|KIT|PDGFRA|PDGFRB|PTPN11|RBP4|REN|SRC|TGFBR1|VEGFA	-12.0626
regulation of leukocyte cell-cell adhesion	-13.8579	17	13.1922	15.7407	3.50437	ADA|AKT1|ALOX5|CASP3|ELANE|ERBB2|ICAM1|IL2|IL6|PIK3CA|PTPN11|SELP|SRC|TGFBR2|TNF|VCAM1|PTPN22	-11.9747
regulation of blood pressure	-13.8264	14	19.6256	12.963	3.23216	ADRB2|AGTR1|AR|ACE|ECE1|EDNRA|EDNRB|HMOX1|MME|NOS2|PPARG|PTGS2|REN|TNNI3	-11.9453
positive regulation of cell-cell adhesion	-13.7791	16	14.6896	14.8148	3.41836	ADA|AKT1|ALOX5|ELANE|ICAM1|IL2|IL6|JAK2|PIK3CA|PTPN11|SELP|SRC|TGFBR2|TNF|VCAM1|PTPN22	-11.9001
chordate embryonic development	-13.729	21	8.93239	19.4444	3.80832	ABL1|ADA|AKT1|AR|CASP3|CASP8|CPT2|CTNNB1|ECE1|EDNRA|FGFR1|HIF1A|PDGFRA|MAPK1|MAP2K1|PSEN1|RBP4|TGFBR1|TGFBR2|TP53|VEGFA	-11.8521
positive regulation of lipid metabolic process	-13.6985	13	22.7492	12.037	3.13111	AGTR1|AKT1|F2|FGF2|MTOR|HTR2A|KIT|PDGFRA|PDGFRB|PPARG|PTGS2|SRC|TNF	-11.8236
intrinsic apoptotic signaling pathway	-13.6847	16	14.4856	14.8148	3.41836	ABL1|AKT1|BCL2|CASP3|HIF1A|HMOX1|HRAS|JAK2|MIF|MMP9|PTGS2|SRC|TNF|TNFRSF1A|TP53|LRRK2	-11.8119
cytokine-mediated signaling pathway	-13.6711	19	10.4959	17.5926	3.66384	AKT1|CASP8|CCR5|F3|HIF1A|IL6|CXCL8|JAK2|KIT|MMP12|PPARG|PTPN11|SRC|STAT1|STAT3|TNF|TNFRSF1A|TP53|CXCR4	-11.8004
regulation of extrinsic apoptotic signaling pathway	-13.6227	13	22.4479	12.037	3.13111	AKT1|AR|BCL2|FGFR1|HMOX1|ICAM1|SERPINE1|RAF1|RET|SRC|TERT|TGFBR1|TNF	-11.7552
positive regulation of leukocyte cell-cell adhesion	-13.6219	15	16.3645	13.8889	3.32776	ADA|AKT1|ALOX5|ELANE|ICAM1|IL2|IL6|PIK3CA|PTPN11|SELP|SRC|TGFBR2|TNF|VCAM1|PTPN22	-11.7552
response to amyloid-beta	-13.6172	10	44.1933	9.25926	2.78919	ADRB2|APP|ICAM1|MMP2|MMP3|MMP9|MMP12|PSEN1|TLR4|VCAM1	-11.7526
stress-activated MAPK cascade	-13.5952	15	16.2963	13.8889	3.32776	AKT1|APP|CASR|MAPK14|EGFR|HRAS|NFKB1|MAPK1|MAP2K1|TLR4|TNF|VEGFA|PTPN22|TRPV4|LRRK2	-11.7326
branching morphogenesis of an epithelial tube	-13.5853	13	22.3002	12.037	3.13111	ABL1|AR|BCL2|CASR|CTNNB1|EDNRA|ESR1|FGF2|SRC|TGFBR2|TNF|VDR|VEGFA	-11.7247
ossification	-13.5825	18	11.4193	16.6667	3.5861	ADRB2|AKT1|ALOX5|BCL2|CASR|MAPK14|CTNNB1|EGFR|FGF2|HIF1A|IL6|MMP2|MMP9|PPARG|MAPK1|PTGS2|PTPN11|TNF	-11.7239
regulation of cytosolic calcium ion concentration	-13.4875	17	12.5214	15.7407	3.50437	ABL1|AGTR1|BCL2|CCR5|EDNRA|EDNRB|ESR1|F2|FGF2|HTR2A|IL2|JAK2|KCNK3|PDGFRA|SNCA|CXCR4|TRPV4	-11.6309
morphogenesis of a branching structure	-13.4795	14	18.5298	12.963	3.23216	ABL1|AR|BCL2|CASR|CTNNB1|EDNRA|ESR1|FGF2|SRC|TGFBR2|TNF|VDR|VEGFA|LRRK2	-11.6249
cellular response to reactive oxygen species	-13.4745	13	21.8686	12.037	3.13111	ABL1|AKT1|EGFR|IL6|MAPT|MMP2|MMP9|MPO|PDGFRA|MAPK1|PTPN11|SRC|LRRK2	-11.6218
neuron apoptotic process	-13.4376	15	15.8988	13.8889	3.32776	APP|BCL2|CASP3|CTNNB1|GBA|HIF1A|HMOX1|HRAS|JAK2|PIK3CA|PSEN1|SNCA|TERT|TNF|TP53	-11.5869
regulation of production of miRNAs involved in gene silencing by miRNA	-13.4338	8	83.437	7.40741	2.52005	EGFR|ESR1|IL6|MAP2K1|STAT3|TERT|TNF|TP53	-11.5851
calcium ion transport	-13.3863	18	11.1216	16.6667	3.5861	ABL1|AKT1|BCL2|CASR|CCR5|CTNNB1|F2|FGF2|HTR2A|ICAM1|MYLK|PDGFRB|PSEN1|PTGS2|SNCA|VDR|CXCR4|TRPV4	-11.5412
stress-activated protein kinase signaling cascade	-13.386	15	15.7706	13.8889	3.32776	AKT1|APP|CASR|MAPK14|EGFR|HRAS|NFKB1|MAPK1|MAP2K1|TLR4|TNF|VEGFA|PTPN22|TRPV4|LRRK2	-11.5412
renal system development	-13.3428	16	13.7685	14.8148	3.41836	AGTR1|BCL2|CTNNB1|ACE|FGF2|MME|MMP9|PDGFRA|PDGFRB|RBP4|REN|RET|STAT1|TGFBR1|VEGFA|LRRK2	-11.4998
regulation of secretion by cell	-13.34	20	9.22976	18.5185	3.73784	AGTR1|ALOX5|CASR|CFTR|EGFR|HIF1A|HMOX1|HTR2A|IL6|JAK2|NOS2|PTPN11|RBP4|REN|SLC6A4|SNCA|TLR4|TNF|TNFRSF1A|LRRK2	-11.499
calcium-mediated signaling	-13.3287	14	18.0711	12.963	3.23216	ADA|AGTR1|CCR5|EDNRB|EGFR|MTOR|CXCL8|MAPT|SELP|TNF|TNNI3|VCAM1|CXCR4|LRRK2	-11.4896
epithelial cell differentiation	-13.3253	21	8.51564	19.4444	3.80832	ABL1|AKT1|AR|CCND1|CASP3|CTNNB1|ESR1|FGF2|HIF1A|ICAM1|MMP9|SERPINE1|PPARG|MAP2K1|SRC|STAT1|TNF|TNFRSF1A|VDR|VEGFA|CXCR4	-11.4881
mononuclear cell differentiation	-13.3164	18	11.0172	16.6667	3.5861	ABL1|ADA|BCL2|CTNNB1|ERBB2|MTOR|GBA|IL2|IL6|KIT|PPARG|PSEN1|STAT3|TGFBR2|TP53|VCAM1|VEGFA|PTPN22	-11.4811
regulation of production of small RNA involved in gene silencing by RNA	-13.2755	8	80.2279	7.40741	2.52005	EGFR|ESR1|IL6|MAP2K1|STAT3|TERT|TNF|TP53	-11.442
regulation of protein-containing complex assembly	-13.2128	18	10.8642	16.6667	3.5861	ABL1|ESR1|MTOR|GBA|ICAM1|MAPT|MMP1|MMP3|PTPN11|RAF1|SELP|SNCA|SRC|TLR4|TNF|TP53|VCP|VEGFA	-11.3815
hormone transport	-13.2112	16	13.5011	14.8148	3.41836	AGTR1|ALOX5|CASR|CFTR|EGFR|HIF1A|IL6|JAK2|NOS2|PTPN11|RAF1|RBP4|REN|TNF|TTR|TRPV4	-11.3815
stem cell differentiation	-13.1819	14	17.6346	12.963	3.23216	ABL1|CTNNB1|ACE|EDNRA|EDNRB|ESR1|FGF2|HIF1A|KIT|PDGFRA|MAPK1|RET|STAT3|TP53	-11.3541
leukocyte cell-cell adhesion	-13.1561	17	11.9477	15.7407	3.50437	ADA|AKT1|ALOX5|CASP3|ELANE|ERBB2|ICAM1|IL2|IL6|PIK3CA|PTPN11|SELP|SRC|TGFBR2|TNF|VCAM1|PTPN22	-11.3301
negative regulation of neuron death	-13.153	14	17.5499	12.963	3.23216	AKT1|BCL2|CTNNB1|GBA|HIF1A|HMOX1|HRAS|JAK2|PIK3CA|PSEN1|SNCA|STAT3|TERT|LRRK2	-11.3289
positive regulation of growth	-13.1101	15	15.1008	13.8889	3.32776	AKT1|BCL2|MAPK14|EGFR|ERBB2|F2|FGF2|MTOR|IL2|MAPT|MAPK1|TGFBR1|TGFBR2|VEGFA|CXCR4	-11.2878
regulation of cysteine-type endopeptidase activity involved in apoptotic process	-13.0389	14	17.2187	12.963	3.23216	AKT1|CASP8|F3|JAK2|MAPT|MMP9|PPARG|PTGS2|RAF1|SNCA|SRC|TNF|VCP|VEGFA	-11.2202
regulation of neuron apoptotic process	-13.0389	14	17.2187	12.963	3.23216	BCL2|CASP3|CTNNB1|GBA|HIF1A|HMOX1|HRAS|JAK2|PIK3CA|PSEN1|SNCA|TERT|TNF|TP53	-11.2202
positive regulation of cytosolic calcium ion concentration	-12.9978	16	13.0779	14.8148	3.41836	ABL1|AGTR1|BCL2|CCR5|EDNRA|EDNRB|ESR1|F2|FGF2|HTR2A|IL2|JAK2|PDGFRA|SNCA|CXCR4|TRPV4	-11.182
regulation of proteolysis	-12.9971	22	7.62805	20.3704	3.87547	AKT1|APP|CASP8|F2|F3|GBA|JAK2|MAPT|MMP9|SERPINE1|PPARG|PSEN1|PTGS2|RAF1|SNCA|SRC|STAT3|TNF|TP53|VCP|VEGFA|LRRK2	-11.182
regulation of autophagy	-12.9769	16	13.037	14.8148	3.41836	ABL1|ADRB2|AKT1|BCL2|CASP3|MTOR|GBA|HIF1A|HMOX1|MAPT|PIK3CA|SNCA|STAT3|TP53|PTPN22|LRRK2	-11.1637
negative regulation of extrinsic apoptotic signaling pathway	-12.9267	11	29.5685	10.1852	2.91036	AKT1|AR|BCL2|HMOX1|ICAM1|SERPINE1|RAF1|SRC|TERT|TGFBR1|TNF	-11.1152
cell maturation	-12.9201	13	19.8224	12.037	3.13111	APP|BCL2|CFTR|CTNNB1|EDNRB|MTOR|GBA|HIF1A|PPARG|REN|RET|VEGFA|LRRK2	-11.1105
positive regulation of cellular component biogenesis	-12.8909	19	9.49056	17.5926	3.66384	ABL1|ESR1|MTOR|HRAS|ICAM1|KIT|MAPT|MMP1|MMP3|PIK3CA|PTPN11|SNCA|SRC|TGFBR1|TLR4|TNF|TP53|VCP|VEGFA	-11.0844
cell aging	-12.8905	12	23.7037	11.1111	3.02406	ABL1|BCL2|MAPK14|MTOR|HRAS|ICAM1|MIF|MME|SERPINE1|MAP2K1|TERT|TP53	-11.0844
response to nutrient	-12.8874	13	19.7071	12.037	3.13111	ADA|CCND1|CASR|EGFR|MTOR|HMOX1|PPARG|PTGS2|SLC6A4|STAT1|TGFBR2|VCAM1|VDR	-11.083
blood coagulation	-12.872	14	16.7448	12.963	3.23216	MAPK14|F2|F3|F9|IL6|JAK2|SERPINE1|PDGFRA|PIK3CA|PLAU|PLG|SELP|SRC|TLR4	-11.0694
mammary gland epithelium development	-12.832	10	37.2487	9.25926	2.78919	AKT1|AR|CCND1|ESR1|FGF2|HIF1A|JAK2|MAPK1|SRC|VDR	-11.0312
regulation of cellular protein localization	-12.8175	19	9.40052	17.5926	3.66384	AKT1|AR|MAPK14|CTNNB1|EGFR|ERBB2|F2|HRAS|JAK2|MAPT|MAPK1|PSEN1|PTGS2|PTPN11|SRC|TERT|TNF|VCP|LRRK2	-11.0201
multi-multicellular organism process	-12.8175	14	16.5926	12.963	3.23216	AKT1|AR|BCL2|COMT|ESR1|MTOR|MMP2|MMP9|MAPK1|PTGS2|SLC6A4|TGFBR2|VDR|VEGFA	-11.0201
autophagy	-12.8029	19	9.38272	17.5926	3.66384	ABL1|ADRB2|AKT1|BCL2|CASP3|MTOR|GBA|HIF1A|HMOX1|MAPT|PIK3CA|PSEN1|SNCA|SRC|STAT3|TP53|VCP|PTPN22|LRRK2	-11.009
process utilizing autophagic mechanism	-12.8029	19	9.38272	17.5926	3.66384	ABL1|ADRB2|AKT1|BCL2|CASP3|MTOR|GBA|HIF1A|HMOX1|MAPT|PIK3CA|PSEN1|SNCA|SRC|STAT3|TP53|VCP|PTPN22|LRRK2	-11.009
regulation of leukocyte activation	-12.7753	20	8.6053	18.5185	3.73784	ABL1|ADA|AKT1|BCL2|CASP3|CTNNB1|ERBB2|HMOX1|IL2|IL6|MIF|PIK3CA|PTPN11|SNCA|SRC|TGFBR2|TLR4|VCAM1|PTPN22|LRRK2	-10.9831
hemostasis	-12.7367	14	16.3694	12.963	3.23216	MAPK14|F2|F3|F9|IL6|JAK2|SERPINE1|PDGFRA|PIK3CA|PLAU|PLG|SELP|SRC|TLR4	-10.9462
positive regulation of epithelial cell migration	-12.7266	13	19.1504	12.037	3.13111	ABL1|AKT1|MAPK14|FGF2|FGFR1|MTOR|HIF1A|HMOX1|MMP9|PTGS2|SRC|TGFBR2|VEGFA	-10.9395
tissue remodeling	-12.7266	13	19.1504	12.037	3.13111	ADRB2|CTNNB1|ACE|EGFR|HIF1A|IL2|IL6|LIPA|MMP2|PLG|SRC|TP53|VDR	-10.9395
myeloid leukocyte activation	-12.6835	14	16.2239	12.963	3.23216	APP|HMOX1|IL6|CXCL8|JAK2|KIT|MAPT|MIF|PSEN1|SNCA|TGFBR2|TLR4|TNF|LRRK2	-10.8981
regulation of ion transport	-12.6732	21	7.8785	19.4444	3.80832	ABL1|ADRB2|AKT1|APP|BCL2|CASR|CFTR|CTNNB1|F2|MTOR|HTR2A|ICAM1|MMP9|MYLK|PDGFRB|ABCB1|PSEN1|PTGS2|SLC6A4|SNCA|CXCR4	-10.8894
regulation of gene silencing by miRNA	-12.6364	9	47.8912	8.33333	2.65952	EGFR|ESR1|IL6|PPARG|MAP2K1|STAT3|TERT|TNF|TP53	-10.8543
receptor signaling pathway via STAT	-12.6324	13	18.8313	12.037	3.13111	F2|IL2|IL6|JAK2|KIT|PPARG|RET|STAT1|STAT3|TNF|TNFRSF1A|VEGFA|VHL	-10.8521
protein autophosphorylation	-12.6308	14	16.0809	12.963	3.23216	ABL1|AKT1|ACE|EGFR|ERBB2|FGFR1|MTOR|JAK2|KIT|PDGFRA|PDGFRB|SRC|VEGFA|LRRK2	-10.8521
mammary gland development	-12.5817	12	22.3492	11.1111	3.02406	AKT1|AR|CCND1|ESR1|FGF2|HIF1A|JAK2|MAPK1|SRC|TGFBR2|VDR|VEGFA	-10.8048
cellular response to tumor necrosis factor	-12.5786	14	15.9405	12.963	3.23216	AKT1|CASP8|MAPK14|GBA|ICAM1|CXCL8|JAK2|NFKB1|MAPK1|STAT1|TNF|TNFRSF1A|TP53|VCAM1	-10.8048
anatomical structure maturation	-12.5786	14	15.9405	12.963	3.23216	APP|BCL2|CFTR|CTNNB1|EDNRB|MTOR|GBA|HIF1A|MMP2|PPARG|REN|RET|VEGFA|LRRK2	-10.8048
negative regulation of transport	-12.545	18	9.92248	16.6667	3.5861	ADA|AKT1|APP|BCL2|COMT|MTOR|HMOX1|HTR2A|ICAM1|MMP9|NFKB1|PSEN1|PTGS2|PTPN11|SNCA|TNF|TNFRSF1A|LRRK2	-10.7739
positive regulation of chemotaxis	-12.5444	12	22.1907	11.1111	3.02406	CASR|F3|FGF2|FGFR1|IL6|CXCL8|SERPINE1|PDGFRB|MAPK1|VEGFA|CXCR4|TRPV4	-10.7739
morphogenesis of a branching epithelium	-12.54	13	18.5226	12.037	3.13111	ABL1|AR|BCL2|CASR|CTNNB1|EDNRA|ESR1|FGF2|SRC|TGFBR2|TNF|VDR|VEGFA	-10.7711
positive regulation of reactive oxygen species metabolic process	-12.459	10	34.308	9.25926	2.78919	AGTR1|MAPK14|EGFR|F2|MAPT|PDGFRB|SNCA|TGFBR2|TLR4|TP53	-10.6917
regulation of oxidoreductase activity	-12.447	11	26.8051	10.1852	2.91036	ABL1|AGTR1|AKT1|EGFR|HIF1A|NFKB1|SNCA|TERT|TNF|VDR|LRRK2	-10.6813
sensory organ development	-12.4202	19	8.92626	17.5926	3.66384	BCL2|CTNNB1|ECE1|EGFR|FGF2|HIF1A|KCNK3|KIT|PDGFRA|PDGFRB|MAPK1|PSEN1|PTPN11|RBP4|RET|STAT3|TGFBR1|TGFBR2|VEGFA	-10.6561
regulation of posttranscriptional gene silencing	-12.3875	9	45.1282	8.33333	2.65952	EGFR|ESR1|IL6|PPARG|MAP2K1|STAT3|TERT|TNF|TP53	-10.625
regulation of phosphatidylinositol 3-kinase signaling	-12.3569	11	26.3133	10.1852	2.91036	EGFR|F2|FGF2|FGFR1|JAK2|KIT|PDGFRA|PDGFRB|SELP|SRC|TNF	-10.596
regulation of cysteine-type endopeptidase activity	-12.3497	14	15.3377	12.963	3.23216	AKT1|CASP8|F3|JAK2|MAPT|MMP9|PPARG|PTGS2|RAF1|SNCA|SRC|TNF|VCP|VEGFA	-10.5904
regulation of epithelial cell migration	-12.3314	15	13.3485	13.8889	3.32776	ABL1|AKT1|MAPK14|FGF2|FGFR1|MTOR|HIF1A|HMOX1|MMP9|PPARG|PTGS2|SRC|TGFBR2|TNF|VEGFA	-10.5753
mononuclear cell proliferation	-12.3314	15	13.3485	13.8889	3.32776	ABL1|ADA|BCL2|CASP3|CTNNB1|ACE|ERBB2|IL2|IL6|MIF|TGFBR2|TLR4|TP53|VCAM1|PTPN22	-10.5753
kidney development	-12.3101	15	13.3031	13.8889	3.32776	AGTR1|BCL2|CTNNB1|ACE|FGF2|MME|MMP9|PDGFRA|PDGFRB|REN|RET|STAT1|TGFBR1|VEGFA|LRRK2	-10.5555
regulation of gene silencing by RNA	-12.3081	9	44.2767	8.33333	2.65952	EGFR|ESR1|IL6|PPARG|MAP2K1|STAT3|TERT|TNF|TP53	-10.555
positive regulation of cell activation	-12.2867	17	10.5538	15.7407	3.50437	ADA|AKT1|BCL2|IL2|IL6|JAK2|MIF|PDGFRB|PIK3CA|PTPN11|SELP|SRC|TGFBR2|TLR4|VCAM1|PTPN22|LRRK2	-10.5353
positive regulation of phosphatidylinositol 3-kinase signaling	-12.2843	10	33.0052	9.25926	2.78919	F2|FGF2|FGFR1|JAK2|KIT|PDGFRA|PDGFRB|SELP|SRC|TNF	-10.5344
positive regulation of endothelial cell proliferation	-12.2685	11	25.8392	10.1852	2.91036	AGTR1|AKT1|F3|FGF2|FGFR1|MTOR|HIF1A|HMOX1|STAT3|TGFBR1|VEGFA	-10.5207
cognition	-12.2675	15	13.2132	13.8889	3.32776	APP|CASP3|COMT|EGFR|MTOR|HIF1A|HTR2A|KIT|MAPT|MME|MAPK1|PSEN1|PTGS2|SLC6A4|TNF	-10.5207
female pregnancy	-12.2432	13	17.5628	12.037	3.13111	AKT1|AR|BCL2|COMT|ESR1|MTOR|MMP2|MMP9|MAPK1|PTGS2|TGFBR2|VDR|VEGFA	-10.498
positive regulation of cell development	-12.2253	15	13.1245	13.8889	3.32776	ABL1|BCL2|CTNNB1|EGFR|MTOR|HIF1A|IL6|KIT|MAPT|MME|MAP2K1|RET|TNF|VEGFA|CXCR4	-10.4831
hormone secretion	-12.2253	15	13.1245	13.8889	3.32776	AGTR1|ALOX5|CASR|CFTR|EGFR|HIF1A|IL6|JAK2|NOS2|PTPN11|RAF1|RBP4|REN|TNF|TRPV4	-10.4831
mononuclear cell migration	-12.1575	13	17.294	12.037	3.13111	AKT1|ALOX5|APP|CCR5|GBA|ICAM1|IL6|SERPINE1|MAPK1|RET|TNF|CXCR4|TRPV4	-10.4168
positive regulation of protein transport	-12.1418	15	12.9507	13.8889	3.32776	CASR|CFTR|MAPK14|EGFR|ERBB2|HIF1A|HRAS|JAK2|MAPK1|PSEN1|PTGS2|RBP4|SRC|TLR4|TNF	-10.4026
platelet-derived growth factor receptor signaling pathway	-12.0793	9	41.9048	8.33333	2.65952	ABL1|F3|JAK2|PDGFRA|PDGFRB|PTPN11|SNCA|SRC|VEGFA	-10.3416
embryonic organ development	-12.0748	17	10.2369	15.7407	3.50437	ADA|AKT1|CASP8|CTNNB1|HIF1A|CXCL8|KIT|PDGFRA|MAPK1|MAP2K1|PSEN1|RBP4|TGFBR1|TGFBR2|TNF|TP53|VEGFA	-10.3386
regulation of endopeptidase activity	-12.0428	17	10.1899	15.7407	3.50437	AKT1|APP|CASP8|F3|JAK2|MAPT|MMP9|SERPINE1|PPARG|PTGS2|RAF1|SNCA|SRC|STAT3|TNF|VCP|VEGFA	-10.3081
skeletal system development	-12.0237	18	9.23885	16.6667	3.5861	MAPK14|CTNNB1|FGF2|FGFR1|HIF1A|KIT|MMP2|MMP9|PDGFRA|PSEN1|PTPN11|RBP4|SRC|TGFBR1|TGFBR2|TP53|VDR|TRPV4	-10.2905
positive regulation of organelle organization	-12.0055	19	8.45405	17.5926	3.66384	ABL1|ADRB2|CTNNB1|MTOR|HIF1A|HRAS|ICAM1|MAPT|MMP9|PDGFRB|MAPK1|SNCA|SRC|TGFBR1|TNF|TP53|VEGFA|TRPV4|LRRK2	-10.2739
learning or memory	-11.9419	14	14.3152	12.963	3.23216	APP|CASP3|COMT|EGFR|MTOR|HIF1A|HTR2A|KIT|MAPT|MME|MAPK1|PSEN1|PTGS2|SLC6A4	-10.2117
T cell differentiation	-11.9188	14	14.2593	12.963	3.23216	ABL1|ADA|BCL2|CTNNB1|ERBB2|MTOR|GBA|IL2|IL6|KIT|STAT3|TGFBR2|TP53|PTPN22	-10.1901
regulation of nervous system development	-11.9165	17	10.0059	15.7407	3.50437	AKT1|CTNNB1|TYMP|EGFR|F2|MTOR|HIF1A|IL6|KIT|MAPT|MME|MAP2K1|PSEN1|TNF|TP53|VEGFA|CXCR4	-10.1892
regulation of blood circulation	-11.8958	14	14.2038	12.963	3.23216	ADA|AGTR1|AKT1|CASR|ACE|ECE1|EGFR|HTR2A|ICAM1|IL2|JAK2|PTGS2|TNNI3|TNNT2	-10.1701
negative regulation of autophagy	-11.8518	10	29.9702	9.25926	2.78919	AKT1|BCL2|MTOR|HMOX1|PIK3CA|SNCA|STAT3|TP53|PTPN22|LRRK2	-10.1275
cellular component disassembly	-11.8388	17	9.89418	15.7407	3.50437	ADRB2|ELANE|GBA|HIF1A|IL6|MMP1|MMP2|MMP3|MMP9|MMP12|PIK3CA|PLG|TGFBR1|TNF|TP53|VCP|TRPV4	-10.116
glucose homeostasis	-11.8275	14	14.0399	12.963	3.23216	AKT1|ALOX5|CASR|CFTR|HIF1A|ICAM1|IL6|PIK3CA|PPARG|PTPN11|RAF1|RBP4|STAT3|TRPV4	-10.1076
positive regulation of DNA-binding transcription factor activity	-11.8275	14	14.0399	12.963	3.23216	AKT1|APP|AR|CTNNB1|ESR1|ICAM1|IL6|JAK2|KIT|PPARG|STAT3|TLR4|TNF|VEGFA	-10.1076
positive regulation of establishment of protein localization	-11.8193	15	12.2991	13.8889	3.32776	CASR|CFTR|MAPK14|EGFR|ERBB2|HIF1A|HRAS|JAK2|MAPK1|PSEN1|PTGS2|RBP4|SRC|TLR4|TNF	-10.1008
carbohydrate homeostasis	-11.8049	14	13.9861	12.963	3.23216	AKT1|ALOX5|CASR|CFTR|HIF1A|ICAM1|IL6|PIK3CA|PPARG|PTPN11|RAF1|RBP4|STAT3|TRPV4	-10.0879
negative regulation of gene silencing by miRNA	-11.788	7	82.963	6.48148	2.36905	ESR1|IL6|PPARG|STAT3|TERT|TNF|TP53	-10.0724
negative regulation of catabolic process	-11.7415	15	12.1463	13.8889	3.32776	AKT1|BCL2|MAPK14|EGFR|MTOR|HMOX1|NOS2|PIK3CA|PSEN1|SNCA|STAT3|TNF|TP53|PTPN22|LRRK2	-10.0273
negative regulation of intracellular signal transduction	-11.7024	18	8.83867	16.6667	3.5861	ABL1|AKT1|BCL2|CASP8|MAPK14|ESR1|MTOR|GBA|HIF1A|MIF|MMP9|PPARG|PTGS2|SRC|STAT1|TLR4|PTPN22|LRRK2	-9.98964
regulation of lipid metabolic process	-11.6077	15	11.8879	13.8889	3.32776	AGTR1|AKT1|F2|FGF2|MTOR|HTR2A|KIT|NFKB1|PDGFRA|PDGFRB|PPARG|PTGS2|SNCA|SRC|TNF	-9.89641
receptor signaling pathway via JAK-STAT	-11.6034	12	18.5141	11.1111	3.02406	F2|IL2|IL6|JAK2|KIT|RET|STAT1|STAT3|TNF|TNFRSF1A|VEGFA|VHL	-9.89344
regulation of peptidase activity	-11.5965	17	9.553	15.7407	3.50437	AKT1|APP|CASP8|F3|JAK2|MAPT|MMP9|SERPINE1|PPARG|PTGS2|RAF1|SNCA|SRC|STAT3|TNF|VCP|VEGFA	-9.88802
gonad development	-11.4935	13	15.3377	12.037	3.13111	AR|CCND1|BCL2|CASP3|ESR1|ICAM1|KIT|PDGFRA|PDGFRB|REN|SRC|TGFBR1|VEGFA	-9.7864
negative regulation of posttranscriptional gene silencing	-11.4833	7	76.0494	6.48148	2.36905	ESR1|IL6|PPARG|STAT3|TERT|TNF|TP53	-9.77903
negative regulation of gene silencing by RNA	-11.4833	7	76.0494	6.48148	2.36905	ESR1|IL6|PPARG|STAT3|TERT|TNF|TP53	-9.77903
positive regulation of cellular protein localization	-11.4771	14	13.226	12.963	3.23216	AKT1|MAPK14|EGFR|ERBB2|F2|HRAS|JAK2|MAPT|MAPK1|PSEN1|PTGS2|SRC|TERT|TNF	-9.7742
response to steroid hormone	-11.422	15	11.5372	13.8889	3.32776	AR|CCND1|BCL2|CASP3|EGFR|ESR1|GBA|NR3C1|ICAM1|IL6|JAK2|PTGS2|SRC|TGFBR2|TNF	-9.72052
positive regulation of pri-miRNA transcription by RNA polymerase II	-11.4192	8	49.6649	7.40741	2.52005	FGF2|NR3C1|HIF1A|PPARG|STAT3|TERT|TNF|TP53	-9.7191
regulation of vasoconstriction	-11.4042	9	35.5556	8.33333	2.65952	AGTR1|AKT1|CASR|ACE|ECE1|EGFR|HTR2A|ICAM1|PTGS2	-9.7054
developmental maturation	-11.393	14	13.037	12.963	3.23216	APP|BCL2|CFTR|CTNNB1|EDNRB|MTOR|GBA|HIF1A|MMP2|PPARG|REN|RET|VEGFA|LRRK2	-9.69558
endothelial cell migration	-11.3721	14	12.9906	12.963	3.23216	ABL1|AKT1|MAPK14|FGF2|FGFR1|HIF1A|HMOX1|PIK3CA|PPARG|PTGS2|STAT1|TGFBR1|TNF|VEGFA	-9.67612
positive regulation of neuron death	-11.3681	10	26.8805	9.25926	2.78919	ABL1|CASP3|CASP8|CTNNB1|MTOR|MAPT|SNCA|TLR4|TNF|TP53	-9.67351
protein processing	-11.3463	13	14.9323	12.037	3.13111	CASP3|CASP8|ACE|ECE1|F3|F9|MME|SERPINE1|PLAU|PSEN1|REN|SRC|LRRK2	-9.65435
development of primary sexual characteristics	-11.3463	13	14.9323	12.037	3.13111	AR|CCND1|BCL2|CASP3|ESR1|ICAM1|KIT|PDGFRA|PDGFRB|REN|SRC|TGFBR1|VEGFA	-9.65435
production of molecular mediator involved in inflammatory response	-11.3228	10	26.6062	9.25926	2.78919	ALOX5|MAPK14|F2|HIF1A|IL6|NOS2|SERPINE1|STAT3|TLR4|TNF	-9.63222
response to temperature stimulus	-11.3076	12	17.4798	11.1111	3.02406	ADRB2|AKT1|CASP8|CREBBP|MTOR|HMOX1|HTR2A|MAPT|PTGS2|VCP|CXCR4|TRPV4	-9.61837
cell growth	-11.2923	17	9.13937	15.7407	3.50437	ABL1|AGTR1|AKT1|APP|BCL2|CTNNB1|EGFR|ERBB2|F2|MTOR|IL2|MAPT|TGFBR1|TGFBR2|TP53|VEGFA|CXCR4	-9.60442
fat cell differentiation	-11.2742	13	14.7375	12.037	3.13111	ADRB2|AKT1|ALOX5|CCND1|MAPK14|MTOR|HTR2A|IL6|PDGFRA|PPARG|PTGS2|TNF|TRPV4	-9.5877
positive regulation of angiogenesis	-11.2506	12	17.2867	11.1111	3.02406	ABL1|F3|FGF2|HIF1A|HMOX1|CXCL8|SERPINE1|STAT3|TERT|TGFBR2|VEGFA|CXCR4	-9.56672
positive regulation of vasculature development	-11.2506	12	17.2867	11.1111	3.02406	ABL1|F3|FGF2|HIF1A|HMOX1|CXCL8|SERPINE1|STAT3|TERT|TGFBR2|VEGFA|CXCR4	-9.56672
lymphocyte proliferation	-11.1882	14	12.5875	12.963	3.23216	ABL1|ADA|BCL2|CASP3|CTNNB1|ERBB2|IL2|IL6|MIF|TGFBR2|TLR4|TP53|VCAM1|PTPN22	-9.50568
thymus development	-11.1618	8	46.3539	7.40741	2.52005	ABL1|BCL2|CTNNB1|MAPK1|MAP2K1|PSEN1|RAF1|TGFBR1	-9.4806
mesenchyme development	-11.1482	14	12.5013	12.963	3.23216	BCL2|CTNNB1|EDNRA|EDNRB|FGFR1|MTOR|HIF1A|IL6|PDGFRB|MAPK1|RET|STAT1|TGFBR1|TGFBR2	-9.46831
peptide hormone secretion	-11.1331	13	14.3628	12.037	3.13111	ALOX5|CASR|CFTR|EGFR|HIF1A|IL6|JAK2|NOS2|PTPN11|RAF1|RBP4|TNF|TRPV4	-9.4546
mesenchymal cell differentiation	-11.087	13	14.2421	12.037	3.13111	BCL2|CTNNB1|EDNRA|EDNRB|FGFR1|MTOR|HIF1A|IL6|MAPK1|RET|STAT1|TGFBR1|TGFBR2	-9.40976
protein maturation	-11.069	14	12.3323	12.963	3.23216	CASP3|CASP8|CREBBP|ACE|ECE1|F3|F9|MME|SERPINE1|PLAU|PSEN1|REN|SRC|LRRK2	-9.39309
cytokine production involved in inflammatory response	-11.0508	9	32.5926	8.33333	2.65952	ALOX5|MAPK14|F2|HIF1A|IL6|NOS2|STAT3|TLR4|TNF	-9.37747
regulation of cytokine production involved in inflammatory response	-11.0508	9	32.5926	8.33333	2.65952	ALOX5|MAPK14|F2|HIF1A|IL6|NOS2|STAT3|TLR4|TNF	-9.37747
positive regulation of protein-containing complex assembly	-11.0185	13	14.0649	12.037	3.13111	ESR1|MTOR|ICAM1|MAPT|MMP1|MMP3|SNCA|SRC|TLR4|TNF|TP53|VCP|VEGFA	-9.34652
peptide secretion	-10.9959	13	14.0067	12.037	3.13111	ALOX5|CASR|CFTR|EGFR|HIF1A|IL6|JAK2|NOS2|PTPN11|RAF1|RBP4|TNF|TRPV4	-9.32521
placenta development	-10.9854	11	19.7803	10.1852	2.91036	ADA|AKT1|CASP8|MAPK14|HIF1A|MME|PPARG|MAPK1|MAP2K1|PTGS2|VDR	-9.31607
regulation of neurogenesis	-10.9829	15	10.7448	13.8889	3.32776	CTNNB1|EGFR|F2|MTOR|HIF1A|IL6|KIT|MAPT|MME|MAP2K1|PSEN1|TNF|TP53|VEGFA|CXCR4	-9.31607
regulation of binding	-10.9829	15	10.7448	13.8889	3.32776	ABL1|ADRB2|AKT1|APP|CTNNB1|ACE|HMOX1|JAK2|MMP9|PPARG|PSEN1|SRC|TERT|TGFBR1|LRRK2	-9.31607
response to hydrogen peroxide	-10.9527	11	19.6449	10.1852	2.91036	ABL1|ADA|BCL2|CASP3|HMOX1|IL6|PDGFRB|PTPN11|SRC|STAT1|LRRK2	-9.28813
extracellular matrix organization	-10.9524	14	12.0873	12.963	3.23216	ABL1|APP|ELANE|IL6|MMP1|MMP2|MMP3|MMP9|MMP12|PDGFRA|PLG|TGFBR1|TNF|TNFRSF1A	-9.28813
cellular response to extracellular stimulus	-10.951	13	13.8919	12.037	3.13111	ALB|BCL2|CASR|COMT|MTOR|GBA|HMOX1|ICAM1|MAPK1|TP53|VCAM1|VDR|LRRK2	-9.28797
regulation of transmembrane transport	-10.9448	18	7.9548	16.6667	3.5861	ABL1|ADRB2|AKT1|APP|BCL2|BRAF|CFTR|MAPK14|EDNRA|F2|MTOR|MMP9|ABCB1|PSEN1|PTPN11|SNCA|TERT|TNF	-9.28301
negative regulation of cell adhesion	-10.9333	14	12.0474	12.963	3.23216	ABL1|AKT1|CASP3|ERBB2|IL2|JAK2|MMP12|SERPINE1|PLG|PTPN11|SRC|VEGFA|PTPN22|TRPV4	-9.27402
extracellular structure organization	-10.9333	14	12.0474	12.963	3.23216	ABL1|APP|ELANE|IL6|MMP1|MMP2|MMP3|MMP9|MMP12|PDGFRA|PLG|TGFBR1|TNF|TNFRSF1A	-9.27402
amide transport	-10.9141	14	12.0078	12.963	3.23216	ALOX5|CASR|CFTR|EGFR|HIF1A|IL6|JAK2|NOS2|ABCB1|PTPN11|RAF1|RBP4|TNF|TRPV4	-9.25616
regulation of leukocyte proliferation	-10.9065	13	13.779	12.037	3.13111	ADA|BCL2|CASP3|CTNNB1|ERBB2|IL2|IL6|MIF|MAPK1|TGFBR2|TLR4|VCAM1|PTPN22	-9.24976
in utero embryonic development	-10.8991	15	10.5992	13.8889	3.32776	ADA|AKT1|AR|CASP8|CPT2|CTNNB1|EDNRA|HIF1A|PDGFRA|MAPK1|MAP2K1|TGFBR1|TGFBR2|TP53|VEGFA	-9.24362
external encapsulating structure organization	-10.8951	14	11.9684	12.963	3.23216	ABL1|APP|ELANE|IL6|MMP1|MMP2|MMP3|MMP9|MMP12|PDGFRA|PLG|TGFBR1|TNF|TNFRSF1A	-9.24087
response to estrogen	-10.8859	9	31.2889	8.33333	2.65952	AR|CCND1|COMT|ESR1|GBA|HMOX1|PDGFRB|MAPK1|TGFBR2	-9.23401
monocarboxylic acid metabolic process	-10.8845	18	7.88796	16.6667	3.5861	AKT1|ALOX5|APP|CPT2|MAPK14|EPHX1|MTOR|HIF1A|HTR2A|KIT|MIF|PPARG|PSEN1|PTGS2|SNCA|STAT3|TNFRSF1A|TP53	-9.23401
embryonic morphogenesis	-10.8845	18	7.88796	16.6667	3.5861	ABL1|AR|CASP3|CREBBP|CTNNB1|ECE1|FGF2|HIF1A|MMP2|MMP9|PDGFRA|MAPK1|PSEN1|RBP4|RET|TGFBR1|TGFBR2|TP53	-9.23401
regulation of lymphocyte activation	-10.8822	17	8.60698	15.7407	3.50437	ABL1|ADA|AKT1|BCL2|CASP3|CTNNB1|ERBB2|IL2|IL6|MIF|PIK3CA|PTPN11|SRC|TGFBR2|TLR4|VCAM1|PTPN22	-9.23293
negative regulation of production of miRNAs involved in gene silencing by miRNA	-10.8711	6	104.296	5.55556	2.20414	ESR1|IL6|STAT3|TERT|TNF|TP53	-9.22309
lymphocyte differentiation	-10.8329	15	10.4856	13.8889	3.32776	ABL1|ADA|BCL2|CTNNB1|ERBB2|MTOR|GBA|IL2|IL6|KIT|STAT3|TGFBR2|TP53|VCAM1|PTPN22	-9.1861
positive regulation of proteolysis	-10.7838	15	10.4019	13.8889	3.32776	AKT1|APP|CASP8|F3|GBA|JAK2|MAPT|PPARG|PSEN1|SNCA|SRC|STAT3|TNF|VCP|LRRK2	-9.13821
positive regulation of blood vessel endothelial cell migration	-10.78	9	30.4762	8.33333	2.65952	ABL1|AKT1|MAPK14|FGF2|FGFR1|HIF1A|HMOX1|PTGS2|VEGFA	-9.13558
regulation of hormone secretion	-10.7753	13	13.4509	12.037	3.13111	AGTR1|ALOX5|CASR|CFTR|EGFR|HIF1A|IL6|JAK2|NOS2|PTPN11|RBP4|REN|TNF	-9.13329
response to alcohol	-10.7753	13	13.4509	12.037	3.13111	AKT1|CCND1|CASP8|CFTR|CCR5|CTNNB1|ICAM1|IL2|RBP4|STAT3|TGFBR1|TGFBR2|VCAM1	-9.13329
regulation of blood vessel endothelial cell migration	-10.7618	11	18.8694	10.1852	2.91036	ABL1|AKT1|MAPK14|FGF2|FGFR1|HIF1A|HMOX1|PPARG|PTGS2|TNF|VEGFA	-9.12104
acute inflammatory response	-10.7356	10	23.2804	9.25926	2.78919	EDNRB|ELANE|F2|F3|ICAM1|IL6|PTGS2|STAT3|TNF|VCAM1	-9.09678
negative regulation of hydrolase activity	-10.7351	15	10.3196	13.8889	3.32776	ABL1|AKT1|APP|HRAS|MMP9|SERPINE1|PTGS2|RAF1|SNCA|SRC|TNF|TNNI3|TNNT2|VEGFA|LRRK2	-9.09678
anatomical structure homeostasis	-10.7267	14	11.6254	12.963	3.23216	ADRB2|ALB|BCL2|CTNNB1|EGFR|HIF1A|IL6|LIPA|PTGS2|PTPN11|RBP4|SRC|TLR4|VEGFA	-9.08958
muscle system process	-10.7063	16	9.22976	14.8148	3.41836	ADA|ADRB2|EDNRA|EDNRB|MTOR|HMOX1|HTR2A|KIT|MYLK|PIK3CA|PTGS2|TNFRSF1A|TNNI3|TNNT2|CXCR4|TRPV4	-9.07033
production of miRNAs involved in gene silencing by miRNA	-10.6284	8	40.114	7.40741	2.52005	EGFR|ESR1|IL6|MAP2K1|STAT3|TERT|TNF|TP53	-8.99366
maintenance of location	-10.528	14	11.2319	12.963	3.23216	ABL1|AKT1|ALB|CCR5|F2|FGF2|GBA|HTR2A|IL6|NFKB1|PPARG|PSEN1|SNCA|TNF	-8.89521
regulation of gene silencing	-10.5276	9	28.6179	8.33333	2.65952	EGFR|ESR1|IL6|PPARG|MAP2K1|STAT3|TERT|TNF|TP53	-8.89521
peptide transport	-10.5227	13	12.8395	12.037	3.13111	ALOX5|CASR|CFTR|EGFR|HIF1A|IL6|JAK2|NOS2|PTPN11|RAF1|RBP4|TNF|TRPV4	-8.89151
dsRNA processing	-10.4905	8	38.6283	7.40741	2.52005	EGFR|ESR1|IL6|MAP2K1|STAT3|TERT|TNF|TP53	-8.86162
production of small RNA involved in gene silencing by RNA	-10.4905	8	38.6283	7.40741	2.52005	EGFR|ESR1|IL6|MAP2K1|STAT3|TERT|TNF|TP53	-8.86162
tissue homeostasis	-10.4413	13	12.6479	12.037	3.13111	ADRB2|ALB|BCL2|CTNNB1|EGFR|IL6|LIPA|PTGS2|PTPN11|RBP4|SRC|TLR4|VEGFA	-8.81363
regulation of T cell activation	-10.4401	14	11.0617	12.963	3.23216	ABL1|ADA|AKT1|CASP3|CTNNB1|ERBB2|IL2|IL6|PIK3CA|PTPN11|SRC|TGFBR2|VCAM1|PTPN22	-8.81357
positive regulation of protein kinase B signaling	-10.4347	10	21.7284	9.25926	2.78919	EGFR|F3|FGF2|FGFR1|MTOR|PIK3CA|RET|SRC|TGFBR1|TNF	-8.80932
pri-miRNA transcription by RNA polymerase II	-10.4236	8	37.9259	7.40741	2.52005	FGF2|NR3C1|HIF1A|PPARG|STAT3|TERT|TNF|TP53	-8.80055
regulation of pri-miRNA transcription by RNA polymerase II	-10.4236	8	37.9259	7.40741	2.52005	FGF2|NR3C1|HIF1A|PPARG|STAT3|TERT|TNF|TP53	-8.80055
cellular response to nutrient levels	-10.4213	12	14.6896	11.1111	3.02406	ALB|BCL2|CASR|COMT|MTOR|GBA|HMOX1|ICAM1|MAPK1|TP53|VDR|LRRK2	-8.79944
male sex differentiation	-10.3747	11	17.3827	10.1852	2.91036	AR|CCND1|BCL2|CTNNB1|ESR1|ICAM1|KIT|PDGFRA|PDGFRB|REN|TGFBR1	-8.75397
ERBB signaling pathway	-10.3628	10	21.3722	9.25926	2.78919	ABL1|AKT1|BRAF|EGFR|MMP9|PIK3CA|MAPK1|PSEN1|PTPN11|SRC	-8.74325
muscle tissue development	-10.3604	15	9.70499	13.8889	3.32776	BCL2|MAPK14|CTNNB1|FGF2|MTOR|MYLK|PDGFRA|PDGFRB|MAPK1|RBP4|TGFBR1|TGFBR2|TNNI3|TNNT2|VEGFA	-8.74196
positive regulation of cell growth	-10.3463	11	17.278	10.1852	2.91036	AKT1|BCL2|EGFR|ERBB2|F2|MTOR|IL2|MAPT|TGFBR1|VEGFA|CXCR4	-8.72901
JNK cascade	-10.3181	11	17.1745	10.1852	2.91036	AKT1|APP|CASR|EGFR|HRAS|NFKB1|TLR4|TNF|PTPN22|TRPV4|LRRK2	-8.70307
response to corticosteroid	-10.3181	11	17.1745	10.1852	2.91036	CCND1|BCL2|CASP3|EGFR|GBA|NR3C1|ICAM1|IL6|PTGS2|SRC|TNF	-8.70307
hormone metabolic process	-10.3041	12	14.3527	11.1111	3.02406	COMT|ACE|ECE1|ESR1|HIF1A|MME|NFKB1|PDGFRA|PTPN11|RBP4|REN|TTR	-8.69019
epithelial cell apoptotic process	-10.2922	10	21.0275	9.25926	2.78919	ABL1|MTOR|HMOX1|ICAM1|IL6|JAK2|SERPINE1|TERT|TGFBR2|TNF	-8.67978
positive regulation of protein localization to nucleus	-10.2914	9	26.9732	8.33333	2.65952	AKT1|MAPK14|F2|JAK2|MAPK1|PSEN1|PTGS2|SRC|TERT	-8.67978
positive regulation of transmembrane transport	-10.281	12	14.2872	11.1111	3.02406	ABL1|ADRB2|AKT1|BRAF|CFTR|MAPK14|F2|ABCB1|PSEN1|PTPN11|SNCA|TERT	-8.67048
cell activation involved in immune response	-10.2049	13	12.1058	12.037	3.13111	ABL1|ADA|APP|MTOR|HMOX1|ICAM1|IL2|IL6|KIT|PSEN1|STAT3|TLR4|TP53	-8.5955
regulation of monooxygenase activity	-10.1687	8	35.3547	7.40741	2.52005	AKT1|EGFR|HIF1A|NFKB1|SNCA|TERT|TNF|VDR	-8.56271
positive regulation of oxidoreductase activity	-10.1687	8	35.3547	7.40741	2.52005	ABL1|AGTR1|AKT1|HIF1A|SNCA|TERT|TNF|VDR	-8.56271
positive regulation of wound healing	-10.1687	8	35.3547	7.40741	2.52005	F2|F3|MTOR|HRAS|MYLK|SERPINE1|PLG|CXCR4	-8.56271
response to peptide hormone	-10.1676	15	9.40171	13.8889	3.32776	AGTR1|AKT1|EDNRB|MTOR|ICAM1|JAK2|NFKB1|PIK3CA|PPARG|PTGS2|PTPN11|SRC|STAT1|STAT3|TRPV4	-8.56271
muscle contraction	-10.1518	14	10.5198	12.963	3.23216	ADA|ADRB2|EDNRA|EDNRB|MTOR|HTR2A|KIT|MYLK|PIK3CA|PTGS2|TNNI3|TNNT2|CXCR4|TRPV4	-8.54805
positive regulation of neurogenesis	-10.1447	12	13.9062	11.1111	3.02406	CTNNB1|EGFR|MTOR|HIF1A|IL6|KIT|MAPT|MME|MAP2K1|TNF|VEGFA|CXCR4	-8.54205
brain development	-10.1297	19	6.57912	17.5926	3.66384	ABL1|APP|BCL2|CASP3|CTNNB1|FGF2|MTOR|GBA|HIF1A|KCNK3|MAP2K1|PSEN1|PTPN11|SLC6A4|SRC|TGFBR2|TP53|CXCR4|LRRK2	-8.52818
temperature homeostasis	-10.1255	11	16.4836	10.1852	2.91036	ADRB2|CPT2|EDNRB|HTR2A|JAK2|PTGS2|STAT3|TLR4|TNF|VEGFA|CXCR4	-8.52508
regulation of lymphocyte proliferation	-10.1224	12	13.8446	11.1111	3.02406	ADA|BCL2|CASP3|CTNNB1|ERBB2|IL2|IL6|MIF|TGFBR2|TLR4|VCAM1|PTPN22	-8.52412
cellular response to inorganic substance	-10.1224	12	13.8446	11.1111	3.02406	AKT1|APP|BRAF|EGFR|HMOX1|KCNK3|MMP3|MMP9|MAPK1|PTGS2|SNCA|LRRK2	-8.52412
negative regulation of proteolysis	-10.0863	14	10.3999	12.963	3.23216	AKT1|APP|F2|MMP9|SERPINE1|PSEN1|PTGS2|RAF1|SNCA|SRC|TNF|TP53|VEGFA|LRRK2	-8.48909
regulation of mononuclear cell proliferation	-10.0781	12	13.7232	11.1111	3.02406	ADA|BCL2|CASP3|CTNNB1|ERBB2|IL2|IL6|MIF|TGFBR2|TLR4|VCAM1|PTPN22	-8.48199
blood vessel endothelial cell migration	-10.0456	11	16.2042	10.1852	2.91036	ABL1|AKT1|MAPK14|FGF2|FGFR1|HIF1A|HMOX1|PPARG|PTGS2|TNF|VEGFA	-8.45058
protein localization to nucleus	-10.0347	13	11.7288	12.037	3.13111	AKT1|MAPK14|F2|JAK2|MMP12|MAPK1|PSEN1|PTGS2|SRC|STAT3|TERT|TP53|LRRK2	-8.44076
regulation of carbohydrate metabolic process	-10.0193	11	16.1132	10.1852	2.91036	AKT1|APP|MTOR|HIF1A|HTR2A|NFKB1|PSEN1|SNCA|SRC|STAT3|TP53	-8.42642
leukocyte chemotaxis	-9.99069	12	13.4866	11.1111	3.02406	ALOX5|CCR5|EDNRB|IL6|CXCL8|KIT|MIF|SERPINE1|MAPK1|VEGFA|CXCR4|TRPV4	-8.39895
positive regulation of interleukin-8 production	-9.98963	8	33.644	7.40741	2.52005	ELANE|F3|IL6|NOS2|SERPINE1|STAT3|TLR4|TNF	-8.39895
cellular response to hormone stimulus	-9.98718	17	7.53842	15.7407	3.50437	AGTR1|AKT1|AR|EGFR|ESR1|NR3C1|ICAM1|JAK2|KIT|NFKB1|PIK3CA|PPARG|PTPN11|REN|SRC|STAT1|STAT3	-8.39757
negative regulation of gene silencing	-9.94058	7	48.0312	6.48148	2.36905	ESR1|IL6|PPARG|STAT3|TERT|TNF|TP53	-8.35205
carbohydrate metabolic process	-9.93053	17	7.47486	15.7407	3.50437	AKT1|APP|BRAF|MAPK14|MTOR|HIF1A|HTR2A|NFKB1|PIK3CA|PSEN1|PYGM|RBP4|SNCA|SRC|STAT3|TNF|TP53	-8.34306
negative regulation of immune system process	-9.92537	15	9.03259	13.8889	3.32776	ADA|AKT1|CASP3|MAPK14|CTNNB1|ERBB2|HMOX1|IL2|MIF|MMP12|PPARG|SRC|TLR4|TNF|PTPN22	-8.34015
positive regulation of leukocyte migration	-9.92475	10	19.3141	9.25926	2.78919	APP|ICAM1|IL6|CXCL8|SERPINE1|MAPK1|SELP|TNF|VEGFA|TRPV4	-8.34015
macroautophagy	-9.92442	13	11.4903	12.037	3.13111	ADRB2|AKT1|CASP3|MTOR|GBA|HIF1A|HMOX1|PIK3CA|PSEN1|SRC|TP53|VCP|LRRK2	-8.34015
cell death in response to oxidative stress	-9.90103	9	24.4444	8.33333	2.65952	AKT1|BCL2|CTNNB1|GBA|HIF1A|JAK2|MMP3|TLR4|LRRK2	-8.31781
cardiac muscle tissue development	-9.88373	12	13.2021	11.1111	3.02406	MAPK14|FGF2|MTOR|PDGFRA|PDGFRB|MAPK1|RBP4|TGFBR1|TGFBR2|TNNI3|TNNT2|VEGFA	-8.30157
regulation of DNA-binding transcription factor activity	-9.8287	15	8.88889	13.8889	3.32776	AKT1|APP|AR|CTNNB1|ESR1|HMOX1|ICAM1|IL6|JAK2|KIT|PPARG|STAT3|TLR4|TNF|VEGFA	-8.24759
extracellular matrix disassembly	-9.81974	8	32.0912	7.40741	2.52005	ELANE|IL6|MMP1|MMP2|MMP3|MMP9|MMP12|PLG	-8.23968
negative regulation of phosphate metabolic process	-9.81503	15	8.86873	13.8889	3.32776	ABL1|AKT1|CASP3|MTOR|GBA|IL2|MAPT|PPARG|PSEN1|SNCA|STAT3|TNF|TP53|PTPN22|LRRK2	-8.23602
negative regulation of phosphorus metabolic process	-9.80139	15	8.84867	13.8889	3.32776	ABL1|AKT1|CASP3|MTOR|GBA|IL2|MAPT|PPARG|PSEN1|SNCA|STAT3|TNF|TP53|PTPN22|LRRK2	-8.22343
regulation of fat cell differentiation	-9.79909	10	18.7583	9.25926	2.78919	AKT1|ALOX5|MAPK14|MTOR|HTR2A|IL6|PPARG|PTGS2|TNF|TRPV4	-8.22216
cell junction organization	-9.78756	18	6.753	16.6667	3.5861	ABL1|APP|BCL2|MAPK14|CTNNB1|ACE|ERBB2|MAPT|PSEN1|PTPN11|SNCA|SRC|TGFBR1|TNF|VCP|VEGFA|TRPV4|LRRK2	-8.21168
regulation of hemopoiesis	-9.78574	14	9.86587	12.963	3.23216	ABL1|ADA|CASP8|MAPK14|CTNNB1|ERBB2|MTOR|HIF1A|IL2|STAT1|STAT3|TGFBR2|TLR4|TNF	-8.21089
positive regulation of nitric oxide biosynthetic process	-9.77385	7	45.6296	6.48148	2.36905	AKT1|MTOR|ICAM1|JAK2|PTGS2|TLR4|TNF	-8.20004
regulation of epithelial cell apoptotic process	-9.74006	9	23.4667	8.33333	2.65952	ABL1|MTOR|HMOX1|ICAM1|IL6|JAK2|SERPINE1|TERT|TNF	-8.16801
male gonad development	-9.73771	10	18.4923	9.25926	2.78919	AR|CCND1|BCL2|ESR1|ICAM1|KIT|PDGFRA|PDGFRB|REN|TGFBR1	-8.16801
regulation of macroautophagy	-9.73771	10	18.4923	9.25926	2.78919	ADRB2|AKT1|CASP3|MTOR|GBA|HIF1A|HMOX1|PIK3CA|TP53|LRRK2	-8.16801
response to estradiol	-9.73771	10	18.4923	9.25926	2.78919	CCND1|CASP3|CASP8|CTNNB1|EGFR|ESR1|PDGFRB|PTGS2|SLC6A4|STAT3	-8.16801
regulation of neuron maturation	-9.7269	5	130.37	4.62963	2.02194	BCL2|EDNRB|MTOR|RET|LRRK2	-8.15823
lipid localization	-9.7203	15	8.73016	13.8889	3.32776	AGTR1|AKT1|CFTR|CPT2|ACE|GBA|IL6|NFKB1|NOS2|ABCB1|PPARG|PTPN11|RBP4|REN|TNF	-8.15265
development of primary male sexual characteristics	-9.70737	10	18.362	9.25926	2.78919	AR|CCND1|BCL2|ESR1|ICAM1|KIT|PDGFRA|PDGFRB|REN|TGFBR1	-8.14074
positive regulation of nitric oxide metabolic process	-9.69391	7	44.5167	6.48148	2.36905	AKT1|MTOR|ICAM1|JAK2|PTGS2|TLR4|TNF	-8.12829
regulation of interleukin-8 production	-9.66217	9	23.0065	8.33333	2.65952	ELANE|F3|IL6|NOS2|SERPINE1|STAT3|TLR4|TNF|PTPN22	-8.09857
positive regulation of tumor necrosis factor production	-9.66217	9	23.0065	8.33333	2.65952	APP|IL6|JAK2|MIF|PSEN1|PTPN11|STAT3|TLR4|LRRK2	-8.09857
interleukin-8 production	-9.62383	9	22.7832	8.33333	2.65952	ELANE|F3|IL6|NOS2|SERPINE1|STAT3|TLR4|TNF|PTPN22	-8.06125
regulation of stress-activated MAPK cascade	-9.61857	11	14.7843	10.1852	2.91036	AKT1|APP|EGFR|HRAS|MAPK1|MAP2K1|TLR4|TNF|VEGFA|PTPN22|TRPV4	-8.05716
negative regulation of neuron apoptotic process	-9.61773	10	17.9821	9.25926	2.78919	BCL2|GBA|HIF1A|HMOX1|HRAS|JAK2|PIK3CA|PSEN1|SNCA|TERT	-8.05716
insulin secretion	-9.59473	11	14.7085	10.1852	2.91036	ALOX5|CASR|CFTR|HIF1A|IL6|JAK2|NOS2|PTPN11|RAF1|RBP4|TNF	-8.03516
collagen metabolic process	-9.5859	9	22.5641	8.33333	2.65952	F2|HIF1A|IL6|MMP1|MMP2|MMP3|MMP9|MMP12|PDGFRB	-8.02733
striated muscle tissue development	-9.57504	14	9.50617	12.963	3.23216	BCL2|MAPK14|CTNNB1|FGF2|MTOR|PDGFRA|PDGFRB|MAPK1|RBP4|TGFBR1|TGFBR2|TNNI3|TNNT2|VEGFA	-8.01747
regulation of peptide hormone secretion	-9.57102	11	14.6334	10.1852	2.91036	ALOX5|CASR|CFTR|EGFR|HIF1A|IL6|JAK2|NOS2|PTPN11|RBP4|TNF	-8.01445
macrophage activation	-9.54836	9	22.3492	8.33333	2.65952	APP|IL6|JAK2|MAPT|MIF|SNCA|TLR4|TNF|LRRK2	-7.99483
regulation of protein binding	-9.54745	11	14.5591	10.1852	2.91036	ABL1|ADRB2|AKT1|APP|ACE|MMP9|PSEN1|SRC|TERT|TGFBR1|LRRK2	-7.99483
regulation of stress-activated protein kinase signaling cascade	-9.54745	11	14.5591	10.1852	2.91036	AKT1|APP|EGFR|HRAS|MAPK1|MAP2K1|TLR4|TNF|VEGFA|PTPN22|TRPV4	-7.99483
cellular response to metal ion	-9.54745	11	14.5591	10.1852	2.91036	AKT1|APP|BRAF|EGFR|HMOX1|KCNK3|MMP9|MAPK1|PTGS2|SNCA|LRRK2	-7.99483
astrocyte development	-9.54029	7	42.4462	6.48148	2.36905	APP|EGFR|IL6|MAPT|PSEN1|TLR4|TNF	-7.99061
positive regulation of nucleotide metabolic process	-9.54029	7	42.4462	6.48148	2.36905	APP|HIF1A|HTR2A|NOS2|PSEN1|STAT3|VCP	-7.99061
positive regulation of purine nucleotide metabolic process	-9.54029	7	42.4462	6.48148	2.36905	APP|HIF1A|HTR2A|NOS2|PSEN1|STAT3|VCP	-7.99061
response to glucocorticoid	-9.53007	10	17.6176	9.25926	2.78919	CCND1|BCL2|CASP3|EGFR|GBA|NR3C1|ICAM1|IL6|PTGS2|TNF	-7.98137
regulation of calcium ion transport	-9.51814	12	12.2702	11.1111	3.02406	ABL1|AKT1|BCL2|CASR|CTNNB1|F2|ICAM1|MYLK|PDGFRB|PTGS2|SNCA|CXCR4	-7.97042
regulation of organ growth	-9.5112	9	22.1384	8.33333	2.65952	AKT1|MAPK14|FGF2|MTOR|MAPK1|RBP4|SLC6A4|TGFBR1|TGFBR2	-7.96542
positive regulation of tumor necrosis factor superfamily cytokine production	-9.5112	9	22.1384	8.33333	2.65952	APP|IL6|JAK2|MIF|PSEN1|PTPN11|STAT3|TLR4|LRRK2	-7.96542
cell surface receptor signaling pathway involved in cell-cell signaling	-9.50027	16	7.64075	14.8148	3.41836	ABL1|ADRB2|AKT1|APP|CCND1|MAPK14|CTNNB1|EGFR|FGF2|NFKB1|PSEN1|SNCA|SRC|TERT|VCP|LRRK2	-7.95546
regulation of peptide secretion	-9.47749	11	14.3407	10.1852	2.91036	ALOX5|CASR|CFTR|EGFR|HIF1A|IL6|JAK2|NOS2|PTPN11|RBP4|TNF	-7.93364
positive regulation of leukocyte proliferation	-9.47269	10	17.3827	9.25926	2.78919	ADA|BCL2|IL2|IL6|MIF|MAPK1|TGFBR2|TLR4|VCAM1|PTPN22	-7.9298
cellular response to UV-A	-9.46499	5	118.519	4.62963	2.02194	MME|MMP1|MMP2|MMP3|MMP9	-7.92306
positive regulation of response to wounding	-9.45435	8	28.9712	7.40741	2.52005	F2|F3|MTOR|HRAS|MYLK|SERPINE1|PLG|CXCR4	-7.91339
regulation of peptide transport	-9.43148	11	14.1988	10.1852	2.91036	ALOX5|CASR|CFTR|EGFR|HIF1A|IL6|JAK2|NOS2|PTPN11|RBP4|TNF	-7.89148
cell fate commitment	-9.42159	12	12.0342	11.1111	3.02406	AR|BCL2|CASP3|CTNNB1|FGF2|MTOR|IL6|PPARG|PSEN1|STAT3|TGFBR1|TP53	-7.88254
hindbrain development	-9.41613	10	17.154	9.25926	2.78919	ABL1|BCL2|CTNNB1|FGF2|GBA|MAP2K1|PSEN1|PTPN11|SLC6A4|TP53	-7.87803
epidermal growth factor receptor signaling pathway	-9.40196	9	21.5291	8.33333	2.65952	ABL1|AKT1|BRAF|EGFR|MMP9|PIK3CA|PSEN1|PTPN11|SRC	-7.86481
smooth muscle contraction	-9.36626	9	21.3333	8.33333	2.65952	ADA|ADRB2|EDNRA|EDNRB|HTR2A|KIT|MYLK|PTGS2|TNNI3	-7.83007
protein import into nucleus	-9.36037	10	16.9312	9.25926	2.78919	AKT1|MAPK14|JAK2|MMP12|MAPK1|PSEN1|PTGS2|STAT3|TP53|LRRK2	-7.82512
negative regulation of cellular catabolic process	-9.34579	12	11.8519	11.1111	3.02406	AKT1|BCL2|MAPK14|MTOR|HMOX1|PIK3CA|PSEN1|SNCA|STAT3|TP53|PTPN22|LRRK2	-7.81149
astrocyte activation	-9.33583	6	62.5778	5.55556	2.20414	APP|EGFR|IL6|MAPT|PSEN1|TNF	-7.80341
positive regulation of leukocyte adhesion to vascular endothelial cell	-9.33583	6	62.5778	5.55556	2.20414	ALOX5|ELANE|ICAM1|IL6|SELP|TNF	-7.80341
regulation of epithelial cell differentiation	-9.33279	10	16.822	9.25926	2.78919	CCND1|CTNNB1|FGF2|MMP9|SERPINE1|STAT1|TNF|TNFRSF1A|VDR|VEGFA	-7.80131
response to nicotine	-9.32401	7	39.6779	6.48148	2.36905	BCL2|CASP3|HMOX1|NFKB1|MAPK1|TNF|VCAM1	-7.79395
cellular component morphogenesis	-9.32355	18	6.31673	16.6667	3.5861	ABL1|APP|BCL2|CTNNB1|EGFR|ERBB2|MAPT|PDGFRA|PDGFRB|MAP2K1|PSEN1|PTPN11|RET|SRC|TNNT2|VEGFA|CXCR4|LRRK2	-7.79395
positive regulation of carbohydrate metabolic process	-9.30939	8	27.8123	7.40741	2.52005	AKT1|APP|HIF1A|HTR2A|NFKB1|PSEN1|SNCA|SRC	-7.78071
negative regulation of cellular component organization	-9.27722	18	6.27451	16.6667	3.5861	AKT1|APP|AR|ACE|GBA|MAPT|PIK3CA|PPARG|PSEN1|RAF1|SNCA|SRC|TNF|TNFRSF1A|TP53|VEGFA|TRPV4|LRRK2	-7.74948
regulation of protein secretion	-9.27125	12	11.675	11.1111	3.02406	ALOX5|CASR|CFTR|EGFR|HIF1A|IL6|JAK2|NOS2|PTPN11|RBP4|TLR4|TNF	-7.74444
nitric oxide biosynthetic process	-9.26246	8	27.4464	7.40741	2.52005	AKT1|MTOR|ICAM1|JAK2|NOS2|PTGS2|TLR4|TNF	-7.73749
striated muscle cell proliferation	-9.26246	8	27.4464	7.40741	2.52005	MAPK14|FGF2|JAK2|MAPK1|RBP4|STAT3|TGFBR1|TGFBR2	-7.73749
regulation of metal ion transport	-9.26064	14	8.99106	12.963	3.23216	ABL1|ADRB2|AKT1|BCL2|CASR|CTNNB1|F2|HTR2A|ICAM1|MYLK|PDGFRB|PTGS2|SNCA|CXCR4	-7.7366
microglial cell activation	-9.25534	7	38.8337	6.48148	2.36905	APP|IL6|JAK2|MAPT|SNCA|TNF|LRRK2	-7.73222
myeloid cell homeostasis	-9.25117	10	16.5026	9.25926	2.78919	CASP3|MAPK14|HIF1A|HMOX1|IL6|JAK2|KIT|STAT1|STAT3|VEGFA	-7.72989
import into nucleus	-9.25117	10	16.5026	9.25926	2.78919	AKT1|MAPK14|JAK2|MMP12|MAPK1|PSEN1|PTGS2|STAT3|TP53|LRRK2	-7.72989
protein kinase B signaling	-9.23041	11	13.5931	10.1852	2.91036	AKT1|EGFR|F3|FGF2|FGFR1|MTOR|PIK3CA|RET|SRC|TGFBR1|TNF	-7.71004
female sex differentiation	-9.22691	9	20.5848	8.33333	2.65952	BCL2|CASP3|ESR1|ICAM1|KIT|PDGFRA|RBP4|SRC|VEGFA	-7.70745
positive regulation of leukocyte activation	-9.21925	14	8.92511	12.963	3.23216	ADA|AKT1|BCL2|IL2|IL6|MIF|PIK3CA|PTPN11|SRC|TGFBR2|TLR4|VCAM1|PTPN22|LRRK2	-7.70071
positive regulation of nervous system development	-9.19792	12	11.5033	11.1111	3.02406	CTNNB1|EGFR|MTOR|HIF1A|IL6|KIT|MAPT|MME|MAP2K1|TNF|VEGFA|CXCR4	-7.68029
generation of precursor metabolites and energy	-9.18473	15	7.98186	13.8889	3.32776	AKT1|APP|MTOR|GBA|HIF1A|HTR2A|NOS2|PIK3CA|PSEN1|PYGM|SNCA|STAT3|TP53|VCP|TRPV4	-7.66801
negative regulation of cysteine-type endopeptidase activity involved in apoptotic process	-9.17056	8	26.7426	7.40741	2.52005	AKT1|MMP9|PTGS2|RAF1|SNCA|SRC|TNF|VEGFA	-7.65565
negative regulation of wound healing	-9.17056	8	26.7426	7.40741	2.52005	ALOX5|F2|FGF2|SERPINE1|PDGFRA|PLAU|PLG|TNF	-7.65565
positive regulation of immune response	-9.16416	16	7.2428	14.8148	3.41836	ABL1|ADA|BCL2|CREBBP|ELANE|HRAS|IL2|IL6|MMP12|PIK3CA|MAPK1|PSEN1|SRC|TLR4|TNF|PTPN22	-7.65014
positive regulation of ion transport	-9.14369	12	11.3778	11.1111	3.02406	ABL1|ADRB2|AKT1|CASR|CFTR|F2|MYLK|PDGFRB|ABCB1|PSEN1|SLC6A4|SNCA	-7.63058
peptidyl-threonine phosphorylation	-9.12581	9	20.057	8.33333	2.65952	AKT1|APP|BCL2|MTOR|MAPK1|MAP2K1|TGFBR1|TGFBR2|LRRK2	-7.61444
leukocyte activation involved in immune response	-9.12576	12	11.3366	11.1111	3.02406	ABL1|ADA|MTOR|HMOX1|ICAM1|IL2|IL6|KIT|PSEN1|STAT3|TLR4|TP53	-7.61444
regulation of cellular respiration	-9.12266	7	37.2487	6.48148	2.36905	AKT1|HIF1A|NOS2|PIK3CA|SNCA|VCP|TRPV4	-7.61224
regulation of cell growth	-9.1105	14	8.75389	12.963	3.23216	ABL1|AGTR1|AKT1|BCL2|EGFR|ERBB2|F2|MTOR|IL2|MAPT|TGFBR1|TP53|VEGFA|CXCR4	-7.60097
interleukin-6 production	-9.09286	10	15.8988	9.25926	2.78919	APP|GBA|IL6|NOS2|PTPN11|STAT3|TLR4|TNF|PTPN22|TRPV4	-7.5851
regulation of interleukin-6 production	-9.09286	10	15.8988	9.25926	2.78919	APP|GBA|IL6|NOS2|PTPN11|STAT3|TLR4|TNF|PTPN22|TRPV4	-7.5851
regulation of insulin secretion	-9.06708	10	15.8025	9.25926	2.78919	ALOX5|CASR|CFTR|HIF1A|IL6|JAK2|NOS2|PTPN11|RBP4|TNF	-7.56022
regulation of morphogenesis of a branching structure	-9.05852	7	36.5037	6.48148	2.36905	ABL1|AR|CTNNB1|ESR1|TNF|VEGFA|LRRK2	-7.55255
nitric oxide metabolic process	-9.03739	8	25.7522	7.40741	2.52005	AKT1|MTOR|ICAM1|JAK2|NOS2|PTGS2|TLR4|TNF	-7.53318
cellular response to mechanical stimulus	-9.03739	8	25.7522	7.40741	2.52005	AKT1|CASP8|EGFR|NFKB1|PTGS2|PTPN11|TLR4|TNFRSF1A	-7.53318
activation of cysteine-type endopeptidase activity involved in apoptotic process	-8.99418	8	25.4381	7.40741	2.52005	CASP8|F3|JAK2|MAPT|PPARG|SNCA|TNF|VCP	-7.4926
extrinsic apoptotic signaling pathway via death domain receptors	-8.99418	8	25.4381	7.40741	2.52005	BCL2|CASP8|HMOX1|ICAM1|SERPINE1|RAF1|TNF|TNFRSF1A	-7.4926
reactive nitrogen species metabolic process	-8.99418	8	25.4381	7.40741	2.52005	AKT1|MTOR|ICAM1|JAK2|NOS2|PTGS2|TLR4|TNF	-7.4926
regulation of purine nucleotide metabolic process	-8.90945	8	24.8325	7.40741	2.52005	APP|HIF1A|HTR2A|NOS2|PSEN1|SNCA|STAT3|VCP	-7.40874
platelet activation	-8.9004	9	18.9247	8.33333	2.65952	MAPK14|F2|IL6|JAK2|PDGFRA|PIK3CA|SELP|SRC|TLR4	-7.40057
regulation of membrane potential	-8.88698	14	8.41099	12.963	3.23216	ABL1|ADRB2|AKT1|APP|BCL2|CFTR|GBA|KCNK3|MAPT|PSEN1|SNCA|SRC|VCP|LRRK2	-7.38802
protein secretion	-8.88255	13	9.44187	12.037	3.13111	ALOX5|CASR|CFTR|EGFR|HIF1A|IL6|JAK2|NOS2|PTPN11|RAF1|RBP4|TLR4|TNF	-7.38446
establishment of protein localization to extracellular region	-8.86795	13	9.41564	12.037	3.13111	ALOX5|CASR|CFTR|EGFR|HIF1A|IL6|JAK2|NOS2|PTPN11|RAF1|RBP4|TLR4|TNF	-7.37216
response to osmotic stress	-8.86789	8	24.5403	7.40741	2.52005	CASP3|EGFR|MYLK|ABCB1|PTGS2|TNF|TP53|TRPV4	-7.37216
regulation of signaling receptor activity	-8.86679	10	15.0717	9.25926	2.78919	ADRB2|APP|HIF1A|JAK2|SERPINE1|PLAU|PPARG|PSEN1|SRC|TNF	-7.37216
positive regulation of binding	-8.86679	10	15.0717	9.25926	2.78919	ABL1|APP|CTNNB1|ACE|JAK2|MMP9|PPARG|PSEN1|TERT|LRRK2	-7.37216
positive regulation of developmental growth	-8.84246	10	14.9851	9.25926	2.78919	AKT1|BCL2|MAPK14|FGF2|MTOR|MAPT|MAPK1|TGFBR2|VEGFA|CXCR4	-7.34869
positive regulation of lymphocyte activation	-8.83888	13	9.36362	12.037	3.13111	ADA|AKT1|BCL2|IL2|IL6|MIF|PIK3CA|PTPN11|SRC|TGFBR2|TLR4|VCAM1|PTPN22	-7.34647
peptidyl-threonine modification	-8.83852	9	18.6243	8.33333	2.65952	AKT1|APP|BCL2|MTOR|MAPK1|MAP2K1|TGFBR1|TGFBR2|LRRK2	-7.34647
regulation of nucleotide metabolic process	-8.82686	8	24.255	7.40741	2.52005	APP|HIF1A|HTR2A|NOS2|PSEN1|SNCA|STAT3|VCP	-7.33652
negative regulation of cysteine-type endopeptidase activity	-8.82686	8	24.255	7.40741	2.52005	AKT1|MMP9|PTGS2|RAF1|SNCA|SRC|TNF|VEGFA	-7.33652
negative regulation of inflammatory response	-8.79426	10	14.8148	9.25926	2.78919	ADA|ALOX5|MAPK14|ELANE|GBA|IL2|NFKB1|PPARG|SRC|TNFRSF1A	-7.30477
leukocyte homeostasis	-8.78634	8	23.9762	7.40741	2.52005	ABL1|ADA|AKT1|BCL2|CASP3|HIF1A|IL2|IL6	-7.29855
regulation of ATP metabolic process	-8.78634	8	23.9762	7.40741	2.52005	APP|HIF1A|HTR2A|PSEN1|SNCA|STAT3|TP53|VCP	-7.29855
regulation of endothelial cell migration	-8.77585	11	12.3096	10.1852	2.91036	ABL1|AKT1|MAPK14|FGF2|FGFR1|HIF1A|HMOX1|PPARG|PTGS2|TNF|VEGFA	-7.28891
protein localization to extracellular region	-8.76698	13	9.23605	12.037	3.13111	ALOX5|CASR|CFTR|EGFR|HIF1A|IL6|JAK2|NOS2|PTPN11|RAF1|RBP4|TLR4|TNF	-7.28088
erythrocyte homeostasis	-8.71787	9	18.0513	8.33333	2.65952	CASP3|MAPK14|HIF1A|HMOX1|JAK2|KIT|STAT1|STAT3|VEGFA	-7.23262
regulation of smooth muscle cell migration	-8.70679	8	23.4374	7.40741	2.52005	BCL2|ACE|SERPINE1|PDGFRB|PLAU|SRC|TERT|TLR4	-7.22238
tumor necrosis factor production	-8.69961	10	14.4856	9.25926	2.78919	APP|IL6|JAK2|MIF|PSEN1|PTPN11|STAT3|TLR4|PTPN22|LRRK2	-7.21747
regulation of tumor necrosis factor production	-8.69961	10	14.4856	9.25926	2.78919	APP|IL6|JAK2|MIF|PSEN1|PTPN11|STAT3|TLR4|PTPN22|LRRK2	-7.21747
rhythmic process	-8.69937	12	10.395	11.1111	3.02406	ADA|CASP3|CREBBP|EGFR|ESR1|MTOR|NOS2|PDGFRA|PPARG|SLC6A4|SRC|TP53	-7.21747
eye development	-8.69617	13	9.11191	12.037	3.13111	BCL2|CTNNB1|FGF2|HIF1A|PDGFRA|PDGFRB|PSEN1|RBP4|RET|STAT3|TGFBR1|TGFBR2|VEGFA	-7.21511
organic hydroxy compound metabolic process	-8.68763	15	7.33792	13.8889	3.32776	APP|BCL2|CFTR|COMT|FGF2|GBA|HIF1A|KIT|LIPA|NFKB1|RBP4|SNCA|TNF|TP53|TTR	-7.20741
regulation of vascular associated smooth muscle cell proliferation	-8.66773	8	23.177	7.40741	2.52005	FGF2|HMOX1|JAK2|MMP2|MMP9|PPARG|TERT|TNF	-7.18834
multicellular organism growth	-8.65905	9	17.7778	8.33333	2.65952	ADRB2|APP|AR|BCL2|MTOR|PIK3CA|PTPN11|STAT3|TP53	-7.18049
leukocyte adhesion to vascular endothelial cell	-8.64533	7	32.0208	6.48148	2.36905	ALOX5|ELANE|ICAM1|IL6|SELP|TNF|VCAM1	-7.1676
visual system development	-8.64028	13	9.01497	12.037	3.13111	BCL2|CTNNB1|FGF2|HIF1A|PDGFRA|PDGFRB|PSEN1|RBP4|RET|STAT3|TGFBR1|TGFBR2|VEGFA	-7.16338
cellular response to UV	-8.62914	8	22.9223	7.40741	2.52005	CREBBP|MME|MMP1|MMP2|MMP3|MMP9|PTGS2|TP53	-7.15389
vascular associated smooth muscle cell proliferation	-8.62914	8	22.9223	7.40741	2.52005	FGF2|HMOX1|JAK2|MMP2|MMP9|PPARG|TERT|TNF	-7.15389
positive regulation of endothelial cell migration	-8.60118	9	17.5124	8.33333	2.65952	ABL1|AKT1|MAPK14|FGF2|FGFR1|HIF1A|HMOX1|PTGS2|VEGFA	-7.12675
regulation of protein kinase B signaling	-8.58447	10	14.0941	9.25926	2.78919	EGFR|F3|FGF2|FGFR1|MTOR|PIK3CA|RET|SRC|TGFBR1|TNF	-7.11087
tumor necrosis factor superfamily cytokine production	-8.56185	10	14.0183	9.25926	2.78919	APP|IL6|JAK2|MIF|PSEN1|PTPN11|STAT3|TLR4|PTPN22|LRRK2	-7.08988
regulation of tumor necrosis factor superfamily cytokine production	-8.56185	10	14.0183	9.25926	2.78919	APP|IL6|JAK2|MIF|PSEN1|PTPN11|STAT3|TLR4|PTPN22|LRRK2	-7.08988
sensory system development	-8.55767	13	8.87338	12.037	3.13111	BCL2|CTNNB1|FGF2|HIF1A|PDGFRA|PDGFRB|PSEN1|RBP4|RET|STAT3|TGFBR1|TGFBR2|VEGFA	-7.08653
positive regulation of interleukin-6 production	-8.55331	8	22.4293	7.40741	2.52005	APP|IL6|NOS2|PTPN11|STAT3|TLR4|TNF|TRPV4	-7.08298
muscle structure development	-8.54824	16	6.55952	14.8148	3.41836	AKT1|BCL2|CASP3|MAPK14|CTNNB1|EDNRB|MTOR|KIT|MYLK|PDGFRA|PDGFRB|TGFBR1|TNF|TNNI3|TNNT2|VEGFA	-7.07872
regulation of protein localization to nucleus	-8.54423	9	17.2549	8.33333	2.65952	AKT1|MAPK14|F2|JAK2|MAPK1|PSEN1|PTGS2|SRC|TERT	-7.07552
cellular response to radiation	-8.53936	10	13.9434	9.25926	2.78919	CREBBP|MAPK14|HRAS|MME|MMP1|MMP2|MMP3|MMP9|PTGS2|TP53	-7.07146
negative regulation of phosphorylation	-8.51692	13	8.80423	12.037	3.13111	ABL1|AKT1|CASP3|MTOR|GBA|IL2|MAPT|PPARG|PSEN1|SNCA|STAT3|PTPN22|LRRK2	-7.05095
positive regulation of lymphocyte proliferation	-8.5161	9	17.129	8.33333	2.65952	ADA|BCL2|IL2|IL6|MIF|TGFBR2|TLR4|VCAM1|PTPN22	-7.05095
negative regulation of response to wounding	-8.51605	8	22.1907	7.40741	2.52005	ALOX5|F2|FGF2|SERPINE1|PDGFRA|PLAU|PLG|TNF	-7.05095
trachea formation	-8.51561	4	173.827	3.7037	1.81723	CTNNB1|MAPK1|MAP2K1|TGFBR2	-7.05095
positive regulation of mononuclear cell proliferation	-8.48818	9	17.0048	8.33333	2.65952	ADA|BCL2|IL2|IL6|MIF|TGFBR2|TLR4|VCAM1|PTPN22	-7.02432
female gonad development	-8.47922	8	21.9571	7.40741	2.52005	BCL2|CASP3|ESR1|ICAM1|KIT|PDGFRA|SRC|VEGFA	-7.01616
negative regulation of macroautophagy	-8.4675	6	46.0131	5.55556	2.20414	AKT1|MTOR|HMOX1|PIK3CA|TP53|LRRK2	-7.00524
regulation of systemic arterial blood pressure	-8.44281	8	21.7284	7.40741	2.52005	ADRB2|AGTR1|AR|ACE|ECE1|MME|REN|TNNI3	-6.98135
heart morphogenesis	-8.43757	11	11.4269	10.1852	2.91036	CTNNB1|MTOR|HIF1A|PSEN1|RBP4|TGFBR1|TGFBR2|TNNI3|TNNT2|TP53|VEGFA	-6.9769
smooth muscle cell migration	-8.4068	8	21.5044	7.40741	2.52005	BCL2|ACE|SERPINE1|PDGFRB|PLAU|SRC|TERT|TLR4	-6.94772
regulation of chemokine production	-8.4068	8	21.5044	7.40741	2.52005	APP|ELANE|HIF1A|HMOX1|IL6|TLR4|TNF|TRPV4	-6.94772
positive regulation of vasoconstriction	-8.38718	6	44.6984	5.55556	2.20414	AKT1|CASR|EGFR|HTR2A|ICAM1|PTGS2	-6.9289
lymphocyte activation involved in immune response	-8.3855	10	13.4402	9.25926	2.78919	ABL1|ADA|MTOR|ICAM1|IL2|IL6|PSEN1|STAT3|TLR4|TP53	-6.92827
lymphocyte homeostasis	-8.38261	7	29.4385	6.48148	2.36905	ABL1|ADA|AKT1|BCL2|CASP3|HIF1A|IL2	-6.92827
positive regulation of interleukin-1 beta production	-8.38261	7	29.4385	6.48148	2.36905	APP|CASP8|IL6|JAK2|STAT3|TLR4|TNF	-6.92827
regulation of nitric oxide biosynthetic process	-8.38261	7	29.4385	6.48148	2.36905	AKT1|MTOR|ICAM1|JAK2|PTGS2|TLR4|TNF	-6.92827
maternal process involved in female pregnancy	-8.38261	7	29.4385	6.48148	2.36905	AKT1|AR|ESR1|MTOR|MAPK1|PTGS2|VDR	-6.92827
chemokine production	-8.37119	8	21.285	7.40741	2.52005	APP|ELANE|HIF1A|HMOX1|IL6|TLR4|TNF|TRPV4	-6.91842
negative regulation of intrinsic apoptotic signaling pathway	-8.37119	8	21.285	7.40741	2.52005	AKT1|BCL2|HIF1A|MIF|MMP9|PTGS2|SRC|LRRK2	-6.91842
connective tissue development	-8.36601	11	11.2476	10.1852	2.91036	CASR|MAPK14|CTNNB1|FGF2|HIF1A|PDGFRB|PIK3CA|PTPN11|TGFBR1|TGFBR2|TRPV4	-6.91402
negative regulation of cell-cell adhesion	-8.34265	10	13.3031	9.25926	2.78919	ABL1|AKT1|CASP3|ERBB2|IL2|JAK2|PLG|VEGFA|PTPN22|TRPV4	-6.89144
regulation of nervous system process	-8.32517	9	16.2963	8.33333	2.65952	ADRB2|APP|COMT|TYMP|EDNRB|MTOR|GBA|SRC|LRRK2	-6.87475
regulation of synaptic plasticity	-8.3214	10	13.2356	9.25926	2.78919	ABL1|APP|HRAS|KIT|MAPT|MME|MAPK1|PSEN1|PTGS2|SNCA	-6.87175
negative regulation of defense response	-8.31314	11	11.1169	10.1852	2.91036	ADA|ALOX5|MAPK14|ELANE|GBA|IL2|MMP12|NFKB1|PPARG|SRC|TNFRSF1A	-6.86427
development of primary female sexual characteristics	-8.30112	8	20.8593	7.40741	2.52005	BCL2|CASP3|ESR1|ICAM1|KIT|PDGFRA|SRC|VEGFA	-6.85303
nucleobase-containing small molecule metabolic process	-8.29515	15	6.8616	13.8889	3.32776	ADA|APP|TYMP|MTOR|HIF1A|HTR2A|NOS2|PDE4A|MAPK1|PSEN1|SNCA|STAT3|TTR|VCP|LRRK2	-6.84783
regulation of nitric oxide metabolic process	-8.28388	7	28.5185	6.48148	2.36905	AKT1|MTOR|ICAM1|JAK2|PTGS2|TLR4|TNF	-6.83733
positive regulation of peptidase activity	-8.25836	10	13.037	9.25926	2.78919	APP|CASP8|F3|JAK2|MAPT|PPARG|SNCA|STAT3|TNF|VCP	-6.81258
T cell proliferation	-8.23758	10	12.9722	9.25926	2.78919	ABL1|CASP3|CTNNB1|ERBB2|IL2|IL6|TGFBR2|TP53|VCAM1|PTPN22	-6.79304
signal transduction in absence of ligand	-8.23576	7	28.0798	6.48148	2.36905	AKT1|BCL2|FGFR1|IL2|RET|TERT|TNF	-6.79304
extrinsic apoptotic signaling pathway in absence of ligand	-8.23576	7	28.0798	6.48148	2.36905	AKT1|BCL2|FGFR1|IL2|RET|TERT|TNF	-6.79304
regulation of morphogenesis of an epithelium	-8.23576	7	28.0798	6.48148	2.36905	ABL1|AR|CTNNB1|ESR1|FGF2|TNF|VEGFA	-6.79304
positive regulation of lipid kinase activity	-8.23386	6	42.2823	5.55556	2.20414	F2|FGF2|KIT|PDGFRA|PDGFRB|SRC	-6.79191
activation of protein kinase activity	-8.22053	9	15.8559	8.33333	2.65952	ABL1|ADRB2|MTOR|JAK2|PIK3CA|MAP2K1|SRC|TGFBR2|VEGFA	-6.77935
mammary gland alveolus development	-8.20603	5	72.428	4.62963	2.02194	AR|CCND1|ESR1|HIF1A|VEGFA	-6.76636
mammary gland lobule development	-8.20603	5	72.428	4.62963	2.02194	AR|CCND1|ESR1|HIF1A|VEGFA	-6.76636
sensory perception of pain	-8.19882	8	20.2517	7.40741	2.52005	COMT|EDNRB|MTOR|HTR2A|MME|MAPK1|PTGS2|CXCR4	-6.75991
B cell activation	-8.19293	12	9.36793	11.1111	3.02406	ABL1|ADA|BCL2|CASP3|CASP8|IL2|IL6|KIT|MIF|TLR4|TP53|VCAM1	-6.75478
positive regulation of ATP metabolic process	-8.16058	6	41.1696	5.55556	2.20414	APP|HIF1A|HTR2A|PSEN1|STAT3|VCP	-6.72318
protein import	-8.15555	10	12.7191	9.25926	2.78919	AKT1|MAPK14|JAK2|MMP12|MAPK1|PSEN1|PTGS2|STAT3|TP53|LRRK2	-6.71891
regulation of intracellular transport	-8.14967	12	9.28454	11.1111	3.02406	MAPK14|ERBB2|HRAS|JAK2|MAPK1|MAP2K1|PSEN1|PTGS2|PTPN11|SRC|TNNT2|LRRK2	-6.71379
negative regulation of transferase activity	-8.1417	11	10.702	10.1852	2.91036	ABL1|AKT1|CASP3|GBA|MAPT|PPARG|PSEN1|SNCA|SRC|TP53|PTPN22	-6.70657
response to cadmium ion	-8.09605	7	26.841	6.48148	2.36905	AKT1|EGFR|HMOX1|KIT|MMP9|MAPK1|TERT	-6.66167
positive regulation of tyrosine phosphorylation of STAT protein	-8.05096	7	26.452	6.48148	2.36905	IL2|IL6|JAK2|KIT|TNF|TNFRSF1A|VEGFA	-6.61733
alpha-beta T cell activation	-8.04458	9	15.1398	8.33333	2.65952	ABL1|ADA|BCL2|MTOR|IL2|IL6|STAT3|TGFBR2|PTPN22	-6.6117
regulation of platelet activation	-8.02014	6	39.1111	5.55556	2.20414	F2|IL6|JAK2|PDGFRA|SELP|TLR4	-6.5895
regulation of neuroinflammatory response	-8.02014	6	39.1111	5.55556	2.20414	IL6|MMP3|MMP9|PTGS2|TNF|LRRK2	-6.5895
regulation of leukocyte adhesion to vascular endothelial cell	-8.02014	6	39.1111	5.55556	2.20414	ALOX5|ELANE|ICAM1|IL6|SELP|TNF	-6.5895
positive regulation of chemokine production	-8.00657	7	26.0741	6.48148	2.36905	APP|HIF1A|HMOX1|IL6|TLR4|TNF|TRPV4	-6.5774
cellular response to heat	-8.00657	7	26.0741	6.48148	2.36905	CREBBP|MTOR|HMOX1|MAPT|PTGS2|VCP|TRPV4	-6.5774
muscle cell migration	-7.97209	8	18.963	7.40741	2.52005	BCL2|ACE|SERPINE1|PDGFRB|PLAU|SRC|TERT|TLR4	-6.54367
positive regulation of cellular catabolic process	-7.96909	13	7.9197	12.037	3.13111	ADRB2|AKT1|APP|GBA|HIF1A|HMOX1|HTR2A|IL6|PSEN1|SNCA|TNF|VCP|LRRK2	-6.54141
regulation of coagulation	-7.96285	7	25.7068	6.48148	2.36905	F2|F3|SERPINE1|PDGFRA|PLAU|PLG|PSEN1	-6.53591
response to heat	-7.94098	8	18.7921	7.40741	2.52005	AKT1|CREBBP|MTOR|HMOX1|MAPT|PTGS2|VCP|TRPV4	-6.51551
alpha-beta T cell differentiation	-7.94098	8	18.7921	7.40741	2.52005	ABL1|ADA|BCL2|MTOR|IL2|IL6|STAT3|TGFBR2	-6.51551
positive regulation of T cell activation	-7.9387	10	12.0713	9.25926	2.78919	ADA|AKT1|IL2|IL6|PIK3CA|PTPN11|SRC|TGFBR2|VCAM1|PTPN22	-6.51396
regulation of cardiac muscle tissue growth	-7.9198	7	25.3498	6.48148	2.36905	MAPK14|FGF2|MTOR|MAPK1|RBP4|TGFBR1|TGFBR2	-6.49579
negative regulation of protein modification process	-7.911	14	7.04705	12.963	3.23216	ABL1|AKT1|CASP3|CTNNB1|MTOR|GBA|IL2|MAPT|PPARG|PSEN1|SNCA|TNF|PTPN22|LRRK2	-6.48773
regulation of receptor signaling pathway via STAT	-7.91017	8	18.6243	7.40741	2.52005	F2|IL6|JAK2|KIT|PPARG|RET|TNF|VHL	-6.48762
positive regulation of interleukin-1 production	-7.87738	7	25.0025	6.48148	2.36905	APP|CASP8|IL6|JAK2|STAT3|TLR4|TNF	-6.45629
cellular response to vascular endothelial growth factor stimulus	-7.87738	7	25.0025	6.48148	2.36905	AKT1|MAPK14|PDGFRA|PDGFRB|PIK3CA|VCAM1|VEGFA	-6.45629
regulation of cell-substrate adhesion	-7.8441	10	11.7982	9.25926	2.78919	ABL1|BCL2|JAK2|MMP12|SERPINE1|PLAU|PLG|PTPN11|SRC|VEGFA	-6.42374
regulation of mitochondrial membrane potential	-7.83559	7	24.6647	6.48148	2.36905	ABL1|AKT1|BCL2|MAPT|SRC|VCP|LRRK2	-6.41615
peptidyl-tyrosine autophosphorylation	-7.83434	5	62.0811	4.62963	2.02194	ABL1|ACE|EGFR|SRC|VEGFA	-6.41615
regulation of cell maturation	-7.83434	5	62.0811	4.62963	2.02194	BCL2|EDNRB|MTOR|RET|LRRK2	-6.41615
regulation of intrinsic apoptotic signaling pathway	-7.83062	9	14.3089	8.33333	2.65952	AKT1|BCL2|HIF1A|MIF|MMP9|PTGS2|SRC|TP53|LRRK2	-6.41316
regulation of extrinsic apoptotic signaling pathway in absence of ligand	-7.82326	6	36.3824	5.55556	2.20414	AKT1|BCL2|FGFR1|RET|TERT|TNF	-6.40652
Wnt signaling pathway	-7.80402	13	7.66885	12.037	3.13111	ABL1|APP|CCND1|MAPK14|CTNNB1|EGFR|FGF2|NFKB1|PSEN1|SRC|TERT|VCP|LRRK2	-6.388
glial cell development	-7.78982	8	17.9821	7.40741	2.52005	AKT1|APP|EGFR|IL6|MAPT|PSEN1|TLR4|TNF	-6.37451
regulation of vesicle-mediated transport	-7.78641	14	6.88749	12.963	3.23216	ABL1|APP|CFTR|HMOX1|HTR2A|SERPINE1|MAPK1|MAP2K1|PSEN1|SNCA|SRC|TNF|VEGFA|LRRK2	-6.37183
cell-cell signaling by wnt	-7.78093	13	7.6343	12.037	3.13111	ABL1|APP|CCND1|MAPK14|CTNNB1|EGFR|FGF2|NFKB1|PSEN1|SRC|TERT|VCP|LRRK2	-6.36705
cell-substrate adhesion	-7.77869	12	8.59585	11.1111	3.02406	ABL1|BCL2|CTNNB1|JAK2|MMP12|SERPINE1|PLAU|PLG|PTPN11|SRC|VCAM1|VEGFA	-6.36554
epithelial cell development	-7.77009	10	11.5885	9.25926	2.78919	AKT1|AR|ESR1|HIF1A|ICAM1|SRC|TNF|TNFRSF1A|VEGFA|CXCR4	-6.35765
neuroinflammatory response	-7.76094	6	35.5556	5.55556	2.20414	IL6|MMP3|MMP9|PTGS2|TNF|LRRK2	-6.34921
biological process involved in symbiotic interaction	-7.72709	11	9.75561	10.1852	2.91036	AGTR1|CCR5|EGFR|ELANE|F2|HTR2A|ICAM1|CXCL8|PLG|SRC|CXCR4	-6.31607
plasma membrane bounded cell projection morphogenesis	-7.72631	15	6.21798	13.8889	3.32776	ABL1|APP|BCL2|CTNNB1|EGFR|ERBB2|MAPT|MAP2K1|PSEN1|PTPN11|RET|SRC|VEGFA|CXCR4|LRRK2	-6.316
vascular wound healing	-7.72369	5	59.2593	4.62963	2.02194	ALOX5|SERPINE1|TNF|VEGFA|CXCR4	-6.31409
regulation of glucose transmembrane transport	-7.71377	7	23.7037	6.48148	2.36905	AKT1|BRAF|MAPK14|EDNRA|PTPN11|TERT|TNF	-6.30488
neuron maturation	-7.70014	6	34.7654	5.55556	2.20414	APP|BCL2|EDNRB|MTOR|RET|LRRK2	-6.29407
genitalia development	-7.70014	6	34.7654	5.55556	2.20414	AR|CTNNB1|ESR1|PDGFRA|PTPN11|RBP4	-6.29407
face development	-7.70014	6	34.7654	5.55556	2.20414	MMP2|PDGFRA|MAPK1|MAP2K1|PTPN11|RAF1	-6.29407
cellular response to interleukin-6	-7.70014	6	34.7654	5.55556	2.20414	ICAM1|IL6|JAK2|NFKB1|SRC|STAT3	-6.29407
cell projection morphogenesis	-7.69001	15	6.17869	13.8889	3.32776	ABL1|APP|BCL2|CTNNB1|EGFR|ERBB2|MAPT|MAP2K1|PSEN1|PTPN11|RET|SRC|VEGFA|CXCR4|LRRK2	-6.28464
gland morphogenesis	-7.67387	8	17.3827	7.40741	2.52005	AR|BCL2|ESR1|IL6|SRC|TGFBR2|TNF|VDR	-6.2692
erythrocyte differentiation	-7.64554	8	17.2391	7.40741	2.52005	CASP3|MAPK14|HIF1A|JAK2|KIT|STAT1|STAT3|VEGFA	-6.24157
nucleocytoplasmic transport	-7.63718	11	9.56049	10.1852	2.91036	AKT1|MAPK14|JAK2|MMP12|MAPK1|PSEN1|PTGS2|PTPN11|STAT3|TP53|LRRK2	-6.23461
nuclear transport	-7.63718	11	9.56049	10.1852	2.91036	AKT1|MAPK14|JAK2|MMP12|MAPK1|PSEN1|PTGS2|PTPN11|STAT3|TP53|LRRK2	-6.23461
regulation of heart growth	-7.63536	7	23.1036	6.48148	2.36905	MAPK14|FGF2|MTOR|MAPK1|RBP4|TGFBR1|TGFBR2	-6.23349
response to muscle stretch	-7.61856	5	56.6828	4.62963	2.02194	MAPK14|CTNNB1|NFKB1|PIK3CA|RAF1	-6.21738
cell-matrix adhesion	-7.60872	10	11.1428	9.25926	2.78919	ABL1|BCL2|CTNNB1|MMP12|SERPINE1|PLAU|PTPN11|SRC|VCAM1|VEGFA	-6.20824
Bergmann glial cell differentiation	-7.59519	4	115.885	3.7037	1.81723	ABL1|MAPK1|MAP2K1|PTPN11	-6.1954
regulation of systemic arterial blood pressure mediated by a chemical signal	-7.58283	6	33.2861	5.55556	2.20414	ADRB2|AGTR1|ACE|ECE1|MME|REN	-6.18373
supramolecular fiber organization	-7.57682	16	5.59229	14.8148	3.41836	ABL1|APP|BCL2|MTOR|ICAM1|JAK2|MAPT|PDGFRA|PDGFRB|PIK3CA|PSEN1|SNCA|SRC|TGFBR1|TNNT2|TRPV4	-6.17841
cellular response to light stimulus	-7.56203	8	16.822	7.40741	2.52005	CREBBP|MME|MMP1|MMP2|MMP3|MMP9|PTGS2|TP53	-6.16431
cell part morphogenesis	-7.52988	15	6.00785	13.8889	3.32776	ABL1|APP|BCL2|CTNNB1|EGFR|ERBB2|MAPT|MAP2K1|PSEN1|PTPN11|RET|SRC|VEGFA|CXCR4|LRRK2	-6.13285
cellular response to amyloid-beta	-7.52618	6	32.5926	5.55556	2.20414	ADRB2|APP|ICAM1|PSEN1|TLR4|VCAM1	-6.12984
muscle cell differentiation	-7.52326	12	8.14815	11.1111	3.02406	AKT1|BCL2|CASP3|MAPK14|CTNNB1|EDNRB|MTOR|KIT|PDGFRA|PDGFRB|TNNT2|VEGFA	-6.12761
positive regulation of coagulation	-7.51842	5	54.321	4.62963	2.02194	F2|F3|SERPINE1|PLG|PSEN1	-6.12345
regulation of plasma membrane bounded cell projection organization	-7.495	15	5.97116	13.8889	3.32776	AKT1|MTOR|HRAS|ICAM1|KIT|MAPT|PIK3CA|MAP2K1|PSEN1|RET|SRC|TGFBR1|VEGFA|TRPV4|LRRK2	-6.10071
positive regulation of secretion	-7.49168	11	9.25209	10.1852	2.91036	CASR|CFTR|EDNRB|EGFR|HIF1A|JAK2|PTPN11|RBP4|SLC6A4|SNCA|TLR4	-6.09808
endocrine system development	-7.48067	8	16.4246	7.40741	2.52005	AKT1|FGF2|IL6|PDGFRA|MAPK1|MAP2K1|RAF1|TGFBR1	-6.08775
regulation of protein modification by small protein conjugation or removal	-7.47092	10	10.7744	9.25926	2.78919	ABL1|AKT1|CTNNB1|MTOR|HIF1A|PSEN1|TGFBR1|VCP|PTPN22|LRRK2	-6.0806
acute-phase response	-7.47081	6	31.9274	5.55556	2.20414	EDNRB|F2|IL6|PTGS2|STAT3|TNF	-6.0806
response to interleukin-6	-7.47081	6	31.9274	5.55556	2.20414	ICAM1|IL6|JAK2|NFKB1|SRC|STAT3	-6.0806
positive regulation of vascular associated smooth muscle cell proliferation	-7.47081	6	31.9274	5.55556	2.20414	FGF2|JAK2|MMP2|MMP9|TERT|TNF	-6.0806
immune response-regulating signaling pathway	-7.46948	13	7.18142	12.037	3.13111	ABL1|ADA|BCL2|CREBBP|ESR1|HRAS|KIT|PIK3CA|MAPK1|PSEN1|SRC|TLR4|PTPN22	-6.07996
regulation of cell-matrix adhesion	-7.45402	8	16.2963	7.40741	2.52005	ABL1|BCL2|MMP12|SERPINE1|PLAU|PTPN11|SRC|VEGFA	-6.06517
positive regulation of endopeptidase activity	-7.4386	9	12.8938	8.33333	2.65952	CASP8|F3|JAK2|MAPT|PPARG|SNCA|STAT3|TNF|VCP	-6.0511
cytosolic calcium ion transport	-7.4386	9	12.8938	8.33333	2.65952	ABL1|AKT1|BCL2|CCR5|F2|FGF2|HTR2A|SNCA|TRPV4	-6.0511
immune response-regulating cell surface receptor signaling pathway	-7.42088	11	9.10523	10.1852	2.91036	ABL1|ADA|BCL2|CREBBP|HRAS|KIT|PIK3CA|MAPK1|PSEN1|SRC|PTPN22	-6.03405
positive regulation of protein binding	-7.41239	7	21.4728	6.48148	2.36905	ABL1|APP|ACE|MMP9|PSEN1|TERT|LRRK2	-6.02624
energy derivation by oxidation of organic compounds	-7.379	11	9.01933	10.1852	2.91036	AKT1|MTOR|GBA|HIF1A|NOS2|PIK3CA|PYGM|SNCA|TP53|VCP|TRPV4	-5.99351
regulation of tyrosine phosphorylation of STAT protein	-7.37689	7	21.2231	6.48148	2.36905	IL2|IL6|JAK2|KIT|TNF|TNFRSF1A|VEGFA	-5.99207
steroid metabolic process	-7.36514	11	8.99106	10.1852	2.91036	AGTR1|APP|CFTR|COMT|ESR1|GBA|KIT|LIPA|NFKB1|PDGFRA|TNF	-5.98099
regulation of cardiac muscle cell proliferation	-7.36363	6	30.6754	5.55556	2.20414	MAPK14|FGF2|MAPK1|RBP4|TGFBR1|TGFBR2	-5.98015
lipid transport	-7.35322	12	7.86153	11.1111	3.02406	AGTR1|AKT1|CFTR|CPT2|ACE|NFKB1|NOS2|ABCB1|PPARG|PTPN11|RBP4|REN	-5.97041
positive regulation of cysteine-type endopeptidase activity involved in apoptotic process	-7.3496	8	15.8025	7.40741	2.52005	CASP8|F3|JAK2|MAPT|PPARG|SNCA|TNF|VCP	-5.96745
regulation of neural precursor cell proliferation	-7.34182	7	20.9791	6.48148	2.36905	CTNNB1|FGF2|HIF1A|SLC6A4|TP53|VEGFA|LRRK2	-5.96034
regulation of cell projection organization	-7.34107	15	5.81146	13.8889	3.32776	AKT1|MTOR|HRAS|ICAM1|KIT|MAPT|PIK3CA|MAP2K1|PSEN1|RET|SRC|TGFBR1|VEGFA|TRPV4|LRRK2	-5.96025
positive regulation of cytokine production involved in inflammatory response	-7.33141	5	50.1425	4.62963	2.02194	HIF1A|IL6|STAT3|TLR4|TNF	-5.95125
regulation of JNK cascade	-7.32403	8	15.6837	7.40741	2.52005	AKT1|APP|EGFR|HRAS|TLR4|TNF|PTPN22|TRPV4	-5.94453
negative regulation of epithelial cell apoptotic process	-7.31173	6	30.0855	5.55556	2.20414	ABL1|MTOR|HMOX1|ICAM1|SERPINE1|TERT	-5.93356
negative regulation of reactive oxygen species metabolic process	-7.31173	6	30.0855	5.55556	2.20414	AKT1|BCL2|HIF1A|MMP3|STAT3|TP53	-5.93356
camera-type eye development	-7.31017	11	8.87972	10.1852	2.91036	CTNNB1|FGF2|HIF1A|PDGFRA|PDGFRB|PSEN1|RBP4|RET|TGFBR1|TGFBR2|VEGFA	-5.93265
heart process	-7.30556	10	10.3469	9.25926	2.78919	ADA|ACE|MTOR|IL2|JAK2|PIK3CA|SRC|TNNI3|TNNT2|CXCR4	-5.92935
negative regulation of endopeptidase activity	-7.30556	10	10.3469	9.25926	2.78919	AKT1|APP|MMP9|SERPINE1|PTGS2|RAF1|SNCA|SRC|TNF|VEGFA	-5.92935
nucleotide metabolic process	-7.28021	13	6.91761	12.037	3.13111	ADA|APP|TYMP|HIF1A|HTR2A|NOS2|PDE4A|MAPK1|PSEN1|SNCA|STAT3|VCP|LRRK2	-5.90466
response to acid chemical	-7.27351	8	15.4513	7.40741	2.52005	CASP3|MTOR|ICAM1|MMP2|PDGFRA|PIK3CA|TNF|VEGFA	-5.89939
tyrosine phosphorylation of STAT protein	-7.27297	7	20.5077	6.48148	2.36905	IL2|IL6|JAK2|KIT|TNF|TNFRSF1A|VEGFA	-5.89939
regulation of cellular response to oxidative stress	-7.27297	7	20.5077	6.48148	2.36905	AKT1|ALOX5|CTNNB1|HIF1A|MMP3|TLR4|LRRK2	-5.89939
regulation of Wnt signaling pathway	-7.26944	11	8.798	10.1852	2.91036	ABL1|APP|MAPK14|EGFR|FGF2|NFKB1|PSEN1|SRC|TERT|VCP|LRRK2	-5.89651
ovarian follicle development	-7.2609	6	29.5178	5.55556	2.20414	BCL2|ESR1|ICAM1|KIT|SRC|VEGFA	-5.88975
VEGF-activated platelet-derived growth factor receptor signaling pathway	-7.26074	3	260.741	2.77778	1.58132	PDGFRA|PDGFRB|VEGFA	-5.88975
positive regulation of cell proliferation by VEGF-activated platelet derived growth factor receptor signaling pathway	-7.26074	3	260.741	2.77778	1.58132	PDGFRA|PDGFRB|VEGFA	-5.88975
positive regulation of catabolic process	-7.24944	13	6.87552	12.037	3.13111	ADRB2|AKT1|APP|GBA|HIF1A|HMOX1|HTR2A|IL6|PSEN1|SNCA|TNF|VCP|LRRK2	-5.8791
response to ketone	-7.23868	9	12.2222	8.33333	2.65952	AKT1|AR|CCND1|CFTR|EGFR|GBA|NR3C1|ICAM1|SRC	-5.86899
defense response to Gram-negative bacterium	-7.20577	7	20.057	6.48148	2.36905	ELANE|F2|IL6|NOS2|SERPINE1|SELP|TLR4	-5.83673
nucleoside phosphate metabolic process	-7.19863	13	6.80649	12.037	3.13111	ADA|APP|TYMP|HIF1A|HTR2A|NOS2|PDE4A|MAPK1|PSEN1|SNCA|STAT3|VCP|LRRK2	-5.83023
trachea morphogenesis	-7.17962	4	94.8148	3.7037	1.81723	CTNNB1|MAPK1|MAP2K1|TGFBR2	-5.81186
cell morphogenesis involved in differentiation	-7.16749	15	5.63561	13.8889	3.32776	ABL1|APP|AR|BCL2|CASP3|CTNNB1|ERBB2|MAPT|MAP2K1|PSEN1|PTPN11|RET|SRC|VEGFA|LRRK2	-5.80038
response to angiotensin	-7.15969	5	46.5608	4.62963	2.02194	AGTR1|NFKB1|PTGS2|PTPN11|SRC	-5.79322
positive regulation of Wnt signaling pathway	-7.15067	8	14.8995	7.40741	2.52005	ABL1|EGFR|FGF2|NFKB1|SRC|TERT|VCP|LRRK2	-5.78484
negative regulation of peptidase activity	-7.14729	10	9.95194	9.25926	2.78919	AKT1|APP|MMP9|SERPINE1|PTGS2|RAF1|SNCA|SRC|TNF|VEGFA	-5.7821
viral process	-7.14429	12	7.52137	11.1111	3.02406	AGTR1|BCL2|CCR5|EGFR|HTR2A|ICAM1|CXCL8|STAT1|TNF|TP53|VCP|CXCR4	-5.78038
purine-containing compound metabolic process	-7.14429	12	7.52137	11.1111	3.02406	ADA|APP|HIF1A|HTR2A|NOS2|PDE4A|PSEN1|SNCA|STAT3|TTR|VCP|LRRK2	-5.78038
B cell differentiation	-7.12668	8	14.7938	7.40741	2.52005	ABL1|ADA|BCL2|IL2|IL6|KIT|TP53|VCAM1	-5.76404
response to interferon-gamma	-7.12668	8	14.7938	7.40741	2.52005	ICAM1|JAK2|NOS2|PPARG|SNCA|STAT1|TLR4|TP53	-5.76404
regulation of carbohydrate catabolic process	-7.11441	6	27.9365	5.55556	2.20414	APP|HIF1A|HTR2A|PSEN1|STAT3|TP53	-5.75241
kidney morphogenesis	-7.1079	7	19.4169	6.48148	2.36905	BCL2|CTNNB1|FGF2|PDGFRB|STAT1|VEGFA|LRRK2	-5.74716
cellular response to ketone	-7.1079	7	19.4169	6.48148	2.36905	AKT1|AR|CFTR|EGFR|NR3C1|ICAM1|SRC	-5.74716
mitochondrion organization	-7.08889	13	6.65939	12.037	3.13111	AKT1|BCL2|TYMP|GBA|HIF1A|MAPT|MMP9|PPARG|SNCA|STAT3|TERT|TP53|LRRK2	-5.72879
establishment of protein localization to organelle	-7.08807	12	7.43204	11.1111	3.02406	AKT1|MAPK14|JAK2|MAPT|MMP12|MAPK1|PSEN1|PTGS2|STAT3|TERT|TP53|LRRK2	-5.7286
intracellular receptor signaling pathway	-7.08585	10	9.80228	9.25926	2.78919	AR|ESR1|NR3C1|JAK2|PPARG|SRC|STAT3|TLR4|VDR|PTPN22	-5.72701
response to interleukin-1	-7.07924	8	14.5869	7.40741	2.52005	APP|HIF1A|ICAM1|IL6|CXCL8|NFKB1|SNCA|SRC	-5.72187
nephron development	-7.07924	8	14.5869	7.40741	2.52005	BCL2|CTNNB1|FGF2|PDGFRA|PDGFRB|RET|STAT1|VEGFA	-5.72187
T cell lineage commitment	-7.07882	5	44.9553	4.62963	2.02194	BCL2|MTOR|IL6|STAT3|TP53	-5.72187
positive regulation of DNA metabolic process	-7.04984	9	11.6172	8.33333	2.65952	AKT1|CTNNB1|EGFR|FGF2|IL2|IL6|PDGFRB|MAPK1|SRC	-5.69351
actin cytoskeleton organization	-7.04726	15	5.51638	13.8889	3.32776	ABL1|BCL2|MTOR|HRAS|ICAM1|JAK2|KIT|PDGFRA|PDGFRB|PIK3CA|SRC|TGFBR1|TNF|TNNT2|TRPV4	-5.69156
cardiac muscle tissue growth	-7.0445	7	19.0123	6.48148	2.36905	MAPK14|FGF2|MTOR|MAPK1|RBP4|TGFBR1|TGFBR2	-5.68943
negative regulation of protein phosphorylation	-7.03358	11	8.33764	10.1852	2.91036	ABL1|AKT1|CASP3|MTOR|GBA|IL2|PPARG|PSEN1|SNCA|PTPN22|LRRK2	-5.67913
positive regulation of production of miRNAs involved in gene silencing by miRNA	-7.00481	4	86.9136	3.7037	1.81723	EGFR|IL6|MAP2K1|TP53	-5.65098
positive regulation of gene silencing by miRNA	-7.00097	5	43.4568	4.62963	2.02194	EGFR|IL6|MAP2K1|STAT3|TP53	-5.64776
neuron projection morphogenesis	-6.99657	14	5.94523	12.963	3.23216	ABL1|APP|BCL2|CTNNB1|EGFR|ERBB2|MAPT|MAP2K1|PSEN1|PTPN11|RET|VEGFA|CXCR4|LRRK2	-5.64399
intrinsic apoptotic signaling pathway in response to DNA damage	-6.95203	7	18.4362	6.48148	2.36905	ABL1|BCL2|HMOX1|MIF|TNF|TNFRSF1A|TP53	-5.60131
B cell proliferation	-6.95203	7	18.4362	6.48148	2.36905	ABL1|ADA|BCL2|CASP3|IL2|MIF|TLR4	-5.60131
regulation of response to oxidative stress	-6.95203	7	18.4362	6.48148	2.36905	AKT1|ALOX5|CTNNB1|HIF1A|MMP3|TLR4|LRRK2	-5.60131
response to ionizing radiation	-6.94112	8	13.9995	7.40741	2.52005	CCND1|BCL2|CASP3|MAPK14|HRAS|ICAM1|TP53|VCAM1	-5.59101
lipopolysaccharide-mediated signaling pathway	-6.93174	6	26.0741	5.55556	2.20414	AKT1|MAPK14|MAPK1|TLR4|TNF|PTPN22	-5.58287
cardiac muscle cell proliferation	-6.93174	6	26.0741	5.55556	2.20414	MAPK14|FGF2|MAPK1|RBP4|TGFBR1|TGFBR2	-5.58287
B cell homeostasis	-6.9259	5	42.055	4.62963	2.02194	ABL1|ADA|BCL2|CASP3|HIF1A	-5.57888
angiogenesis involved in wound healing	-6.9259	5	42.055	4.62963	2.02194	ALOX5|SERPINE1|TNF|VEGFA|CXCR4	-5.57888
positive regulation of posttranscriptional gene silencing	-6.9259	5	42.055	4.62963	2.02194	EGFR|IL6|MAP2K1|STAT3|TP53	-5.57888
positive regulation of cysteine-type endopeptidase activity	-6.89642	8	13.8141	7.40741	2.52005	CASP8|F3|JAK2|MAPT|PPARG|SNCA|TNF|VCP	-5.55
regulation of receptor signaling pathway via JAK-STAT	-6.89205	7	18.0711	6.48148	2.36905	F2|IL6|JAK2|KIT|RET|TNF|VHL	-5.54625
regulation of myeloid cell differentiation	-6.88845	9	11.1216	8.33333	2.65952	CASP8|MAPK14|CTNNB1|MTOR|HIF1A|STAT1|STAT3|TLR4|TNF	-5.54326
entry into host	-6.87431	8	13.7232	7.40741	2.52005	AGTR1|CCR5|EGFR|HTR2A|ICAM1|CXCL8|SRC|CXCR4	-5.52973
I-kappaB kinase/NF-kappaB signaling	-6.86426	10	9.27903	9.25926	2.78919	ABL1|AKT1|CASP8|CTNNB1|ESR1|HMOX1|STAT1|TLR4|TNF|TNFRSF1A	-5.5209
regulation of leukocyte differentiation	-6.86426	10	9.27903	9.25926	2.78919	ABL1|ADA|CASP8|CTNNB1|ERBB2|MTOR|IL2|TGFBR2|TLR4|TNF	-5.5209
maintenance of location in cell	-6.85362	9	11.0172	8.33333	2.65952	ABL1|AKT1|ALB|CCR5|F2|FGF2|HTR2A|PSEN1|SNCA	-5.51129
response to iron ion	-6.85344	5	40.7407	4.62963	2.02194	CCND1|BCL2|HIF1A|HMOX1|SNCA	-5.51129
positive regulation of secretion by cell	-6.84996	10	9.24613	9.25926	2.78919	CASR|CFTR|EGFR|HIF1A|JAK2|PTPN11|RBP4|SLC6A4|SNCA|TLR4	-5.50842
regulation of transcription from RNA polymerase II promoter in response to hypoxia	-6.84639	4	80.2279	3.7037	1.81723	HIF1A|TP53|VEGFA|VHL	-5.50546
organic hydroxy compound transport	-6.83572	10	9.21345	9.25926	2.78919	AGTR1|CFTR|HTR2A|NFKB1|PPARG|PTPN11|RBP4|REN|SLC6A4|SNCA	-5.49538
regulation of gliogenesis	-6.83333	7	17.7202	6.48148	2.36905	CTNNB1|EGFR|F2|MTOR|IL6|TNF|CXCR4	-5.4936
regulation of DNA metabolic process	-6.82323	11	7.94501	10.1852	2.91036	AKT1|CTNNB1|EGFR|FGF2|IL2|IL6|PDGFRB|PIK3CA|MAPK1|SRC|TP53	-5.48411
heart growth	-6.80443	7	17.5499	6.48148	2.36905	MAPK14|FGF2|MTOR|MAPK1|RBP4|TGFBR1|TGFBR2	-5.46591
cellular response to starvation	-6.78742	8	13.3713	7.40741	2.52005	ALB|BCL2|COMT|MTOR|GBA|MAPK1|TP53|LRRK2	-5.4495
positive regulation of phosphatidylinositol 3-kinase activity	-6.78341	5	39.5062	4.62963	2.02194	FGF2|KIT|PDGFRA|PDGFRB|SRC	-5.44729
regulation of neuroblast proliferation	-6.78341	5	39.5062	4.62963	2.02194	CTNNB1|HIF1A|TP53|VEGFA|LRRK2	-5.44729
regulation of aerobic respiration	-6.78341	5	39.5062	4.62963	2.02194	AKT1|HIF1A|SNCA|VCP|TRPV4	-5.44729
leukocyte apoptotic process	-6.77583	7	17.3827	6.48148	2.36905	ADA|AKT1|CASP3|HIF1A|IL2|IL6|TP53	-5.44031
regulation of B cell proliferation	-6.76174	6	24.4444	5.55556	2.20414	ADA|BCL2|CASP3|IL2|MIF|TLR4	-5.42682
response to hexose	-6.73446	9	10.6667	8.33333	2.65952	CASP3|CASR|CFTR|HIF1A|ICAM1|PIK3CA|PTGS2|RAF1|TGFBR2	-5.40013
response to virus	-6.72808	11	7.77276	10.1852	2.91036	BCL2|MAPK14|HIF1A|IL6|MMP12|NFKB1|SRC|STAT1|TNF|CXCR4|PTPN22	-5.39435
immune response-activating cell surface receptor signaling pathway	-6.72373	10	8.96016	9.25926	2.78919	ABL1|ADA|BCL2|CREBBP|HRAS|PIK3CA|MAPK1|PSEN1|SRC|PTPN22	-5.39119
immune response-activating signal transduction	-6.72373	10	8.96016	9.25926	2.78919	ABL1|ADA|BCL2|CREBBP|HRAS|PIK3CA|MAPK1|PSEN1|SRC|PTPN22	-5.39119
animal organ formation	-6.72103	6	24.0684	5.55556	2.20414	AR|CTNNB1|FGF2|MAPK1|MAP2K1|TGFBR2	-5.38907
skeletal system morphogenesis	-6.71778	9	10.6184	8.33333	2.65952	MAPK14|CTNNB1|FGFR1|MMP2|PDGFRA|PSEN1|TGFBR1|TGFBR2|TRPV4	-5.38642
positive regulation of monooxygenase activity	-6.71565	5	38.3442	4.62963	2.02194	AKT1|HIF1A|TERT|TNF|VDR	-5.38547
anoikis	-6.71565	5	38.3442	4.62963	2.02194	AKT1|BCL2|MTOR|PIK3CA|SRC	-5.38547
cellular response to peptide hormone stimulus	-6.70998	10	8.92948	9.25926	2.78919	AGTR1|AKT1|JAK2|NFKB1|PIK3CA|PPARG|PTPN11|SRC|STAT1|STAT3	-5.38039
calcium ion transport into cytosol	-6.70293	8	13.037	7.40741	2.52005	ABL1|BCL2|CCR5|F2|FGF2|HTR2A|SNCA|TRPV4	-5.37393
regulation of vascular wound healing	-6.70155	4	74.4974	3.7037	1.81723	ALOX5|SERPINE1|TNF|CXCR4	-5.37313
myeloid leukocyte migration	-6.68467	9	10.5232	8.33333	2.65952	EDNRB|IL6|CXCL8|KIT|MIF|SERPINE1|MAPK1|VEGFA|TRPV4	-5.35704
regulation of mitotic cell cycle	-6.68428	12	6.81675	11.1111	3.02406	ABL1|AKT1|APP|CCND1|BCL2|CTNNB1|EGFR|PDGFRB|PTPN11|TERT|TNF|TP53	-5.35704
negative regulation of ion transport	-6.68217	8	12.9561	7.40741	2.52005	AKT1|BCL2|MTOR|HTR2A|ICAM1|MMP9|PTGS2|SNCA	-5.35608
regulation of blood coagulation	-6.68099	6	23.7037	5.55556	2.20414	F2|F3|SERPINE1|PDGFRA|PLAU|PLG	-5.35608
positive chemotaxis	-6.68099	6	23.7037	5.55556	2.20414	CASR|F3|FGF2|CXCL8|MIF|VEGFA	-5.35608
negative regulation of lipid localization	-6.68099	6	23.7037	5.55556	2.20414	AKT1|IL6|NFKB1|PPARG|PTPN11|TNF	-5.35608
metencephalon development	-6.6643	7	16.7448	6.48148	2.36905	ABL1|BCL2|GBA|MAP2K1|PSEN1|PTPN11|TP53	-5.33998
regulation of response to cytokine stimulus	-6.66155	8	12.8761	7.40741	2.52005	CASP8|HIF1A|IL6|MMP12|PPARG|PTPN11|TLR4|CXCR4	-5.33781
angiogenesis involved in coronary vascular morphogenesis	-6.65989	3	195.556	2.77778	1.58132	FGF2|PDGFRB|TGFBR1	-5.33674
branching involved in blood vessel morphogenesis	-6.65003	5	37.2487	4.62963	2.02194	ABL1|CTNNB1|EDNRA|TGFBR2|VEGFA	-5.32803
positive regulation of cell migration involved in sprouting angiogenesis	-6.65003	5	37.2487	4.62963	2.02194	ABL1|FGF2|HMOX1|PTGS2|VEGFA	-5.32803
activation of immune response	-6.64673	11	7.62805	10.1852	2.91036	ABL1|ADA|BCL2|CREBBP|HRAS|PIK3CA|MAPK1|PSEN1|SRC|TLR4|PTPN22	-5.32531
cellular response to drug	-6.64159	6	23.3499	5.55556	2.20414	EGFR|NOS2|PDE4A|REN|TP53|CXCR4	-5.32132
amyloid-beta metabolic process	-6.64159	6	23.3499	5.55556	2.20414	CASP3|ACE|MME|PSEN1|REN|TNF	-5.32132
response to monosaccharide	-6.63561	9	10.3835	8.33333	2.65952	CASP3|CASR|CFTR|HIF1A|ICAM1|PIK3CA|PTGS2|RAF1|TGFBR2	-5.31592
positive regulation of synaptic transmission	-6.62072	8	12.7191	7.40741	2.52005	ABL1|APP|EGFR|MME|MAPK1|PTGS2|SNCA|TNF	-5.3016
interleukin-1 beta production	-6.61018	7	16.4431	6.48148	2.36905	APP|CASP8|IL6|JAK2|STAT3|TLR4|TNF	-5.29279
regulation of interleukin-1 beta production	-6.61018	7	16.4431	6.48148	2.36905	APP|CASP8|IL6|JAK2|STAT3|TLR4|TNF	-5.29279
glucose transmembrane transport	-6.61018	7	16.4431	6.48148	2.36905	AKT1|BRAF|MAPK14|EDNRA|PTPN11|TERT|TNF	-5.29279
axon development	-6.60416	12	6.69998	11.1111	3.02406	ABL1|APP|BCL2|CASP3|ERBB2|JAK2|MAPT|MAP2K1|PSEN1|PTPN11|RET|VEGFA	-5.28734
regulation of hemostasis	-6.60282	6	23.0065	5.55556	2.20414	F2|F3|SERPINE1|PDGFRA|PLAU|PLG	-5.28657
regulation of protein stability	-6.6018	10	8.69136	9.25926	2.78919	BCL2|CASP3|CREBBP|MAPK1|SNCA|SRC|TERT|TP53|VHL|LRRK2	-5.28612
regulation of intracellular protein transport	-6.58727	9	10.2475	8.33333	2.65952	MAPK14|ERBB2|HRAS|JAK2|MAPK1|PSEN1|PTGS2|PTPN11|LRRK2	-5.27216
regulation of production of molecular mediator of immune response	-6.58042	8	12.5658	7.40741	2.52005	HMOX1|IL2|IL6|KIT|RBP4|TLR4|TNF|PTPN22	-5.26589
inflammatory response to wounding	-6.56813	4	69.5309	3.7037	1.81723	ALOX5|HIF1A|HMOX1|TLR4	-5.25417
regulation of lipid kinase activity	-6.56466	6	22.6731	5.55556	2.20414	F2|FGF2|KIT|PDGFRA|PDGFRB|SRC	-5.25183
regulation of synaptic transmission, glutamatergic	-6.56466	6	22.6731	5.55556	2.20414	EGFR|HTR2A|PSEN1|PTGS2|TNF|LRRK2	-5.25183
T cell activation involved in immune response	-6.5571	7	16.1521	6.48148	2.36905	MTOR|ICAM1|IL2|IL6|PSEN1|STAT3|TP53	-5.24484
negative regulation of cell cycle	-6.54462	11	7.44974	10.1852	2.91036	ABL1|CCND1|BCL2|CASP3|MAPK14|CTNNB1|EGFR|PTGS2|PTPN11|TNF|TP53	-5.23292
hematopoietic progenitor cell differentiation	-6.53094	7	16.0104	6.48148	2.36905	ABL1|BCL2|ACE|KIT|PDGFRA|PSEN1|TP53	-5.22037
hexose transmembrane transport	-6.53094	7	16.0104	6.48148	2.36905	AKT1|BRAF|MAPK14|EDNRA|PTPN11|TERT|TNF	-5.22037
regulation of systemic arterial blood pressure by hormone	-6.52468	5	35.2352	4.62963	2.02194	AGTR1|ACE|ECE1|MME|REN	-5.21524
positive regulation of morphogenesis of an epithelium	-6.52468	5	35.2352	4.62963	2.02194	ABL1|AR|CTNNB1|FGF2|VEGFA	-5.21524
response to alkaloid	-6.50503	7	15.8712	6.48148	2.36905	ADA|CASP3|MTOR|HTR2A|ICAM1|SNCA|CXCR4	-5.19615
fatty acid metabolic process	-6.48906	11	7.35423	10.1852	2.91036	AKT1|ALOX5|CPT2|MAPK14|EPHX1|MTOR|MIF|PPARG|PTGS2|SNCA|TNFRSF1A	-5.1813
negative regulation of locomotion	-6.48906	11	7.35423	10.1852	2.91036	ADA|AKT1|BCL2|ELANE|FGF2|HMOX1|MIF|SERPINE1|PPARG|STAT3|TNF	-5.1813
monosaccharide transmembrane transport	-6.47936	7	15.7344	6.48148	2.36905	AKT1|BRAF|MAPK14|EDNRA|PTPN11|TERT|TNF	-5.17272
regulation of ossification	-6.47936	7	15.7344	6.48148	2.36905	ADRB2|ALOX5|BCL2|MAPK14|HIF1A|MAPK1|PTPN11	-5.17272
negative regulation of kinase activity	-6.47714	9	9.9435	8.33333	2.65952	ABL1|AKT1|CASP3|GBA|MAPT|PPARG|PSEN1|SNCA|PTPN22	-5.17106
regulation of T cell proliferation	-6.46266	8	12.1275	7.40741	2.52005	CASP3|CTNNB1|ERBB2|IL2|IL6|TGFBR2|VCAM1|PTPN22	-5.15713
positive regulation of immune effector process	-6.4617	9	9.90155	8.33333	2.65952	HMOX1|IL2|IL6|KIT|NOS2|RBP4|TLR4|TNF|PTPN22	-5.15673
positive regulation of interferon-gamma production	-6.45365	6	21.7284	5.55556	2.20414	ABL1|HRAS|IL2|TLR4|TNF|PTPN22	-5.1498
cell adhesion mediated by integrin	-6.45365	6	21.7284	5.55556	2.20414	ADA|ICAM1|SERPINE1|PLAU|PTPN11|RET	-5.1498
positive regulation of nitric-oxide synthase biosynthetic process	-6.44448	4	65.1852	3.7037	1.81723	JAK2|STAT1|TLR4|LRRK2	-5.14118
memory	-6.42874	7	15.4677	6.48148	2.36905	COMT|MTOR|HTR2A|MAPT|PSEN1|PTGS2|SLC6A4	-5.1271
carbohydrate transmembrane transport	-6.42874	7	15.4677	6.48148	2.36905	AKT1|BRAF|MAPK14|EDNRA|PTPN11|TERT|TNF	-5.1271
cellular response to interferon-gamma	-6.42874	7	15.4677	6.48148	2.36905	ICAM1|JAK2|NOS2|PPARG|STAT1|TLR4|TP53	-5.1271
purine nucleotide metabolic process	-6.41262	11	7.22455	10.1852	2.91036	ADA|APP|HIF1A|HTR2A|NOS2|PDE4A|PSEN1|SNCA|STAT3|VCP|LRRK2	-5.11154
actin filament-based process	-6.40505	15	4.91346	13.8889	3.32776	ABL1|BCL2|MTOR|HRAS|ICAM1|JAK2|KIT|PDGFRA|PDGFRB|PIK3CA|SRC|TGFBR1|TNF|TNNT2|TRPV4	-5.10451
response to fibroblast growth factor	-6.40377	7	15.3377	6.48148	2.36905	CASR|CTNNB1|FGF2|FGFR1|CXCL8|PTPN11|SNCA	-5.10379
positive regulation of cell cycle	-6.39482	10	8.25129	9.25926	2.78919	ABL1|AKT1|APP|CCND1|EGFR|PDGFRB|PTPN11|SLC6A4|SRC|TERT	-5.09539
movement in host environment	-6.38661	8	11.8519	7.40741	2.52005	AGTR1|CCR5|EGFR|HTR2A|ICAM1|CXCL8|SRC|CXCR4	-5.08773
heart contraction	-6.38558	9	9.69697	8.33333	2.65952	ADA|ACE|MTOR|IL2|JAK2|PIK3CA|TNNI3|TNNT2|CXCR4	-5.08725
regulation of oxidative stress-induced cell death	-6.38237	6	21.1411	5.55556	2.20414	AKT1|CTNNB1|HIF1A|MMP3|TLR4|LRRK2	-5.08459
viral life cycle	-6.36978	10	8.19939	9.25926	2.78919	AGTR1|BCL2|CCR5|EGFR|HTR2A|ICAM1|CXCL8|TNF|VCP|CXCR4	-5.07254
cardiac chamber morphogenesis	-6.35451	7	15.0842	6.48148	2.36905	HIF1A|RBP4|TGFBR1|TGFBR2|TNNI3|TNNT2|TP53	-5.05836
positive regulation of mitotic cell cycle	-6.35451	7	15.0842	6.48148	2.36905	ABL1|AKT1|APP|CCND1|EGFR|PTPN11|TERT	-5.05836
nucleobase metabolic process	-6.34981	5	32.5926	4.62963	2.02194	ADA|TYMP|MTOR|MAPK1|TTR	-5.05529
cellular response to cadmium ion	-6.34981	5	32.5926	4.62963	2.02194	AKT1|EGFR|HMOX1|MMP9|MAPK1	-5.05529
metanephric nephron development	-6.34981	5	32.5926	4.62963	2.02194	CTNNB1|PDGFRA|PDGFRB|RET|STAT1	-5.05529
T cell differentiation in thymus	-6.34751	6	20.8593	5.55556	2.20414	ADA|BCL2|CTNNB1|ERBB2|GBA|TP53	-5.05354
sequestering of calcium ion	-6.33021	7	14.9605	6.48148	2.36905	ABL1|CCR5|F2|FGF2|HTR2A|PSEN1|SNCA	-5.03691
coronary vasculature morphogenesis	-6.32926	4	61.3508	3.7037	1.81723	FGF2|PDGFRB|TGFBR1|VEGFA	-5.03691
replicative senescence	-6.32926	4	61.3508	3.7037	1.81723	MME|SERPINE1|TERT|TP53	-5.03691
nephron morphogenesis	-6.31314	6	20.5848	5.55556	2.20414	BCL2|CTNNB1|FGF2|PDGFRB|STAT1|VEGFA	-5.02134
negative regulation of cell development	-6.31244	8	11.5885	7.40741	2.52005	CTNNB1|EDNRB|F2|IL6|PSEN1|TNF|TP53|VEGFA	-5.02117
regulation of leukocyte chemotaxis	-6.30613	7	14.8389	6.48148	2.36905	IL6|CXCL8|MIF|SERPINE1|MAPK1|VEGFA|TRPV4	-5.01594
T cell receptor signaling pathway	-6.30613	7	14.8389	6.48148	2.36905	ABL1|ADA|HRAS|PIK3CA|MAPK1|PSEN1|PTPN22	-5.01594
positive regulation of protein import into nucleus	-6.29465	5	31.7977	4.62963	2.02194	MAPK14|JAK2|MAPK1|PSEN1|PTGS2	-5.00506
regulation of lipid localization	-6.29418	8	11.5245	7.40741	2.52005	AGTR1|AKT1|IL6|NFKB1|PPARG|PTPN11|REN|TNF	-5.00506
regulation of I-kappaB kinase/NF-kappaB signaling	-6.2819	9	9.42436	8.33333	2.65952	ABL1|CASP8|CTNNB1|ESR1|HMOX1|STAT1|TLR4|TNF|TNFRSF1A	-4.99332
positive regulation of platelet activation	-6.26317	3	156.444	2.77778	1.58132	JAK2|SELP|TLR4	-4.9762
positive regulation of neuron maturation	-6.26317	3	156.444	2.77778	1.58132	BCL2|MTOR|RET	-4.9762
negative regulation of epithelial cell differentiation involved in kidney development	-6.26317	3	156.444	2.77778	1.58132	CTNNB1|MMP9|STAT1	-4.9762
collagen catabolic process	-6.24092	5	31.0406	4.62963	2.02194	MMP1|MMP2|MMP3|MMP9|MMP12	-4.95502
positive regulation of B cell proliferation	-6.24092	5	31.0406	4.62963	2.02194	ADA|BCL2|IL2|MIF|TLR4	-4.95502
DNA biosynthetic process	-6.24005	8	11.3366	7.40741	2.52005	CTNNB1|FGF2|PDGFRB|MAPK1|SRC|TERT|TP53|VCP	-4.95468
regulation of muscle system process	-6.23845	9	9.31217	8.33333	2.65952	ADA|ADRB2|MTOR|KIT|PTGS2|TNFRSF1A|TNNI3|TNNT2|TRPV4	-4.95361
heat generation	-6.2214	4	57.9424	3.7037	1.81723	ADRB2|EDNRB|PTGS2|TNF	-4.93709
response to carbohydrate	-6.2098	9	9.23885	8.33333	2.65952	CASP3|CASR|CFTR|HIF1A|ICAM1|PIK3CA|PTGS2|RAF1|TGFBR2	-4.92603
positive regulation of protein import	-6.18856	5	30.3187	4.62963	2.02194	MAPK14|JAK2|MAPK1|PSEN1|PTGS2	-4.90532
post-embryonic development	-6.18037	6	19.5556	5.55556	2.20414	ABL1|BCL2|MTOR|PSEN1|TGFBR1|VEGFA	-4.89871
regulation of fibroblast proliferation	-6.18037	6	19.5556	5.55556	2.20414	CTNNB1|ESR1|MIF|PDGFRA|PDGFRB|TP53	-4.89871
cellular response to acid chemical	-6.18037	6	19.5556	5.55556	2.20414	MTOR|MMP2|PDGFRA|PIK3CA|TNF|VEGFA	-4.89871
sprouting angiogenesis	-6.16937	8	11.0954	7.40741	2.52005	ABL1|AGTR1|AKT1|ALOX5|FGF2|HMOX1|PTGS2|VEGFA	-4.88824
interleukin-1 production	-6.16593	7	14.1487	6.48148	2.36905	APP|CASP8|IL6|JAK2|STAT3|TLR4|TNF	-4.88585
regulation of interleukin-1 production	-6.16593	7	14.1487	6.48148	2.36905	APP|CASP8|IL6|JAK2|STAT3|TLR4|TNF	-4.88585
cell junction assembly	-6.16181	11	6.8127	10.1852	2.91036	ABL1|APP|BCL2|CTNNB1|ACE|PTPN11|SNCA|SRC|TNF|VEGFA|TRPV4	-4.88225
fibroblast proliferation	-6.1483	6	19.3141	5.55556	2.20414	CTNNB1|ESR1|MIF|PDGFRA|PDGFRB|TP53	-4.86927
positive regulation of receptor signaling pathway via JAK-STAT	-6.1375	5	29.6296	4.62963	2.02194	F2|IL6|JAK2|KIT|TNF	-4.86004
regulation of nitric-oxide synthase activity	-6.1375	5	29.6296	4.62963	2.02194	AKT1|EGFR|HIF1A|TERT|TNF	-4.86004
mammary gland morphogenesis	-6.1375	5	29.6296	4.62963	2.02194	AR|ESR1|SRC|TGFBR2|VDR	-4.86004
hormone-mediated signaling pathway	-6.13464	8	10.9786	7.40741	2.52005	AR|ESR1|NR3C1|JAK2|PPARG|PTPN11|REN|SRC	-4.85771
regulation of protein kinase A signaling	-6.12002	4	54.8928	3.7037	1.81723	ADRB2|MIF|PDE4A|LRRK2	-4.84464
positive regulation of glycolytic process	-6.12002	4	54.8928	3.7037	1.81723	APP|HIF1A|HTR2A|PSEN1	-4.84464
trachea development	-6.12002	4	54.8928	3.7037	1.81723	CTNNB1|MAPK1|MAP2K1|TGFBR2	-4.84464
cartilage development	-6.11743	8	10.9211	7.40741	2.52005	MAPK14|CTNNB1|FGF2|HIF1A|PTPN11|TGFBR1|TGFBR2|TRPV4	-4.84258
synapse organization	-6.11162	11	6.73274	10.1852	2.91036	ABL1|APP|MAPK14|CTNNB1|ERBB2|MAPT|PSEN1|SNCA|TNF|VCP|LRRK2	-4.83729
response to toxic substance	-6.09768	9	8.95674	8.33333	2.65952	ALB|BCL2|EPHX1|MPO|PDGFRB|ABCB1|MAPK1|PTGS2|SLC6A4	-4.82387
regulation of immune effector process	-6.09398	10	7.64636	9.25926	2.78919	HMOX1|ICAM1|IL2|IL6|KIT|NOS2|RBP4|TLR4|TNF|PTPN22	-4.82068
regulation of glycolytic process	-6.08767	5	28.9712	4.62963	2.02194	APP|HIF1A|HTR2A|PSEN1|STAT3	-4.81489
endocrine process	-6.0854	6	18.8487	5.55556	2.20414	AGTR1|ACE|ECE1|MME|PTPN11|REN	-4.81314
skin development	-6.08394	9	8.92269	8.33333	2.65952	BCL2|CASP3|CTNNB1|EGFR|GBA|MAP2K1|PSEN1|TNF|VDR	-4.81219
positive regulation of hormone secretion	-6.07635	7	13.7232	6.48148	2.36905	CASR|CFTR|EGFR|HIF1A|JAK2|PTPN11|RBP4	-4.80512
negative regulation of cell migration	-6.071	10	7.60177	9.25926	2.78919	ADA|AKT1|BCL2|FGF2|HMOX1|MIF|SERPINE1|PPARG|STAT3|TNF	-4.80028
regulation of cytoskeleton organization	-6.05839	12	5.94846	11.1111	3.02406	ABL1|MTOR|HRAS|ICAM1|MAPT|PDGFRA|PDGFRB|PIK3CA|MAPK1|SNCA|TGFBR1|TRPV4	-4.78819
regulation of neuron differentiation	-6.04957	8	10.6971	7.40741	2.52005	APP|BCL2|EDNRB|FGFR1|MTOR|RET|SLC6A4|LRRK2	-4.77988
response to insulin	-6.04304	9	8.82206	8.33333	2.65952	AKT1|MTOR|ICAM1|PIK3CA|PPARG|PTPN11|SRC|STAT1|TRPV4	-4.77387
positive regulation of glucose transmembrane transport	-6.03902	5	28.3414	4.62963	2.02194	AKT1|BRAF|MAPK14|PTPN11|TERT	-4.77035
glucose metabolic process	-6.03284	8	10.6425	7.40741	2.52005	AKT1|MAPK14|MTOR|PIK3CA|RBP4|SRC|TNF|TP53	-4.76469
positive regulation of glial cell proliferation	-6.02439	4	52.1481	3.7037	1.81723	EGFR|MTOR|IL6|TNF	-4.75699
metanephros development	-6.02412	6	18.4052	5.55556	2.20414	BCL2|CTNNB1|PDGFRA|PDGFRB|RET|STAT1	-4.75699
response to starvation	-6.0162	8	10.5885	7.40741	2.52005	ALB|BCL2|COMT|MTOR|GBA|MAPK1|TP53|LRRK2	-4.74958
positive regulation of protein secretion	-6.01106	7	13.4205	6.48148	2.36905	CASR|CFTR|EGFR|HIF1A|JAK2|RBP4|TLR4	-4.74495
regeneration	-5.99966	8	10.535	7.40741	2.52005	CCND1|BCL2|EGFR|HMOX1|IL6|JAK2|MAP2K1|TGFBR2	-4.73406
endocytosis	-5.99237	13	5.32961	12.037	3.13111	ABL1|ADRB2|APP|HRAS|CXCL8|SERPINE1|MAPK1|PSEN1|SNCA|SRC|TGFBR2|VEGFA|LRRK2	-4.72792
positive regulation of smooth muscle cell migration	-5.99149	5	27.7384	4.62963	2.02194	BCL2|PDGFRB|SRC|TERT|TLR4	-4.72792
regulation of transcription from RNA polymerase II promoter in response to stress	-5.99149	5	27.7384	4.62963	2.02194	HIF1A|HMOX1|TP53|VEGFA|VHL	-4.72792
autonomic nervous system development	-5.99149	5	27.7384	4.62963	2.02194	CTNNB1|EDNRA|EDNRB|RET|VCAM1	-4.72792
response to ethanol	-5.9684	7	13.226	6.48148	2.36905	CCND1|CASP8|ICAM1|IL2|RBP4|STAT3|VCAM1	-4.70533
mesenchymal cell development	-5.96437	6	17.9821	5.55556	2.20414	BCL2|EDNRA|EDNRB|HIF1A|MAPK1|RET	-4.70232
stem cell development	-5.96437	6	17.9821	5.55556	2.20414	EDNRA|EDNRB|FGF2|HIF1A|MAPK1|RET	-4.70232
positive regulation of transcription from RNA polymerase II promoter in response to hypoxia	-5.96336	3	130.37	2.77778	1.58132	HIF1A|TP53|VEGFA	-4.7018
positive regulation of cell projection organization	-5.95833	10	7.38642	9.25926	2.78919	MTOR|HRAS|KIT|MAPT|PIK3CA|MAP2K1|RET|SRC|TGFBR1|VEGFA	-4.69728
leukocyte mediated immunity	-5.95548	11	6.48902	10.1852	2.91036	ACE|ELANE|F2|HMOX1|ICAM1|IL2|IL6|KIT|NOS2|TLR4|TNF	-4.69493
defense response to bacterium	-5.94727	10	7.36556	9.25926	2.78919	ELANE|F2|IL6|MPO|NOS2|SERPINE1|SELP|TLR4|TNF|TNFRSF1A	-4.68722
regulation of cell adhesion mediated by integrin	-5.94504	5	27.1605	4.62963	2.02194	ADA|SERPINE1|PLAU|PTPN11|RET	-4.6855
nitric-oxide synthase biosynthetic process	-5.9339	4	49.6649	3.7037	1.81723	JAK2|STAT1|TLR4|LRRK2	-4.67536
regulation of nitric-oxide synthase biosynthetic process	-5.9339	4	49.6649	3.7037	1.81723	JAK2|STAT1|TLR4|LRRK2	-4.67536
negative regulation of cell motility	-5.90335	10	7.28326	9.25926	2.78919	ADA|AKT1|BCL2|FGF2|HMOX1|MIF|SERPINE1|PPARG|STAT3|TNF	-4.64531
biological process involved in interaction with host	-5.90232	8	10.2251	7.40741	2.52005	AGTR1|CCR5|EGFR|HTR2A|ICAM1|CXCL8|SRC|CXCR4	-4.64527
regulation of cell junction assembly	-5.90232	8	10.2251	7.40741	2.52005	ABL1|APP|ACE|PTPN11|SNCA|SRC|TNF|VEGFA	-4.64527
negative regulation of blood coagulation	-5.89962	5	26.6062	4.62963	2.02194	F2|SERPINE1|PDGFRA|PLAU|PLG	-4.64506
macrophage differentiation	-5.89962	5	26.6062	4.62963	2.02194	APP|CASP8|GBA|MMP9|VEGFA	-4.64506
negative regulation of epithelial cell differentiation	-5.89962	5	26.6062	4.62963	2.02194	CCND1|CTNNB1|MMP9|STAT1|VEGFA	-4.64506
response to epidermal growth factor	-5.89962	5	26.6062	4.62963	2.02194	AKT1|EGFR|ERBB2|MAPK1|PTPN11	-4.64506
positive regulation of receptor signaling pathway via STAT	-5.89962	5	26.6062	4.62963	2.02194	F2|IL6|JAK2|KIT|TNF	-4.64506
transmembrane receptor protein serine/threonine kinase signaling pathway	-5.89246	10	7.26297	9.25926	2.78919	ABL1|CREBBP|MAPK14|JAK2|PPARG|SRC|STAT3|TGFBR1|TGFBR2|TP53	-4.6384
calcium ion transmembrane import into cytosol	-5.88506	7	12.8534	6.48148	2.36905	ABL1|CCR5|F2|FGF2|HTR2A|SNCA|TRPV4	-4.63149
brown fat cell differentiation	-5.85519	5	26.0741	4.62963	2.02194	ADRB2|MAPK14|MTOR|PTGS2|TRPV4	-4.60323
lung morphogenesis	-5.85519	5	26.0741	4.62963	2.02194	CTNNB1|MAPK1|MAP2K1|TGFBR2|TNF	-4.60323
negative regulation of hemostasis	-5.85519	5	26.0741	4.62963	2.02194	F2|SERPINE1|PDGFRA|PLAU|PLG	-4.60323
positive regulation of supramolecular fiber organization	-5.85482	8	10.0769	7.40741	2.52005	ABL1|APP|MTOR|ICAM1|MAPT|PSEN1|TGFBR1|TRPV4	-4.60323
columnar/cuboidal epithelial cell differentiation	-5.84919	6	17.1917	5.55556	2.20414	ABL1|AKT1|FGF2|HIF1A|SERPINE1|SRC	-4.59859
response to vitamin	-5.84919	6	17.1917	5.55556	2.20414	ADA|CCND1|CASR|EGFR|PTGS2|VDR	-4.59859
regulation of long-term neuronal synaptic plasticity	-5.84804	4	47.4074	3.7037	1.81723	APP|HRAS|KIT|SNCA	-4.59792
regulation of mitochondrion organization	-5.84434	7	12.6749	6.48148	2.36905	AKT1|HIF1A|MAPT|MMP9|PPARG|TP53|LRRK2	-4.59472
small molecule biosynthetic process	-5.82389	12	5.64781	11.1111	3.02406	ADA|ALOX5|CFTR|FGF2|GBA|MIF|MPO|NFKB1|PTGS2|RBP4|SNCA|TNF	-4.57475
synaptic transmission, glutamatergic	-5.82125	6	17.0048	5.55556	2.20414	EGFR|HTR2A|PSEN1|PTGS2|TNF|LRRK2	-4.5726
negative regulation of cellular component movement	-5.81719	10	7.12406	9.25926	2.78919	ADA|AKT1|BCL2|FGF2|HMOX1|MIF|SERPINE1|PPARG|STAT3|TNF	-4.56903
glial cell proliferation	-5.8117	5	25.5628	4.62963	2.02194	EGFR|MTOR|GBA|IL6|TNF	-4.56403
neural precursor cell proliferation	-5.80424	7	12.5013	6.48148	2.36905	CTNNB1|FGF2|HIF1A|SLC6A4|TP53|VEGFA|LRRK2	-4.55706
striated muscle cell differentiation	-5.79552	9	8.23392	8.33333	2.65952	AKT1|BCL2|CASP3|MAPK14|MTOR|PDGFRA|PDGFRB|TNNT2|VEGFA	-4.54882
cellular senescence	-5.79363	6	16.822	5.55556	2.20414	ABL1|MAPK14|HRAS|MAP2K1|TERT|TP53	-4.54742
purine ribonucleotide metabolic process	-5.78543	10	7.06614	9.25926	2.78919	ADA|APP|HIF1A|HTR2A|PDE4A|PSEN1|SNCA|STAT3|VCP|LRRK2	-4.5397
liver development	-5.78441	7	12.4162	6.48148	2.36905	ADA|CCND1|EGFR|HMOX1|HRAS|IL6|PIK3CA	-4.53918
protein dephosphorylation	-5.77054	9	8.17654	8.33333	2.65952	BCL2|MTOR|GBA|JAK2|PDGFRB|PTPN11|TNF|PTPN22|LRRK2	-4.52784
positive regulation of epithelial to mesenchymal transition	-5.76911	5	25.0712	4.62963	2.02194	CTNNB1|MTOR|IL6|TGFBR1|TGFBR2	-4.52784
alpha-beta T cell lineage commitment	-5.76635	4	45.3462	3.7037	1.81723	BCL2|MTOR|IL6|STAT3	-4.52784
regulation of systemic arterial blood pressure by renin-angiotensin	-5.76635	4	45.3462	3.7037	1.81723	AGTR1|ACE|MME|REN	-4.52784
positive regulation of blood coagulation	-5.76635	4	45.3462	3.7037	1.81723	F2|F3|SERPINE1|PLG	-4.52784
embryonic hemopoiesis	-5.76635	4	45.3462	3.7037	1.81723	HIF1A|KIT|TGFBR2|VEGFA	-4.52784
CD4-positive or CD8-positive, alpha-beta T cell lineage commitment	-5.76635	4	45.3462	3.7037	1.81723	BCL2|MTOR|IL6|STAT3	-4.52784
mitochondrial depolarization	-5.76635	4	45.3462	3.7037	1.81723	ABL1|BCL2|SRC|LRRK2	-4.52784
branching involved in mammary gland duct morphogenesis	-5.76635	4	45.3462	3.7037	1.81723	AR|ESR1|SRC|VDR	-4.52784
regulation of brown fat cell differentiation	-5.76635	4	45.3462	3.7037	1.81723	MAPK14|MTOR|PTGS2|TRPV4	-4.52784
positive regulation of hemostasis	-5.76635	4	45.3462	3.7037	1.81723	F2|F3|SERPINE1|PLG	-4.52784
cell migration involved in sprouting angiogenesis	-5.76633	6	16.643	5.55556	2.20414	ABL1|AKT1|FGF2|HMOX1|PTGS2|VEGFA	-4.52784
positive regulation of leukocyte chemotaxis	-5.76633	6	16.643	5.55556	2.20414	IL6|CXCL8|SERPINE1|MAPK1|VEGFA|TRPV4	-4.52784
osteoclast differentiation	-5.76633	6	16.643	5.55556	2.20414	MAPK14|CTNNB1|MTOR|SRC|TLR4|TNF	-4.52784
negative regulation of protein kinase activity	-5.76208	8	9.79308	7.40741	2.52005	ABL1|AKT1|CASP3|GBA|PPARG|PSEN1|SNCA|PTPN22	-4.52453
response to glucose	-5.76208	8	9.79308	7.40741	2.52005	CASP3|CASR|CFTR|HIF1A|ICAM1|PIK3CA|RAF1|TGFBR2	-4.52453
regulation of endocytosis	-5.7469	8	9.74732	7.40741	2.52005	ABL1|APP|SERPINE1|PSEN1|SNCA|SRC|VEGFA|LRRK2	-4.50983
tube formation	-5.74519	7	12.2496	6.48148	2.36905	ABL1|CASP3|CTNNB1|FGF2|HIF1A|RET|VEGFA	-4.50861
body fluid secretion	-5.73935	6	16.4678	5.55556	2.20414	ADA|CCND1|EGFR|HIF1A|VDR|VEGFA	-4.50323
embryo implantation	-5.7274	5	24.5982	4.62963	2.02194	MMP2|MMP9|PTGS2|TGFBR2|VEGFA	-4.49271
regulation of DNA-templated transcription in response to stress	-5.7274	5	24.5982	4.62963	2.02194	HIF1A|HMOX1|TP53|VEGFA|VHL	-4.49271
negative regulation of coagulation	-5.7274	5	24.5982	4.62963	2.02194	F2|SERPINE1|PDGFRA|PLAU|PLG	-4.49271
regulation of cytokine-mediated signaling pathway	-5.7258	7	12.1679	6.48148	2.36905	CASP8|HIF1A|IL6|MMP12|PPARG|PTPN11|CXCR4	-4.49206
hepaticobiliary system development	-5.7258	7	12.1679	6.48148	2.36905	ADA|CCND1|EGFR|HMOX1|HRAS|IL6|PIK3CA	-4.49206
regulation of calcidiol 1-monooxygenase activity	-5.72153	3	111.746	2.77778	1.58132	NFKB1|TNF|VDR	-4.48873
mammary gland branching involved in pregnancy	-5.72153	3	111.746	2.77778	1.58132	AR|ESR1|VDR	-4.48873
mesonephros development	-5.71267	6	16.2963	5.55556	2.20414	BCL2|CTNNB1|FGF2|REN|RET|VEGFA	-4.48034
carbohydrate transport	-5.70655	7	12.0873	6.48148	2.36905	AKT1|BRAF|MAPK14|EDNRA|PTPN11|TERT|TNF	-4.47516
monovalent inorganic cation homeostasis	-5.70655	7	12.0873	6.48148	2.36905	AGTR1|BCL2|CFTR|COMT|EDNRB|MAPK1|LRRK2	-4.47516
peptide hormone processing	-5.68845	4	43.4568	3.7037	1.81723	ACE|ECE1|MME|REN	-4.45847
neurotrophin TRK receptor signaling pathway	-5.68845	4	43.4568	3.7037	1.81723	CASP3|PTPN11|RAF1|SRC	-4.45847
positive regulation of nitric-oxide synthase activity	-5.68845	4	43.4568	3.7037	1.81723	AKT1|HIF1A|TERT|TNF	-4.45847
eye morphogenesis	-5.68743	7	12.0078	6.48148	2.36905	BCL2|CTNNB1|FGF2|HIF1A|RBP4|STAT3|VEGFA	-4.45793
regulation of innate immune response	-5.68697	8	9.56847	7.40741	2.52005	CASP8|CREBBP|MMP12|PPARG|PTPN11|SRC|TLR4|PTPN22	-4.45793
regulation of supramolecular fiber organization	-5.67146	10	6.8616	9.25926	2.78919	ABL1|APP|MTOR|ICAM1|MAPT|PIK3CA|PSEN1|SNCA|TGFBR1|TRPV4	-4.44288
aromatic compound catabolic process	-5.6708	11	6.06374	10.1852	2.91036	ADA|AKT1|COMT|MAPK14|TYMP|EPHX1|MTOR|HMOX1|IL6|PDE4A|VCP	-4.44269
positive regulation of NF-kappaB transcription factor activity	-5.66846	7	11.9293	6.48148	2.36905	APP|AR|ICAM1|IL6|STAT3|TLR4|TNF	-4.44081
carbohydrate catabolic process	-5.64961	7	11.8519	6.48148	2.36905	APP|HIF1A|HTR2A|PSEN1|PYGM|STAT3|TP53	-4.42244
tumor necrosis factor-mediated signaling pathway	-5.63438	6	15.8025	5.55556	2.20414	CASP8|JAK2|STAT1|TNF|TNFRSF1A|TP53	-4.40767
fibrinolysis	-5.61401	4	41.7185	3.7037	1.81723	F2|SERPINE1|PLAU|PLG	-4.38961
positive regulation of positive chemotaxis	-5.61401	4	41.7185	3.7037	1.81723	CASR|F3|CXCL8|VEGFA	-4.38961
signaling receptor ligand precursor processing	-5.61401	4	41.7185	3.7037	1.81723	ACE|ECE1|MME|REN	-4.38961
regulation of anion transmembrane transport	-5.61401	4	41.7185	3.7037	1.81723	CFTR|MTOR|ABCB1|PSEN1	-4.38961
cellular response to angiotensin	-5.61401	4	41.7185	3.7037	1.81723	AGTR1|NFKB1|PTPN11|SRC	-4.38961
canonical Wnt signaling pathway	-5.61287	9	7.82222	8.33333	2.65952	MAPK14|CTNNB1|EGFR|FGF2|NFKB1|PSEN1|SRC|VCP|LRRK2	-4.38894
ribonucleotide metabolic process	-5.61088	10	6.75494	9.25926	2.78919	ADA|APP|HIF1A|HTR2A|PDE4A|PSEN1|SNCA|STAT3|VCP|LRRK2	-4.3874
cerebellum development	-5.60886	6	15.6444	5.55556	2.20414	ABL1|GBA|MAP2K1|PSEN1|PTPN11|TP53	-4.38585
positive regulation of organ growth	-5.60716	5	23.2804	4.62963	2.02194	AKT1|MAPK14|FGF2|MTOR|MAPK1	-4.38461
cardiocyte differentiation	-5.59388	7	11.6254	6.48148	2.36905	EGFR|MTOR|PDGFRA|PDGFRB|MAPK1|VCAM1|VEGFA	-4.37225
adaptive thermogenesis	-5.59388	7	11.6254	6.48148	2.36905	ADRB2|CPT2|JAK2|TLR4|VEGFA|CXCR4|TRPV4	-4.37225
regulation of phosphatidylinositol 3-kinase activity	-5.56861	5	22.872	4.62963	2.02194	FGF2|KIT|PDGFRA|PDGFRB|SRC	-4.34744
myeloid leukocyte mediated immunity	-5.55862	6	15.3377	5.55556	2.20414	ACE|ELANE|F2|HMOX1|IL6|KIT	-4.33791
epithelial to mesenchymal transition	-5.55737	7	11.4792	6.48148	2.36905	CTNNB1|FGFR1|MTOR|HIF1A|IL6|TGFBR1|TGFBR2	-4.33712
regulation of leukocyte mediated immunity	-5.55649	8	9.1891	7.40741	2.52005	HMOX1|ICAM1|IL2|IL6|KIT|NOS2|TLR4|TNF	-4.33669
regulation of positive chemotaxis	-5.54274	4	40.114	3.7037	1.81723	CASR|F3|CXCL8|VEGFA	-4.32386
interleukin-6-mediated signaling pathway	-5.54274	4	40.114	3.7037	1.81723	IL6|JAK2|SRC|STAT3	-4.32386
positive regulation of intracellular protein transport	-5.5393	7	11.4074	6.48148	2.36905	MAPK14|ERBB2|HRAS|JAK2|MAPK1|PSEN1|PTGS2	-4.32088
positive regulation of peptide hormone secretion	-5.5339	6	15.1888	5.55556	2.20414	CASR|CFTR|EGFR|HIF1A|JAK2|RBP4	-4.31594
neuroblast proliferation	-5.53078	5	22.4777	4.62963	2.02194	CTNNB1|HIF1A|TP53|VEGFA|LRRK2	-4.31418
positive regulation of type I interferon production	-5.53078	5	22.4777	4.62963	2.02194	MMP12|PTPN11|STAT1|TLR4|PTPN22	-4.31418
hydrogen peroxide metabolic process	-5.53078	5	22.4777	4.62963	2.02194	EGFR|MMP3|MPO|SNCA|STAT3	-4.31418
cardiac chamber development	-5.52136	7	11.3366	6.48148	2.36905	HIF1A|RBP4|TGFBR1|TGFBR2|TNNI3|TNNT2|TP53	-4.30521
regulation of blood volume by renin-angiotensin	-5.51863	3	97.7778	2.77778	1.58132	AGTR1|ACE|REN	-4.30384
wound healing involved in inflammatory response	-5.51863	3	97.7778	2.77778	1.58132	HIF1A|HMOX1|TLR4	-4.30384
negative regulation of vascular wound healing	-5.51863	3	97.7778	2.77778	1.58132	ALOX5|SERPINE1|TNF	-4.30384
regulation of ion transmembrane transport	-5.51532	11	5.84144	10.1852	2.91036	ABL1|ADRB2|AKT1|APP|CFTR|F2|MTOR|MMP9|ABCB1|PSEN1|SNCA	-4.30098
cellular respiration	-5.51427	8	9.06924	7.40741	2.52005	AKT1|GBA|HIF1A|NOS2|PIK3CA|SNCA|VCP|TRPV4	-4.30038
phospholipase C-activating G protein-coupled receptor signaling pathway	-5.50944	6	15.0427	5.55556	2.20414	AGTR1|CASR|EDNRB|ESR1|F2|HTR2A	-4.29646
positive regulation of myeloid cell differentiation	-5.50944	6	15.0427	5.55556	2.20414	CASP8|MAPK14|HIF1A|STAT1|STAT3|TNF	-4.29646
production of molecular mediator of immune response	-5.50817	9	7.59439	8.33333	2.65952	ELANE|HMOX1|IL2|IL6|KIT|RBP4|TLR4|TNF|PTPN22	-4.29563
ribose phosphate metabolic process	-5.50258	10	6.56778	9.25926	2.78919	ADA|APP|HIF1A|HTR2A|PDE4A|PSEN1|SNCA|STAT3|VCP|LRRK2	-4.2905
positive regulation of dephosphorylation	-5.49364	5	22.0967	4.62963	2.02194	MTOR|GBA|JAK2|PDGFRB|SRC	-4.28246
regulation of glucose import	-5.49364	5	22.0967	4.62963	2.02194	AKT1|MAPK14|PTPN11|TERT|TNF	-4.28246
negative regulation of binding	-5.48583	7	11.1975	6.48148	2.36905	ADRB2|AKT1|ACE|HMOX1|JAK2|PSEN1|LRRK2	-4.2751
interferon-gamma-mediated signaling pathway	-5.47439	4	38.6283	3.7037	1.81723	JAK2|PPARG|STAT1|TP53	-4.26419
calcium ion transmembrane transport	-5.47403	9	7.52137	8.33333	2.65952	ABL1|AKT1|CCR5|F2|FGF2|HTR2A|PSEN1|SNCA|TRPV4	-4.26419
positive regulation of peptide secretion	-5.46127	6	14.7589	5.55556	2.20414	CASR|CFTR|EGFR|HIF1A|JAK2|RBP4	-4.25277
regulation of nucleocytoplasmic transport	-5.46127	6	14.7589	5.55556	2.20414	MAPK14|JAK2|MAPK1|PSEN1|PTGS2|PTPN11	-4.25277
positive regulation of canonical Wnt signaling pathway	-5.46127	6	14.7589	5.55556	2.20414	EGFR|FGF2|NFKB1|SRC|VCP|LRRK2	-4.25277
developmental cell growth	-5.45892	8	8.91421	7.40741	2.52005	ABL1|APP|CTNNB1|MTOR|MAPT|TGFBR2|VEGFA|CXCR4	-4.25087
regulation of protein import into nucleus	-5.45718	5	21.7284	4.62963	2.02194	MAPK14|JAK2|MAPK1|PSEN1|PTGS2	-4.25001
regulation of macrophage activation	-5.45718	5	21.7284	4.62963	2.02194	IL6|MIF|SNCA|TLR4|LRRK2	-4.25001
negative regulation of epithelial cell proliferation	-5.45078	7	11.0617	6.48148	2.36905	ALOX5|AR|PPARG|STAT1|TGFBR1|TNF|VDR	-4.24406
developmental growth involved in morphogenesis	-5.44525	8	8.87628	7.40741	2.52005	ABL1|APP|CTNNB1|ESR1|MAPT|TGFBR2|VEGFA|CXCR4	-4.23897
molting cycle	-5.43756	6	14.621	5.55556	2.20414	BCL2|CTNNB1|EGFR|PTGS2|TERT|TNF	-4.23305
hair cycle	-5.43756	6	14.621	5.55556	2.20414	BCL2|CTNNB1|EGFR|PTGS2|TERT|TNF	-4.23305
cellular response to monoamine stimulus	-5.43756	6	14.621	5.55556	2.20414	ABL1|APP|HTR2A|MAPK1|SNCA|LRRK2	-4.23305
cellular response to catecholamine stimulus	-5.43756	6	14.621	5.55556	2.20414	ABL1|APP|HTR2A|MAPK1|SNCA|LRRK2	-4.23305
regulation of multicellular organism growth	-5.42136	5	21.3722	4.62963	2.02194	ADRB2|APP|BCL2|PIK3CA|STAT3	-4.21729
hexose metabolic process	-5.4181	8	8.80138	7.40741	2.52005	AKT1|MAPK14|MTOR|PIK3CA|RBP4|SRC|TNF|TP53	-4.21448
positive regulation of ion transmembrane transport	-5.4162	7	10.9293	6.48148	2.36905	ABL1|ADRB2|CFTR|F2|ABCB1|PSEN1|SNCA	-4.21302
regulation of cytoplasmic transport	-5.40872	4	37.2487	3.7037	1.81723	MAPK1|MAP2K1|SRC|LRRK2	-4.20598
positive regulation of nucleocytoplasmic transport	-5.38616	5	21.0275	4.62963	2.02194	MAPK14|JAK2|MAPK1|PSEN1|PTGS2	-4.1843
regulation of endothelial cell apoptotic process	-5.38616	5	21.0275	4.62963	2.02194	ABL1|ICAM1|SERPINE1|TERT|TNF	-4.1843
regulation of muscle contraction	-5.38207	7	10.7999	6.48148	2.36905	ADA|ADRB2|KIT|PTGS2|TNNI3|TNNT2|TRPV4	-4.18064
antigen receptor-mediated signaling pathway	-5.37785	8	8.69136	7.40741	2.52005	ABL1|ADA|BCL2|HRAS|PIK3CA|MAPK1|PSEN1|PTPN22	-4.17687
regulation of DNA biosynthetic process	-5.36782	6	14.2222	5.55556	2.20414	CTNNB1|FGF2|PDGFRB|MAPK1|SRC|TP53	-4.16727
regulation of reproductive process	-5.36516	7	10.7364	6.48148	2.36905	ADA|AR|CTNNB1|EDNRB|ESR1|SRC|VEGFA	-4.16505
regulation of protein import	-5.35157	5	20.6937	4.62963	2.02194	MAPK14|JAK2|MAPK1|PSEN1|PTGS2	-4.1519
response to monoamine	-5.34503	6	14.0941	5.55556	2.20414	ABL1|APP|HTR2A|MAPK1|SNCA|LRRK2	-4.14623
response to catecholamine	-5.34503	6	14.0941	5.55556	2.20414	ABL1|APP|HTR2A|MAPK1|SNCA|LRRK2	-4.14623
regulation of fever generation	-5.34375	3	86.9136	2.77778	1.58132	EDNRB|PTGS2|TNF	-4.14582
positive regulation of cell maturation	-5.34375	3	86.9136	2.77778	1.58132	BCL2|MTOR|RET	-4.14582
Notch signaling pathway	-5.33169	7	10.6115	6.48148	2.36905	AKT1|APP|KIT|PSEN1|SRC|STAT3|TGFBR2	-4.13419
interferon-gamma production	-5.32247	6	13.9683	5.55556	2.20414	ABL1|HRAS|IL2|TLR4|TNF|PTPN22	-4.12628
regulation of interferon-gamma production	-5.32247	6	13.9683	5.55556	2.20414	ABL1|HRAS|IL2|TLR4|TNF|PTPN22	-4.12628
cellular response to fibroblast growth factor stimulus	-5.32247	6	13.9683	5.55556	2.20414	CTNNB1|FGF2|FGFR1|CXCL8|PTPN11|SNCA	-4.12628
regulation of smooth muscle contraction	-5.31756	5	20.3704	4.62963	2.02194	ADA|ADRB2|KIT|PTGS2|TNNI3	-4.12224
reactive oxygen species biosynthetic process	-5.31756	5	20.3704	4.62963	2.02194	ALOX5|MPO|SNCA|STAT3|TLR4	-4.12224
regulation of response to biotic stimulus	-5.30879	9	7.17635	8.33333	2.65952	CASP8|CREBBP|MMP12|PPARG|PTPN11|SRC|STAT1|TLR4|PTPN22	-4.11389
axonogenesis	-5.30515	10	6.23782	9.25926	2.78919	ABL1|APP|BCL2|ERBB2|MAPT|MAP2K1|PSEN1|PTPN11|RET|VEGFA	-4.11069
dephosphorylation	-5.28695	10	6.20811	9.25926	2.78919	BCL2|MTOR|GBA|JAK2|PDGFRB|PTPN11|SRC|TNF|PTPN22|LRRK2	-4.09292
bone resorption	-5.28412	5	20.057	4.62963	2.02194	ADRB2|CTNNB1|EGFR|IL6|SRC	-4.09052
regulation of mononuclear cell migration	-5.27798	6	13.7232	5.55556	2.20414	AKT1|APP|SERPINE1|MAPK1|TNF|TRPV4	-4.08481
receptor-mediated endocytosis	-5.26041	8	8.37721	7.40741	2.52005	ADRB2|APP|CXCL8|SERPINE1|PSEN1|SNCA|TGFBR2|VEGFA	-4.06767
release of sequestered calcium ion into cytosol	-5.25606	6	13.6039	5.55556	2.20414	ABL1|CCR5|F2|FGF2|HTR2A|SNCA	-4.06375
positive regulation of gliogenesis	-5.25123	5	19.7531	4.62963	2.02194	EGFR|MTOR|IL6|TNF|CXCR4	-4.06021
positive regulation of fat cell differentiation	-5.25123	5	19.7531	4.62963	2.02194	AKT1|MAPK14|HTR2A|PPARG|PTGS2	-4.06021
positive regulation of DNA biosynthetic process	-5.25123	5	19.7531	4.62963	2.02194	CTNNB1|FGF2|PDGFRB|MAPK1|SRC	-4.06021
regulation of canonical Wnt signaling pathway	-5.24765	8	8.3437	7.40741	2.52005	MAPK14|EGFR|FGF2|NFKB1|PSEN1|SRC|VCP|LRRK2	-4.05706
response to amino acid	-5.23434	6	13.4866	5.55556	2.20414	CASP3|MTOR|ICAM1|MMP2|PDGFRA|TNF	-4.0446
negative regulation of sequestering of calcium ion	-5.23434	6	13.4866	5.55556	2.20414	ABL1|CCR5|F2|FGF2|HTR2A|SNCA	-4.0446
embryonic digestive tract development	-5.22597	4	33.644	3.7037	1.81723	ADA|CXCL8|PDGFRA|TNF	-4.03751
mammary gland duct morphogenesis	-5.22597	4	33.644	3.7037	1.81723	AR|ESR1|SRC|VDR	-4.03751
negative regulation of extrinsic apoptotic signaling pathway via death domain receptors	-5.22597	4	33.644	3.7037	1.81723	HMOX1|ICAM1|SERPINE1|RAF1	-4.03751
endothelial cell apoptotic process	-5.21887	5	19.4583	4.62963	2.02194	ABL1|ICAM1|SERPINE1|TERT|TNF	-4.03083
organelle localization	-5.20807	11	5.42183	10.1852	2.91036	ALB|CFTR|CTNNB1|MTOR|HIF1A|HMOX1|KIT|MAPT|PSEN1|SNCA|LRRK2	-4.02046
cellular response to transforming growth factor beta stimulus	-5.1972	8	8.21231	7.40741	2.52005	CREBBP|NR3C1|PPARG|SRC|STAT3|TGFBR1|TGFBR2|TP53	-4.01002
regulation of DNA binding	-5.1915	6	13.258	5.55556	2.20414	CTNNB1|HMOX1|JAK2|MMP9|PPARG|PSEN1	-4.00516
regulation of sequestering of calcium ion	-5.1915	6	13.258	5.55556	2.20414	ABL1|CCR5|F2|FGF2|HTR2A|SNCA	-4.00516
regulation of angiotensin levels in blood	-5.19007	3	78.2222	2.77778	1.58132	ACE|MME|REN	-4.005
angiotensin maturation	-5.19007	3	78.2222	2.77778	1.58132	ACE|MME|REN	-4.005
negative regulation of fibrinolysis	-5.19007	3	78.2222	2.77778	1.58132	F2|SERPINE1|PLG	-4.005
regulation of cellular amide metabolic process	-5.18493	11	5.39126	10.1852	2.91036	AKT1|APP|CASP3|ERBB2|MTOR|IL6|MAPK1|SNCA|STAT3|TNF|TP53	-4.00029
response to endoplasmic reticulum stress	-5.17231	8	8.14815	7.40741	2.52005	ALOX5|CCND1|BCL2|CFTR|CXCL8|TP53|VCP|LRRK2	-3.98809
regulation of cell size	-5.17051	7	10.0285	6.48148	2.36905	ABL1|AKT1|MTOR|MAPT|RET|VEGFA|TRPV4	-3.987
positive regulation of production of molecular mediator of immune response	-5.17038	6	13.1466	5.55556	2.20414	IL2|IL6|KIT|RBP4|TLR4|PTPN22	-3.987
positive regulation of cyclin-dependent protein serine/threonine kinase activity	-5.16926	4	32.5926	3.7037	1.81723	AKT1|CCND1|EGFR|SRC	-3.9863
monosaccharide metabolic process	-5.15994	8	8.11644	7.40741	2.52005	AKT1|MAPK14|MTOR|PIK3CA|RBP4|SRC|TNF|TP53	-3.97782
sensory organ morphogenesis	-5.15994	8	8.11644	7.40741	2.52005	BCL2|CTNNB1|FGF2|HIF1A|MAPK1|RBP4|STAT3|VEGFA	-3.97782
ovulation cycle	-5.15567	5	18.8943	4.62963	2.02194	CASP3|EGFR|ESR1|PDGFRA|SRC	-3.97439
negative regulation of synaptic transmission	-5.15567	5	18.8943	4.62963	2.02194	HTR2A|MAPT|PTGS2|SLC6A4|LRRK2	-3.97439
negative regulation of protein serine/threonine kinase activity	-5.14945	6	13.037	5.55556	2.20414	ABL1|AKT1|CASP3|GBA|PPARG|PTPN22	-3.96858
response to transforming growth factor beta	-5.12317	8	8.02279	7.40741	2.52005	CREBBP|NR3C1|PPARG|SRC|STAT3|TGFBR1|TGFBR2|TP53	-3.94273
protein kinase A signaling	-5.11442	4	31.6049	3.7037	1.81723	ADRB2|MIF|PDE4A|LRRK2	-3.93565
leukocyte tethering or rolling	-5.11442	4	31.6049	3.7037	1.81723	ELANE|SELP|TNF|VCAM1	-3.93565
negative regulation of signal transduction in absence of ligand	-5.11442	4	31.6049	3.7037	1.81723	AKT1|BCL2|TERT|TNF	-3.93565
negative regulation of extrinsic apoptotic signaling pathway in absence of ligand	-5.11442	4	31.6049	3.7037	1.81723	AKT1|BCL2|TERT|TNF	-3.93565
positive regulation of I-kappaB kinase/NF-kappaB signaling	-5.10875	7	9.81282	6.48148	2.36905	ABL1|CASP8|CTNNB1|HMOX1|TLR4|TNF|TNFRSF1A	-3.93039
positive regulation of calcium ion transport	-5.10815	6	12.8233	5.55556	2.20414	ABL1|CASR|F2|MYLK|PDGFRB|SNCA	-3.9302
actin filament organization	-5.10175	10	5.91249	9.25926	2.78919	ABL1|BCL2|MTOR|ICAM1|JAK2|PIK3CA|SRC|TGFBR1|TNNT2|TRPV4	-3.92423
cellular extravasation	-5.09442	5	18.362	4.62963	2.02194	ELANE|ICAM1|SELP|TNF|VCAM1	-3.9173
cell morphogenesis involved in neuron differentiation	-5.09392	11	5.27233	10.1852	2.91036	ABL1|APP|BCL2|ERBB2|MAPT|MAP2K1|PSEN1|PTPN11|RET|VEGFA|LRRK2	-3.91722
endothelial cell differentiation	-5.08777	6	12.7191	5.55556	2.20414	CTNNB1|ICAM1|TNF|TNFRSF1A|VEGFA|CXCR4	-3.91149
cardiac ventricle morphogenesis	-5.06448	5	18.107	4.62963	2.02194	HIF1A|TGFBR1|TGFBR2|TNNI3|TNNT2	-3.88902
lymphocyte apoptotic process	-5.06448	5	18.107	4.62963	2.02194	ADA|AKT1|HIF1A|IL2|TP53	-3.88902
positive regulation of erythrocyte differentiation	-5.06135	4	30.6754	3.7037	1.81723	MAPK14|HIF1A|STAT1|STAT3	-3.88671
response to lipoprotein particle	-5.06135	4	30.6754	3.7037	1.81723	AKT1|CASR|PPARG|TLR4	-3.88671
fever generation	-5.05298	3	71.1111	2.77778	1.58132	EDNRB|PTGS2|TNF	-3.87999
Leydig cell differentiation	-5.05298	3	71.1111	2.77778	1.58132	AR|CCND1|PDGFRA	-3.87999
regulation of thymocyte apoptotic process	-5.05298	3	71.1111	2.77778	1.58132	ADA|HIF1A|TP53	-3.87999
positive regulation of anion transmembrane transport	-5.05298	3	71.1111	2.77778	1.58132	CFTR|ABCB1|PSEN1	-3.87999
positive regulation of stress-activated MAPK cascade	-5.04756	6	12.5156	5.55556	2.20414	APP|HRAS|TLR4|TNF|VEGFA|TRPV4	-3.8754
regulation of animal organ morphogenesis	-5.04756	6	12.5156	5.55556	2.20414	ABL1|AR|CTNNB1|FGF2|TNF|VEGFA	-3.8754
regulation of calcium-mediated signaling	-5.03499	5	17.859	4.62963	2.02194	ADA|MTOR|MAPT|TNF|LRRK2	-3.86405
nephron epithelium morphogenesis	-5.03499	5	17.859	4.62963	2.02194	BCL2|CTNNB1|FGF2|STAT1|VEGFA	-3.86405
stem cell proliferation	-5.03499	5	17.859	4.62963	2.02194	ACE|FGF2|GBA|ABCB1|TERT	-3.86405
maternal placenta development	-5.00992	4	29.7989	3.7037	1.81723	AKT1|MAPK1|PTGS2|VDR	-3.84062
response to fluid shear stress	-5.00992	4	29.7989	3.7037	1.81723	AKT1|PDGFRB|PTGS2|SRC	-3.84062
positive regulation of protein-containing complex disassembly	-5.00992	4	29.7989	3.7037	1.81723	ADRB2|GBA|TNF|TRPV4	-3.84062
liver regeneration	-5.00992	4	29.7989	3.7037	1.81723	CCND1|EGFR|HMOX1|IL6	-3.84062
positive regulation of stress-activated protein kinase signaling cascade	-5.00804	6	12.3185	5.55556	2.20414	APP|HRAS|TLR4|TNF|VEGFA|TRPV4	-3.83915
inflammatory response to antigenic stimulus	-5.00592	5	17.6176	4.62963	2.02194	MAPK14|ELANE|ICAM1|SRC|TNF	-3.83825
superoxide metabolic process	-5.00592	5	17.6176	4.62963	2.02194	AKT1|EGFR|MAPT|MPO|NOS2	-3.83825
glucose import	-5.00592	5	17.6176	4.62963	2.02194	AKT1|MAPK14|PTPN11|TERT|TNF	-3.83825
adaptive immune response based on somatic recombination of immune receptors built from immunoglobulin superfamily domains	-5.00288	9	6.5733	8.33333	2.65952	ADA|MTOR|HRAS|ICAM1|IL2|IL6|STAT3|TLR4|TNF	-3.83561
regulation of dephosphorylation	-4.98854	6	12.2222	5.55556	2.20414	MTOR|GBA|JAK2|PDGFRB|SRC|TNF	-3.82167
negative regulation of cytokine production	-4.98354	9	6.53668	8.33333	2.65952	ELANE|F2|GBA|HMOX1|IL6|NFKB1|TLR4|TNF|PTPN22	-3.81708
neutrophil mediated immunity	-4.96005	4	28.9712	3.7037	1.81723	ACE|ELANE|F2|IL6	-3.79601
neurotrophin signaling pathway	-4.96005	4	28.9712	3.7037	1.81723	CASP3|PTPN11|RAF1|SRC	-3.79601
regulation of glial cell proliferation	-4.96005	4	28.9712	3.7037	1.81723	EGFR|MTOR|IL6|TNF	-3.79601
cellular response to lipoprotein particle stimulus	-4.96005	4	28.9712	3.7037	1.81723	AKT1|CASR|PPARG|TLR4	-3.79601
positive regulation of cyclin-dependent protein kinase activity	-4.96005	4	28.9712	3.7037	1.81723	AKT1|CCND1|EGFR|SRC	-3.79601
negative regulation of endothelial cell apoptotic process	-4.96005	4	28.9712	3.7037	1.81723	ABL1|ICAM1|SERPINE1|TERT	-3.79601
animal organ regeneration	-4.94905	5	17.154	4.62963	2.02194	CCND1|EGFR|HMOX1|IL6|TGFBR2	-3.78581
regulation of glial cell differentiation	-4.94905	5	17.154	4.62963	2.02194	CTNNB1|F2|MTOR|IL6|CXCR4	-3.78581
actomyosin structure organization	-4.94624	7	9.2649	6.48148	2.36905	ABL1|MTOR|PDGFRA|PDGFRB|SRC|TGFBR1|TNNT2	-3.78341
regulation of B cell activation	-4.93197	7	9.21811	6.48148	2.36905	ADA|BCL2|CASP3|IL2|IL6|MIF|TLR4	-3.76953
programmed cell death involved in cell development	-4.92926	3	65.1852	2.77778	1.58132	BCL2|FGF2|KIT	-3.76763
tonic smooth muscle contraction	-4.92926	3	65.1852	2.77778	1.58132	EDNRA|HTR2A|MYLK	-3.76763
ATP metabolic process	-4.92348	8	7.53042	7.40741	2.52005	APP|HIF1A|HTR2A|PSEN1|SNCA|STAT3|TP53|VCP	-3.76225
negative regulation of endothelial cell proliferation	-4.92121	5	16.9312	4.62963	2.02194	ALOX5|PPARG|STAT1|TGFBR1|TNF	-3.76038
response to organophosphorus	-4.91214	6	11.8519	5.55556	2.20414	APP|CFTR|PTGS2|REN|SLC6A4|STAT1	-3.75201
T cell homeostasis	-4.91164	4	28.1882	3.7037	1.81723	AKT1|BCL2|CASP3|IL2	-3.75201
positive T cell selection	-4.91164	4	28.1882	3.7037	1.81723	BCL2|MTOR|IL6|STAT3	-3.75201
positive regulation of insulin secretion	-4.89376	5	16.7142	4.62963	2.02194	CASR|CFTR|HIF1A|JAK2|RBP4	-3.7354
regulation of cell migration involved in sprouting angiogenesis	-4.89376	5	16.7142	4.62963	2.02194	ABL1|FGF2|HMOX1|PTGS2|VEGFA	-3.7354
regulation of cellular ketone metabolic process	-4.89344	6	11.7627	5.55556	2.20414	AKT1|COMT|MTOR|PPARG|PTGS2|SNCA	-3.7354
epithelial tube formation	-4.89344	6	11.7627	5.55556	2.20414	ABL1|CASP3|CTNNB1|FGF2|HIF1A|RET	-3.7354
cell-cell junction organization	-4.88963	7	9.08052	6.48148	2.36905	CTNNB1|ACE|SRC|TGFBR1|TNF|VEGFA|TRPV4	-3.73198
transforming growth factor beta receptor signaling pathway	-4.87567	7	9.03557	6.48148	2.36905	CREBBP|PPARG|SRC|STAT3|TGFBR1|TGFBR2|TP53	-3.71882
positive regulation of intracellular transport	-4.87567	7	9.03557	6.48148	2.36905	MAPK14|ERBB2|HRAS|JAK2|MAPK1|PSEN1|PTGS2	-3.71882
myelination	-4.87489	6	11.675	5.55556	2.20414	AKT1|CTNNB1|TYMP|ERBB2|MTOR|CXCR4	-3.71843
macrophage derived foam cell differentiation	-4.86462	4	27.4464	3.7037	1.81723	AGTR1|NFKB1|PPARG|STAT1	-3.70895
foam cell differentiation	-4.86462	4	27.4464	3.7037	1.81723	AGTR1|NFKB1|PPARG|STAT1	-3.70895
cellular response to steroid hormone stimulus	-4.84798	7	8.94699	6.48148	2.36905	AR|EGFR|ESR1|NR3C1|ICAM1|JAK2|SRC	-3.69271
cellular carbohydrate metabolic process	-4.84525	8	7.34481	7.40741	2.52005	AKT1|BRAF|MTOR|PYGM|SNCA|SRC|STAT3|TP53	-3.69038
lipid biosynthetic process	-4.83834	12	4.51499	11.1111	3.02406	AKT1|ALOX5|CFTR|FGF2|MTOR|GBA|HTR2A|MIF|NFKB1|PIK3CA|PTGS2|TNF	-3.68493
ensheathment of neurons	-4.83824	6	11.5033	5.55556	2.20414	AKT1|CTNNB1|TYMP|ERBB2|MTOR|CXCR4	-3.68493
axon ensheathment	-4.83824	6	11.5033	5.55556	2.20414	AKT1|CTNNB1|TYMP|ERBB2|MTOR|CXCR4	-3.68493
kidney epithelium development	-4.83824	6	11.5033	5.55556	2.20414	BCL2|CTNNB1|FGF2|RET|STAT1|VEGFA	-3.68493
bone development	-4.8206	7	8.86012	6.48148	2.36905	MAPK14|KIT|PTPN11|SRC|TGFBR2|TP53|TRPV4	-3.66769
cellular hormone metabolic process	-4.82013	6	11.4193	5.55556	2.20414	COMT|ECE1|ESR1|PDGFRA|RBP4|TTR	-3.66761
mating	-4.8189	4	26.7426	3.7037	1.81723	ADA|APP|EDNRB|SLC6A4	-3.66756
positive regulation of glucose import	-4.8189	4	26.7426	3.7037	1.81723	AKT1|MAPK14|PTPN11|TERT	-3.66756
response to dexamethasone	-4.8189	4	26.7426	3.7037	1.81723	EGFR|GBA|NR3C1|ICAM1	-3.66756
midgut development	-4.81653	3	60.1709	2.77778	1.58132	EDNRB|EGFR|RET	-3.66635
regulation of skeletal muscle satellite cell proliferation	-4.81653	3	60.1709	2.77778	1.58132	FGF2|JAK2|STAT3	-3.66635
genitalia morphogenesis	-4.81653	3	60.1709	2.77778	1.58132	AR|CTNNB1|RBP4	-3.66635
vasculogenesis	-4.81362	5	16.0951	4.62963	2.02194	CTNNB1|PDGFRB|TGFBR2|TNNI3|VEGFA	-3.66462
glycolytic process	-4.81362	5	16.0951	4.62963	2.02194	APP|HIF1A|HTR2A|PSEN1|STAT3	-3.66462
positive regulation of reproductive process	-4.81362	5	16.0951	4.62963	2.02194	AR|CTNNB1|EDNRB|SRC|VEGFA	-3.66462
B cell activation involved in immune response	-4.78762	5	15.8988	4.62963	2.02194	ABL1|ADA|IL2|IL6|TLR4	-3.64016
ATP generation from ADP	-4.78762	5	15.8988	4.62963	2.02194	APP|HIF1A|HTR2A|PSEN1|STAT3	-3.64016
neural crest cell development	-4.78762	5	15.8988	4.62963	2.02194	EDNRA|EDNRB|HIF1A|MAPK1|RET	-3.64016
positive regulation of lipid biosynthetic process	-4.78762	5	15.8988	4.62963	2.02194	AKT1|MTOR|HTR2A|PTGS2|TNF	-3.64016
embryonic organ morphogenesis	-4.77993	8	7.19285	7.40741	2.52005	CTNNB1|HIF1A|PDGFRA|MAPK1|PSEN1|RBP4|TGFBR1|TGFBR2	-3.63286
forebrain development	-4.77876	9	6.15923	8.33333	2.65952	APP|CASP3|CTNNB1|FGF2|HIF1A|PSEN1|SRC|CXCR4|LRRK2	-3.63208
cerebellum morphogenesis	-4.77443	4	26.0741	3.7037	1.81723	ABL1|GBA|MAP2K1|PTPN11	-3.62852
macrophage chemotaxis	-4.77443	4	26.0741	3.7037	1.81723	EDNRB|MIF|MAPK1|TRPV4	-3.62852
regulation of cellular component size	-4.76978	9	6.14311	8.33333	2.65952	ABL1|AKT1|MTOR|ICAM1|MAPT|PIK3CA|RET|VEGFA|TRPV4	-3.62426
regulation of protein ubiquitination	-4.76671	7	8.69136	6.48148	2.36905	ABL1|AKT1|MTOR|PSEN1|TGFBR1|PTPN22|LRRK2	-3.62231
negative regulation of cell activation	-4.76671	7	8.69136	6.48148	2.36905	CASP3|ERBB2|F2|HMOX1|IL2|PDGFRA|PTPN22	-3.62231
negative regulation of neurogenesis	-4.76668	6	11.1746	5.55556	2.20414	CTNNB1|F2|IL6|PSEN1|TNF|TP53	-3.62231
embryonic placenta development	-4.76196	5	15.7073	4.62963	2.02194	AKT1|CASP8|HIF1A|MAPK1|MAP2K1	-3.61797
regulation of synapse organization	-4.75342	7	8.65017	6.48148	2.36905	ABL1|APP|MAPK14|SNCA|TNF|VCP|LRRK2	-3.60982
endothelium development	-4.74913	6	11.0954	5.55556	2.20414	CTNNB1|ICAM1|TNF|TNFRSF1A|VEGFA|CXCR4	-3.60592
circadian rhythm	-4.7402	7	8.60936	6.48148	2.36905	ADA|EGFR|MTOR|NOS2|PPARG|SLC6A4|TP53	-3.59775
lipid modification	-4.7402	7	8.60936	6.48148	2.36905	AGTR1|AKT1|ALOX5|CPT2|MAPK14|MTOR|GBA	-3.59775
regulation of G1/S transition of mitotic cell cycle	-4.73173	6	11.0172	5.55556	2.20414	AKT1|CCND1|BCL2|EGFR|TERT|TP53	-3.58983
positive regulation of cardiac muscle tissue growth	-4.73113	4	25.4381	3.7037	1.81723	MAPK14|FGF2|MTOR|MAPK1	-3.58983
regulation of purine nucleotide biosynthetic process	-4.73113	4	25.4381	3.7037	1.81723	NOS2|SNCA|STAT3|VCP	-3.58983
positive regulation of receptor recycling	-4.71301	3	55.873	2.77778	1.58132	ECE1|PSEN1|SNCA	-3.57361
regulation of heat generation	-4.71301	3	55.873	2.77778	1.58132	EDNRB|PTGS2|TNF	-3.57361
platelet-derived growth factor receptor-beta signaling pathway	-4.71301	3	55.873	2.77778	1.58132	ABL1|PDGFRB|SRC	-3.57361
regulation of response to osmotic stress	-4.71301	3	55.873	2.77778	1.58132	ABCB1|PTGS2|TRPV4	-3.57361
regulation of fibrinolysis	-4.71301	3	55.873	2.77778	1.58132	F2|SERPINE1|PLG	-3.57361
execution phase of apoptosis	-4.71161	5	15.3377	4.62963	2.02194	AKT1|CASP3|CASP8|IL6|TP53	-3.57298
cellular response to virus	-4.71161	5	15.3377	4.62963	2.02194	MAPK14|HIF1A|IL6|MMP12|NFKB1	-3.57298
regulation of cell projection assembly	-4.70094	7	8.48923	6.48148	2.36905	MTOR|HRAS|ICAM1|KIT|PIK3CA|SRC|TGFBR1	-3.56269
regulation of cell cycle phase transition	-4.69892	9	6.01709	8.33333	2.65952	AKT1|APP|CCND1|BCL2|MAPK14|EGFR|PTPN11|TERT|TP53	-3.56104
learning	-4.69732	6	10.8642	5.55556	2.20414	APP|COMT|MTOR|HIF1A|KIT|PTGS2	-3.56058
cold-induced thermogenesis	-4.69732	6	10.8642	5.55556	2.20414	ADRB2|CPT2|JAK2|TLR4|VEGFA|CXCR4	-3.56058
regulation of cold-induced thermogenesis	-4.69732	6	10.8642	5.55556	2.20414	ADRB2|CPT2|JAK2|TLR4|VEGFA|CXCR4	-3.56058
regulation of protein catabolic process	-4.69018	9	6.00171	8.33333	2.65952	AKT1|EGFR|GBA|NOS2|PSEN1|SNCA|TNF|VCP|LRRK2	-3.55382
regulation of nucleotide biosynthetic process	-4.68894	4	24.8325	3.7037	1.81723	NOS2|SNCA|STAT3|VCP	-3.55333
cellular response to osmotic stress	-4.68894	4	24.8325	3.7037	1.81723	CASP3|MYLK|PTGS2|TRPV4	-3.55333
viral entry into host cell	-4.68031	6	10.7893	5.55556	2.20414	AGTR1|CCR5|EGFR|HTR2A|ICAM1|CXCR4	-3.54545
negative regulation of nervous system development	-4.68031	6	10.7893	5.55556	2.20414	CTNNB1|F2|IL6|PSEN1|TNF|TP53	-3.54545
gamete generation	-4.66892	12	4.33965	11.1111	3.02406	AKT1|AR|BCL2|CFTR|CTNNB1|ACE|MTOR|KIT|PTGS2|SRC|TGFBR1|LRRK2	-3.53444
regulation of cellular carbohydrate metabolic process	-4.66343	6	10.7154	5.55556	2.20414	AKT1|MTOR|SNCA|SRC|STAT3|TP53	-3.53045
NIK/NF-kappaB signaling	-4.66343	6	10.7154	5.55556	2.20414	AKT1|APP|EGFR|TLR4|TNF|PTPN22	-3.53045
lipid storage	-4.66253	5	14.9851	4.62963	2.02194	GBA|IL6|NFKB1|PPARG|TNF	-3.53045
regulation of tissue remodeling	-4.66253	5	14.9851	4.62963	2.02194	EGFR|IL2|IL6|SRC|TP53	-3.53045
regulation of anion transport	-4.66253	5	14.9851	4.62963	2.02194	CFTR|MTOR|ABCB1|PSEN1|SNCA	-3.53045
focal adhesion assembly	-4.66253	5	14.9851	4.62963	2.02194	ABL1|BCL2|PTPN11|SRC|VEGFA	-3.53045
regulation of synapse structure or activity	-4.6623	7	8.37241	6.48148	2.36905	ABL1|APP|MAPK14|SNCA|TNF|VCP|LRRK2	-3.53045
hindbrain morphogenesis	-4.64782	4	24.255	3.7037	1.81723	ABL1|GBA|MAP2K1|PTPN11	-3.51671
lipid export from cell	-4.64782	4	24.255	3.7037	1.81723	AGTR1|NOS2|PTPN11|REN	-3.51671
regulation of actin filament-based process	-4.64688	9	5.92593	8.33333	2.65952	ABL1|MTOR|HRAS|ICAM1|PDGFRA|PDGFRB|PIK3CA|TGFBR1|TNNT2	-3.51614
positive regulation of JNK cascade	-4.63845	5	14.8148	4.62963	2.02194	APP|HRAS|TLR4|TNF|TRPV4	-3.50809
regulation of cellular response to growth factor stimulus	-4.63333	8	6.8616	7.40741	2.52005	ABL1|CREBBP|CTNNB1|FGF2|FGFR1|HIF1A|PPARG|TP53	-3.50334
morphogenesis of embryonic epithelium	-4.63004	6	10.5706	5.55556	2.20414	ABL1|AR|CASP3|CTNNB1|HIF1A|RET	-3.5008
retina development in camera-type eye	-4.63004	6	10.5706	5.55556	2.20414	HIF1A|PDGFRA|PDGFRB|PSEN1|RBP4|RET	-3.5008
skeletal muscle satellite cell proliferation	-4.61731	3	52.1481	2.77778	1.58132	FGF2|JAK2|STAT3	-3.48992
regulation of skeletal muscle cell proliferation	-4.61731	3	52.1481	2.77778	1.58132	FGF2|JAK2|STAT3	-3.48992
enteric nervous system development	-4.61731	3	52.1481	2.77778	1.58132	EDNRA|EDNRB|RET	-3.48992
metanephric glomerulus development	-4.61731	3	52.1481	2.77778	1.58132	PDGFRA|PDGFRB|RET	-3.48992
positive regulation of endothelial cell chemotaxis	-4.61731	3	52.1481	2.77778	1.58132	FGF2|FGFR1|VEGFA	-3.48992
response to purine-containing compound	-4.61354	6	10.4996	5.55556	2.20414	APP|CFTR|PTGS2|REN|SLC6A4|STAT1	-3.48725
negative regulation of angiogenesis	-4.61354	6	10.4996	5.55556	2.20414	ALOX5|CTNNB1|SERPINE1|PPARG|STAT1|TNF	-3.48725
regulation of lipid transport	-4.61354	6	10.4996	5.55556	2.20414	AGTR1|AKT1|NFKB1|PPARG|PTPN11|REN	-3.48725
visual learning	-4.60771	4	23.7037	3.7037	1.81723	APP|MTOR|HIF1A|KIT	-3.48253
T cell costimulation	-4.60771	4	23.7037	3.7037	1.81723	AKT1|PIK3CA|PTPN11|SRC	-3.48253
labyrinthine layer development	-4.60771	4	23.7037	3.7037	1.81723	AKT1|CASP8|MAPK1|MAP2K1	-3.48253
regulation of protein dephosphorylation	-4.59115	5	14.4856	4.62963	2.02194	MTOR|GBA|JAK2|PDGFRB|TNF	-3.46671
ADP metabolic process	-4.59115	5	14.4856	4.62963	2.02194	APP|HIF1A|HTR2A|PSEN1|STAT3	-3.46671
organic cyclic compound catabolic process	-4.58845	10	5.15298	9.25926	2.78919	ADA|AKT1|COMT|MAPK14|TYMP|MTOR|HMOX1|IL6|PDE4A|VCP	-3.46437
positive regulation of cytoskeleton organization	-4.58677	7	8.14815	6.48148	2.36905	ABL1|MTOR|HRAS|ICAM1|MAPT|TGFBR1|TRPV4	-3.46306
negative regulation of blood vessel morphogenesis	-4.58089	6	10.3606	5.55556	2.20414	ALOX5|CTNNB1|SERPINE1|PPARG|STAT1|TNF	-3.45754
regulation of transporter activity	-4.57285	8	6.72879	7.40741	2.52005	ADRB2|APP|BCL2|CFTR|MMP9|ABCB1|PPARG|SNCA	-3.44987
intrinsic apoptotic signaling pathway in response to oxidative stress	-4.56856	4	23.177	3.7037	1.81723	AKT1|BCL2|HIF1A|JAK2	-3.44933
ovulation cycle process	-4.56856	4	23.177	3.7037	1.81723	CASP3|ESR1|PDGFRA|SRC	-3.44933
positive regulation of protein dephosphorylation	-4.56856	4	23.177	3.7037	1.81723	MTOR|GBA|JAK2|PDGFRB	-3.44933
positive regulation of muscle contraction	-4.56856	4	23.177	3.7037	1.81723	ADA|KIT|PTGS2|TRPV4	-3.44933
digestive tract morphogenesis	-4.56856	4	23.177	3.7037	1.81723	BCL2|CTNNB1|HIF1A|PDGFRA	-3.44933
positive regulation of heart growth	-4.56856	4	23.177	3.7037	1.81723	MAPK14|FGF2|MTOR|MAPK1	-3.44933
cellular response to epidermal growth factor stimulus	-4.56856	4	23.177	3.7037	1.81723	AKT1|EGFR|ERBB2|PTPN11	-3.44933
ureteric bud development	-4.56793	5	14.3264	4.62963	2.02194	BCL2|CTNNB1|FGF2|RET|VEGFA	-3.44933
regulation of pH	-4.56793	5	14.3264	4.62963	2.02194	BCL2|CFTR|EDNRB|MAPK1|LRRK2	-3.44933
positive regulation of proteasomal ubiquitin-dependent protein catabolic process	-4.56793	5	14.3264	4.62963	2.02194	AKT1|GBA|PSEN1|VCP|LRRK2	-3.44933
bone remodeling	-4.56793	5	14.3264	4.62963	2.02194	ADRB2|CTNNB1|EGFR|IL6|SRC	-3.44933
nephron tubule development	-4.56793	5	14.3264	4.62963	2.02194	BCL2|CTNNB1|FGF2|STAT1|VEGFA	-3.44933
positive regulation of B cell activation	-4.56474	6	10.2924	5.55556	2.20414	ADA|BCL2|IL2|IL6|MIF|TLR4	-3.44722
cellular response to glucose stimulus	-4.56474	6	10.2924	5.55556	2.20414	CASR|CFTR|HIF1A|ICAM1|PIK3CA|RAF1	-3.44722
negative regulation of vasculature development	-4.56474	6	10.2924	5.55556	2.20414	ALOX5|CTNNB1|SERPINE1|PPARG|STAT1|TNF	-3.44722
neural crest cell differentiation	-4.54498	5	14.1707	4.62963	2.02194	EDNRA|EDNRB|HIF1A|MAPK1|RET	-3.42891
calcium ion import	-4.54498	5	14.1707	4.62963	2.02194	AKT1|CASR|CTNNB1|PDGFRB|TRPV4	-3.42891
mesonephric epithelium development	-4.54498	5	14.1707	4.62963	2.02194	BCL2|CTNNB1|FGF2|RET|VEGFA	-3.42891
mesonephric tubule development	-4.54498	5	14.1707	4.62963	2.02194	BCL2|CTNNB1|FGF2|RET|VEGFA	-3.42891
cellular response to hexose stimulus	-4.53279	6	10.1587	5.55556	2.20414	CASR|CFTR|HIF1A|ICAM1|PIK3CA|RAF1	-3.41708
lymphocyte costimulation	-4.53033	4	22.6731	3.7037	1.81723	AKT1|PIK3CA|PTPN11|SRC	-3.4157
coronary vasculature development	-4.53033	4	22.6731	3.7037	1.81723	FGF2|PDGFRB|TGFBR1|VEGFA	-3.4157
positive regulation of G1/S transition of mitotic cell cycle	-4.53033	4	22.6731	3.7037	1.81723	AKT1|CCND1|EGFR|TERT	-3.4157
regulation of systemic arterial blood pressure by circulatory renin-angiotensin	-4.52835	3	48.8889	2.77778	1.58132	ACE|MME|REN	-3.41479
thymocyte apoptotic process	-4.52835	3	48.8889	2.77778	1.58132	ADA|HIF1A|TP53	-3.41479
regulation of corticosteroid hormone secretion	-4.52835	3	48.8889	2.77778	1.58132	AGTR1|PTPN11|REN	-3.41479
regulation of fatty acid metabolic process	-4.5223	5	14.0183	4.62963	2.02194	AKT1|MTOR|PPARG|PTGS2|SNCA	-3.40946
positive regulation of mitotic cell cycle phase transition	-4.5223	5	14.0183	4.62963	2.02194	AKT1|APP|CCND1|EGFR|TERT	-3.40946
cellular response to monosaccharide stimulus	-4.51699	6	10.0932	5.55556	2.20414	CASR|CFTR|HIF1A|ICAM1|PIK3CA|RAF1	-3.40451
osteoblast differentiation	-4.51348	7	7.93559	6.48148	2.36905	AKT1|MAPK14|CTNNB1|FGF2|IL6|PPARG|TNF	-3.40135
cell cycle phase transition	-4.50229	10	5.03361	9.25926	2.78919	AKT1|APP|CCND1|BCL2|MAPK14|EGFR|ABCB1|PTPN11|TERT|TP53	-3.39052
neuron migration	-4.5013	6	10.0285	5.55556	2.20414	CTNNB1|FGFR1|PSEN1|STAT3|VEGFA|CXCR4	-3.38989
renal tubule development	-4.49988	5	13.8692	4.62963	2.02194	BCL2|CTNNB1|FGF2|STAT1|VEGFA	-3.38918
regulation of signal transduction by p53 class mediator	-4.49988	5	13.8692	4.62963	2.02194	AKT1|BCL2|MTOR|MIF|TP53	-3.38918
negative regulation of leukocyte migration	-4.49298	4	22.1907	3.7037	1.81723	ADA|AKT1|HMOX1|MIF	-3.38476
lactation	-4.49298	4	22.1907	3.7037	1.81723	CCND1|HIF1A|VDR|VEGFA	-3.38476
regulation of myelination	-4.49298	4	22.1907	3.7037	1.81723	AKT1|CTNNB1|TYMP|MTOR	-3.38476
vasodilation	-4.49298	4	22.1907	3.7037	1.81723	ADRB2|CASR|EDNRB|EGFR	-3.38476
response to antibiotic	-4.49298	4	22.1907	3.7037	1.81723	CASP3|CASP8|JAK2|TP53	-3.38476
regulation of calcium ion import	-4.49298	4	22.1907	3.7037	1.81723	AKT1|CASR|CTNNB1|PDGFRB	-3.38476
regulation of blood vessel endothelial cell proliferation involved in sprouting angiogenesis	-4.49298	4	22.1907	3.7037	1.81723	AGTR1|FGF2|HMOX1|VEGFA	-3.38476
cell-substrate junction assembly	-4.47772	5	13.7232	4.62963	2.02194	ABL1|BCL2|PTPN11|SRC|VEGFA	-3.37092
regulation of type I interferon production	-4.47772	5	13.7232	4.62963	2.02194	MMP12|PTPN11|STAT1|TLR4|PTPN22	-3.37092
type I interferon production	-4.47772	5	13.7232	4.62963	2.02194	MMP12|PTPN11|STAT1|TLR4|PTPN22	-3.37092
negative regulation of protein modification by small protein conjugation or removal	-4.47772	5	13.7232	4.62963	2.02194	ABL1|AKT1|CTNNB1|MTOR|PSEN1	-3.37092
regulation of acute inflammatory response	-4.45647	4	21.7284	3.7037	1.81723	EDNRB|IL6|PTGS2|TNF	-3.35143
regulation of endothelial cell differentiation	-4.45647	4	21.7284	3.7037	1.81723	CTNNB1|TNF|TNFRSF1A|VEGFA	-3.35143
regulation of erythrocyte differentiation	-4.45647	4	21.7284	3.7037	1.81723	MAPK14|HIF1A|STAT1|STAT3	-3.35143
positive regulation of fibroblast proliferation	-4.45647	4	21.7284	3.7037	1.81723	ESR1|MIF|PDGFRA|PDGFRB	-3.35143
regulation of neuronal synaptic plasticity	-4.45647	4	21.7284	3.7037	1.81723	APP|HRAS|KIT|SNCA	-3.35143
negative regulation of mitotic cell cycle	-4.45403	7	7.76675	6.48148	2.36905	ABL1|CCND1|BCL2|CTNNB1|EGFR|TNF|TP53	-3.34934
determination of adult lifespan	-4.44524	3	46.0131	2.77778	1.58132	GBA|TP53|LRRK2	-3.343
skeletal muscle cell proliferation	-4.44524	3	46.0131	2.77778	1.58132	FGF2|JAK2|STAT3	-3.343
mammary gland epithelial cell differentiation	-4.44524	3	46.0131	2.77778	1.58132	AKT1|FGF2|HIF1A	-3.343
retina vasculature development in camera-type eye	-4.44524	3	46.0131	2.77778	1.58132	HIF1A|PDGFRA|PDGFRB	-3.343
regulation of cellular response to heat	-4.44524	3	46.0131	2.77778	1.58132	CREBBP|MTOR|MAPT	-3.343
regulation of epithelial cell differentiation involved in kidney development	-4.44524	3	46.0131	2.77778	1.58132	CTNNB1|MMP9|STAT1	-3.343
negative regulation of anoikis	-4.44524	3	46.0131	2.77778	1.58132	BCL2|PIK3CA|SRC	-3.343
regulation of cyclin-dependent protein serine/threonine kinase activity	-4.43414	5	13.4402	4.62963	2.02194	AKT1|CCND1|CASP3|EGFR|SRC	-3.33295
regulation of cytokine production involved in immune response	-4.43414	5	13.4402	4.62963	2.02194	HMOX1|IL6|KIT|TLR4|TNF	-3.33295
positive regulation of cold-induced thermogenesis	-4.43414	5	13.4402	4.62963	2.02194	ADRB2|CPT2|JAK2|VEGFA|CXCR4	-3.33295
negative regulation of mitochondrion organization	-4.42077	4	21.285	3.7037	1.81723	AKT1|MAPT|PPARG|TP53	-3.32166
vascular endothelial growth factor signaling pathway	-4.42077	4	21.285	3.7037	1.81723	PDGFRA|PDGFRB|PIK3CA|VEGFA	-3.32166
regulation of protein deacetylation	-4.42077	4	21.285	3.7037	1.81723	MAPT|TP53|VEGFA|LRRK2	-3.32166
vascular endothelial cell proliferation	-4.42077	4	21.285	3.7037	1.81723	FGF2|FGFR1|PPARG|STAT3	-3.32166
regulation of extrinsic apoptotic signaling pathway via death domain receptors	-4.42077	4	21.285	3.7037	1.81723	HMOX1|ICAM1|SERPINE1|RAF1	-3.32166
regulation of vascular endothelial cell proliferation	-4.42077	4	21.285	3.7037	1.81723	FGF2|FGFR1|PPARG|STAT3	-3.32166
cytokine production involved in immune response	-4.41272	5	13.3031	4.62963	2.02194	HMOX1|IL6|KIT|TLR4|TNF	-3.3143
cellular response to hydrogen peroxide	-4.41272	5	13.3031	4.62963	2.02194	ABL1|IL6|PTPN11|SRC|LRRK2	-3.3143
positive regulation of cellular amide metabolic process	-4.40943	6	9.65706	5.55556	2.20414	CASP3|ERBB2|MTOR|IL6|MAPK1|TNF	-3.31136
nucleoside diphosphate phosphorylation	-4.39153	5	13.1687	4.62963	2.02194	APP|HIF1A|HTR2A|PSEN1|STAT3	-3.29449
regulation of epithelial to mesenchymal transition	-4.39153	5	13.1687	4.62963	2.02194	CTNNB1|MTOR|IL6|TGFBR1|TGFBR2	-3.29449
long-term synaptic potentiation	-4.39153	5	13.1687	4.62963	2.02194	ABL1|APP|MME|MAPK1|SNCA	-3.29449
visual behavior	-4.38583	4	20.8593	3.7037	1.81723	APP|MTOR|HIF1A|KIT	-3.29052
T cell selection	-4.38583	4	20.8593	3.7037	1.81723	BCL2|MTOR|IL6|STAT3	-3.29052
mitochondrion localization	-4.38583	4	20.8593	3.7037	1.81723	ALB|HIF1A|MAPT|LRRK2	-3.29052
regulation of telomerase activity	-4.38583	4	20.8593	3.7037	1.81723	CTNNB1|MAPK1|SRC|TP53	-3.29052
T cell apoptotic process	-4.38583	4	20.8593	3.7037	1.81723	ADA|AKT1|HIF1A|TP53	-3.29052
cellular response to carbohydrate stimulus	-4.37964	6	9.5393	5.55556	2.20414	CASR|CFTR|HIF1A|ICAM1|PIK3CA|RAF1	-3.28467
excitatory postsynaptic potential	-4.37057	5	13.037	4.62963	2.02194	ADRB2|AKT1|APP|SNCA|LRRK2	-3.27613
regulation of cell cycle process	-4.37041	11	4.399	10.1852	2.91036	AKT1|APP|CCND1|BCL2|MAPK14|CTNNB1|EGFR|PDGFRB|PTPN11|TERT|TP53	-3.27613
T-helper cell lineage commitment	-4.36727	3	43.4568	2.77778	1.58132	MTOR|IL6|STAT3	-3.27538
corticosteroid hormone secretion	-4.36727	3	43.4568	2.77778	1.58132	AGTR1|PTPN11|REN	-3.27538
positive regulation of SMAD protein signal transduction	-4.36727	3	43.4568	2.77778	1.58132	JAK2|PPARG|TGFBR1	-3.27538
positive regulation of neuroinflammatory response	-4.36727	3	43.4568	2.77778	1.58132	IL6|TNF|LRRK2	-3.27538
regulation of endothelial cell development	-4.36727	3	43.4568	2.77778	1.58132	TNF|TNFRSF1A|VEGFA	-3.27538
regulation of establishment of endothelial barrier	-4.36727	3	43.4568	2.77778	1.58132	TNF|TNFRSF1A|VEGFA	-3.27538
regulation of early endosome to late endosome transport	-4.36727	3	43.4568	2.77778	1.58132	MAPK1|MAP2K1|SRC	-3.27538
negative regulation of I-kappaB kinase/NF-kappaB signaling	-4.35164	4	20.4503	3.7037	1.81723	ABL1|CASP8|ESR1|STAT1	-3.26111
ephrin receptor signaling pathway	-4.35164	4	20.4503	3.7037	1.81723	MMP2|MMP9|PTPN11|SRC	-3.26111
detection of mechanical stimulus	-4.35164	4	20.4503	3.7037	1.81723	CTNNB1|HTR2A|KIT|CXCR4	-3.26111
establishment of endothelial barrier	-4.35164	4	20.4503	3.7037	1.81723	ICAM1|TNF|TNFRSF1A|VEGFA	-3.26111
CD4-positive, alpha-beta T cell activation	-4.34984	5	12.908	4.62963	2.02194	MTOR|IL2|IL6|STAT3|TGFBR2	-3.26101
positive regulation of T cell proliferation	-4.34984	5	12.908	4.62963	2.02194	IL2|IL6|TGFBR2|VCAM1|PTPN22	-3.26101
nucleotide phosphorylation	-4.34984	5	12.908	4.62963	2.02194	APP|HIF1A|HTR2A|PSEN1|STAT3	-3.26101
cell-substrate junction organization	-4.34984	5	12.908	4.62963	2.02194	ABL1|BCL2|PTPN11|SRC|VEGFA	-3.26101
regulation of cyclin-dependent protein kinase activity	-4.34984	5	12.908	4.62963	2.02194	AKT1|CCND1|CASP3|EGFR|SRC	-3.26101
regulation of cell cycle G1/S phase transition	-4.32125	6	9.31217	5.55556	2.20414	AKT1|CCND1|BCL2|EGFR|TERT|TP53	-3.23276
regulation of reactive oxygen species biosynthetic process	-4.31816	4	20.057	3.7037	1.81723	ALOX5|SNCA|STAT3|TLR4	-3.23
purine nucleoside diphosphate metabolic process	-4.30904	5	12.6573	4.62963	2.02194	APP|HIF1A|HTR2A|PSEN1|STAT3	-3.22156
purine ribonucleoside diphosphate metabolic process	-4.30904	5	12.6573	4.62963	2.02194	APP|HIF1A|HTR2A|PSEN1|STAT3	-3.22156
negative regulation of growth	-4.29491	7	7.33006	6.48148	2.36905	ADRB2|BCL2|HIF1A|RBP4|SLC6A4|TGFBR2|TP53	-3.20776
positive regulation of histone deacetylation	-4.29385	3	41.1696	2.77778	1.58132	TP53|VEGFA|LRRK2	-3.20772
uterus development	-4.29385	3	41.1696	2.77778	1.58132	ESR1|RBP4|SRC	-3.20772
regulation of steroid hormone secretion	-4.29385	3	41.1696	2.77778	1.58132	AGTR1|PTPN11|REN	-3.20772
regulation of cyclase activity	-4.28536	4	19.6785	3.7037	1.81723	MAPK14|EDNRB|NOS2|RAF1	-3.1999
negative regulation of oxidative stress-induced cell death	-4.28536	4	19.6785	3.7037	1.81723	AKT1|CTNNB1|HIF1A|LRRK2	-3.1999
regulation of lipid biosynthetic process	-4.27846	6	9.1488	5.55556	2.20414	AKT1|MTOR|HTR2A|NFKB1|PTGS2|TNF	-3.19367
negative regulation of secretion	-4.27846	6	9.1488	5.55556	2.20414	ADA|COMT|HMOX1|PTPN11|SNCA|TNFRSF1A	-3.19367
positive regulation of plasma membrane bounded cell projection assembly	-4.26909	5	12.4162	4.62963	2.02194	MTOR|HRAS|KIT|PIK3CA|TGFBR1	-3.18463
regulation of neuron projection development	-4.25383	9	5.27341	8.33333	2.65952	AKT1|MTOR|MAPT|MAP2K1|PSEN1|RET|VEGFA|TRPV4|LRRK2	-3.17043
blood vessel endothelial cell proliferation involved in sprouting angiogenesis	-4.25321	4	19.3141	3.7037	1.81723	AGTR1|FGF2|HMOX1|VEGFA	-3.17043
negative regulation of G protein-coupled receptor signaling pathway	-4.25321	4	19.3141	3.7037	1.81723	ADA|ADRB2|CXCL8|SNCA	-3.17043
regulation of lymphocyte apoptotic process	-4.25321	4	19.3141	3.7037	1.81723	ADA|HIF1A|IL2|TP53	-3.17043
positive regulation of neural precursor cell proliferation	-4.25321	4	19.3141	3.7037	1.81723	CTNNB1|FGF2|HIF1A|VEGFA	-3.17043
cellular glucose homeostasis	-4.2504	6	9.04303	5.55556	2.20414	CASR|CFTR|HIF1A|ICAM1|PIK3CA|RAF1	-3.16863
signal transduction in response to DNA damage	-4.2504	6	9.04303	5.55556	2.20414	ABL1|CCND1|MAPK14|MIF|PTPN11|TP53	-3.16863
pyruvate metabolic process	-4.24942	5	12.2991	4.62963	2.02194	APP|HIF1A|HTR2A|PSEN1|STAT3	-3.16863
ribonucleoside diphosphate metabolic process	-4.24942	5	12.2991	4.62963	2.02194	APP|HIF1A|HTR2A|PSEN1|STAT3	-3.16863
chemical synaptic transmission, postsynaptic	-4.24942	5	12.2991	4.62963	2.02194	ADRB2|AKT1|APP|SNCA|LRRK2	-3.16863
positive regulation of protein localization to membrane	-4.24942	5	12.2991	4.62963	2.02194	AKT1|EGFR|ERBB2|HRAS|TNF	-3.16863
mitochondrial transport	-4.24052	7	7.18577	6.48148	2.36905	AKT1|BCL2|CPT2|PSEN1|STAT3|TP53|LRRK2	-3.16007
carbohydrate derivative catabolic process	-4.2365	6	8.99106	5.55556	2.20414	ADA|TYMP|FGF2|GBA|MMP12|PDE4A	-3.15638
chondrocyte differentiation	-4.22995	5	12.1841	4.62963	2.02194	MAPK14|CTNNB1|PTPN11|TGFBR1|TGFBR2	-3.1505
actin cytoskeleton reorganization	-4.22995	5	12.1841	4.62963	2.02194	ABL1|HRAS|KIT|PDGFRA|TRPV4	-3.1505
copulation	-4.22448	3	39.1111	2.77778	1.58132	ADA|EDNRB|SLC6A4	-3.14635
response to manganese ion	-4.22448	3	39.1111	2.77778	1.58132	APP|PTGS2|LRRK2	-3.14635
tongue development	-4.22448	3	39.1111	2.77778	1.58132	CTNNB1|EGFR|KIT	-3.14635
regulation of mitochondrial depolarization	-4.22448	3	39.1111	2.77778	1.58132	BCL2|SRC|LRRK2	-3.14635
negative regulation of MAPK cascade	-4.22269	6	8.93968	5.55556	2.20414	ABL1|AKT1|GBA|PPARG|TLR4|PTPN22	-3.14522
regulation of protein localization to membrane	-4.22269	6	8.93968	5.55556	2.20414	AKT1|AR|EGFR|ERBB2|HRAS|TNF	-3.14522
lipid oxidation	-4.21068	5	12.0713	4.62963	2.02194	AKT1|ALOX5|CPT2|MAPK14|MTOR	-3.13354
alcohol metabolic process	-4.21004	8	5.97687	7.40741	2.52005	APP|CFTR|FGF2|GBA|NFKB1|RBP4|SNCA|TTR	-3.13323
nephron epithelium development	-4.19161	5	11.9606	4.62963	2.02194	BCL2|CTNNB1|FGF2|STAT1|VEGFA	-3.11545
positive regulation of ubiquitin-dependent protein catabolic process	-4.19161	5	11.9606	4.62963	2.02194	AKT1|GBA|PSEN1|VCP|LRRK2	-3.11545
branching involved in ureteric bud morphogenesis	-4.19079	4	18.6243	3.7037	1.81723	BCL2|CTNNB1|FGF2|VEGFA	-3.11529
positive regulation of DNA binding	-4.19079	4	18.6243	3.7037	1.81723	CTNNB1|JAK2|MMP9|PPARG	-3.11529
negative regulation of organelle organization	-4.18411	8	5.92593	7.40741	2.52005	AKT1|MAPT|PIK3CA|PPARG|SNCA|SRC|TP53|LRRK2	-3.10893
renal system process	-4.17272	5	11.8519	4.62963	2.02194	AGTR1|BCL2|COMT|EDNRB|REN	-3.09813
heterocycle catabolic process	-4.17265	9	5.1462	8.33333	2.65952	ADA|AKT1|MAPK14|TYMP|MTOR|HMOX1|IL6|PDE4A|VCP	-3.09813
striated muscle contraction	-4.16832	6	8.73991	5.55556	2.20414	MTOR|PIK3CA|TNNI3|TNNT2|CXCR4|TRPV4	-3.09413
regulation of lipid storage	-4.16047	4	18.2976	3.7037	1.81723	IL6|NFKB1|PPARG|TNF	-3.08727
positive regulation of response to cytokine stimulus	-4.16047	4	18.2976	3.7037	1.81723	HIF1A|MMP12|TLR4|CXCR4	-3.08727
macrophage migration	-4.16047	4	18.2976	3.7037	1.81723	EDNRB|MIF|MAPK1|TRPV4	-3.08727
pyrimidine nucleobase metabolic process	-4.15875	3	37.2487	2.77778	1.58132	TYMP|MTOR|MAPK1	-3.08717
I-kappaB phosphorylation	-4.15875	3	37.2487	2.77778	1.58132	AKT1|TLR4|TNF	-3.08717
positive regulation of phosphoprotein phosphatase activity	-4.15875	3	37.2487	2.77778	1.58132	MTOR|JAK2|PDGFRB	-3.08717
regulation of renal sodium excretion	-4.15875	3	37.2487	2.77778	1.58132	AGTR1|COMT|EDNRB	-3.08717
CD4-positive, alpha-beta T cell lineage commitment	-4.15875	3	37.2487	2.77778	1.58132	MTOR|IL6|STAT3	-3.08717
regulation of actin cytoskeleton organization	-4.14145	8	5.84293	7.40741	2.52005	ABL1|MTOR|HRAS|ICAM1|PDGFRA|PDGFRB|PIK3CA|TGFBR1	-3.0702
response to ischemia	-4.13072	4	17.9821	3.7037	1.81723	AKT1|BCL2|CASR|TP53	-3.06109
telencephalon cell migration	-4.13072	4	17.9821	3.7037	1.81723	CTNNB1|PSEN1|CXCR4|LRRK2	-3.06109
positive regulation of neuron apoptotic process	-4.13072	4	17.9821	3.7037	1.81723	CASP3|CTNNB1|TNF|TP53	-3.06109
regulation of phosphoprotein phosphatase activity	-4.13072	4	17.9821	3.7037	1.81723	MTOR|JAK2|PDGFRB|TNF	-3.06109
positive regulation of cell cycle G1/S phase transition	-4.13072	4	17.9821	3.7037	1.81723	AKT1|CCND1|EGFR|TERT	-3.06109
cellular nitrogen compound catabolic process	-4.12935	9	5.07937	8.33333	2.65952	ADA|AKT1|MAPK14|TYMP|MTOR|HMOX1|IL6|PDE4A|VCP	-3.06004
muscle cell development	-4.12842	6	8.59585	5.55556	2.20414	BCL2|MTOR|PDGFRA|PDGFRB|TNNT2|VEGFA	-3.05944
cellular response to interleukin-1	-4.11717	5	11.5372	4.62963	2.02194	HIF1A|ICAM1|IL6|CXCL8|NFKB1	-3.04851
release of cytochrome c from mitochondria	-4.10151	4	17.6773	3.7037	1.81723	AKT1|BCL2|MMP9|TP53	-3.03349
vascular endothelial growth factor receptor signaling pathway	-4.10151	4	17.6773	3.7037	1.81723	MAPK14|HIF1A|SRC|VEGFA	-3.03349
positive regulation of proteasomal protein catabolic process	-4.09901	5	11.436	4.62963	2.02194	AKT1|GBA|PSEN1|VCP|LRRK2	-3.03132
positive regulation of mesenchymal cell proliferation	-4.09629	3	35.5556	2.77778	1.58132	CTNNB1|STAT1|TGFBR2	-3.03085
regulation of hydrogen peroxide metabolic process	-4.09629	3	35.5556	2.77778	1.58132	MMP3|SNCA|STAT3	-3.03085
positive regulation of interferon-alpha production	-4.09629	3	35.5556	2.77778	1.58132	MMP12|STAT1|TLR4	-3.03085
cellular response to platelet-derived growth factor stimulus	-4.09629	3	35.5556	2.77778	1.58132	PDGFRB|SRC|TLR4	-3.03085
neuroepithelial cell differentiation	-4.09629	3	35.5556	2.77778	1.58132	ABL1|FGF2|SERPINE1	-3.03085
positive regulation of transcription from RNA polymerase II promoter involved in cellular response to chemical stimulus	-4.09629	3	35.5556	2.77778	1.58132	HIF1A|TP53|VEGFA	-3.03085
positive regulation of blood vessel endothelial cell proliferation involved in sprouting angiogenesis	-4.09629	3	35.5556	2.77778	1.58132	AGTR1|HMOX1|VEGFA	-3.03085
regulation of NIK/NF-kappaB signaling	-4.08102	5	11.3366	4.62963	2.02194	APP|EGFR|TLR4|TNF|PTPN22	-3.01622
positive regulation of cell cycle phase transition	-4.08102	5	11.3366	4.62963	2.02194	AKT1|APP|CCND1|EGFR|TERT	-3.01622
intracellular steroid hormone receptor signaling pathway	-4.0632	5	11.2388	4.62963	2.02194	AR|ESR1|NR3C1|JAK2|SRC	-2.99904
unsaturated fatty acid metabolic process	-4.0632	5	11.2388	4.62963	2.02194	ALOX5|EPHX1|MIF|PTGS2|TNFRSF1A	-2.99904
lymphocyte migration	-4.04555	5	11.1428	4.62963	2.02194	AKT1|APP|GBA|ICAM1|RET	-2.98176
forebrain cell migration	-4.04465	4	17.0978	3.7037	1.81723	CTNNB1|PSEN1|CXCR4|LRRK2	-2.98176
zymogen activation	-4.04465	4	17.0978	3.7037	1.81723	CASP8|F9|SERPINE1|PLAU	-2.98176
regulation of cell aging	-4.04465	4	17.0978	3.7037	1.81723	ABL1|MIF|TERT|TP53	-2.98176
organ induction	-4.03681	3	34.0097	2.77778	1.58132	AR|CTNNB1|FGF2	-2.97679
regulation of receptor recycling	-4.03681	3	34.0097	2.77778	1.58132	ECE1|PSEN1|SNCA	-2.97679
positive regulation of neuroblast proliferation	-4.03681	3	34.0097	2.77778	1.58132	CTNNB1|HIF1A|VEGFA	-2.97679
regulation of platelet-derived growth factor receptor signaling pathway	-4.03681	3	34.0097	2.77778	1.58132	F3|SNCA|SRC	-2.97679
negative regulation of lipid storage	-4.03681	3	34.0097	2.77778	1.58132	IL6|PPARG|TNF	-2.97679
male genitalia development	-4.03681	3	34.0097	2.77778	1.58132	AR|CTNNB1|PDGFRA	-2.97679
renal sodium excretion	-4.03681	3	34.0097	2.77778	1.58132	AGTR1|COMT|EDNRB	-2.97679
steroid hormone secretion	-4.03681	3	34.0097	2.77778	1.58132	AGTR1|PTPN11|REN	-2.97679
response to platelet-derived growth factor	-4.03681	3	34.0097	2.77778	1.58132	PDGFRB|SRC|TLR4	-2.97679
excretion	-4.01696	4	16.822	3.7037	1.81723	AGTR1|COMT|EDNRB|HMOX1	-2.95789
vascular endothelial growth factor production	-4.01696	4	16.822	3.7037	1.81723	HIF1A|IL6|PTGS2|TNF	-2.95789
ureteric bud morphogenesis	-4.01696	4	16.822	3.7037	1.81723	BCL2|CTNNB1|FGF2|VEGFA	-2.95789
germ cell development	-3.99547	7	6.56541	6.48148	2.36905	AKT1|BCL2|CFTR|CTNNB1|MTOR|KIT|SRC	-2.93703
regulation of transmembrane transporter activity	-3.99547	7	6.56541	6.48148	2.36905	ADRB2|APP|BCL2|CFTR|MMP9|ABCB1|SNCA	-2.93703
regulation of myeloid leukocyte differentiation	-3.99357	5	10.8642	4.62963	2.02194	CASP8|CTNNB1|MTOR|TLR4|TNF	-2.93545
glomerulus development	-3.98975	4	16.555	3.7037	1.81723	BCL2|PDGFRA|PDGFRB|RET	-2.93226
mesonephric tubule morphogenesis	-3.98975	4	16.555	3.7037	1.81723	BCL2|CTNNB1|FGF2|VEGFA	-2.93226
response to lead ion	-3.98003	3	32.5926	2.77778	1.58132	APP|MAPT|PTGS2	-2.92599
cerebellar cortex formation	-3.98003	3	32.5926	2.77778	1.58132	GBA|MAP2K1|PTPN11	-2.92599
positive regulation of nucleotide biosynthetic process	-3.98003	3	32.5926	2.77778	1.58132	NOS2|STAT3|VCP	-2.92599
thyroid gland development	-3.98003	3	32.5926	2.77778	1.58132	MAPK1|MAP2K1|RAF1	-2.92599
regulation of superoxide anion generation	-3.98003	3	32.5926	2.77778	1.58132	AKT1|EGFR|MAPT	-2.92599
positive regulation of transcription from RNA polymerase II promoter in response to stress	-3.98003	3	32.5926	2.77778	1.58132	HIF1A|TP53|VEGFA	-2.92599
regulation of excretion	-3.98003	3	32.5926	2.77778	1.58132	AGTR1|COMT|EDNRB	-2.92599
morphogenesis of an epithelial fold	-3.98003	3	32.5926	2.77778	1.58132	AR|CTNNB1|HIF1A	-2.92599
positive regulation of purine nucleotide biosynthetic process	-3.98003	3	32.5926	2.77778	1.58132	NOS2|STAT3|VCP	-2.92599
regulation of anoikis	-3.98003	3	32.5926	2.77778	1.58132	BCL2|PIK3CA|SRC	-2.92599
regulation of endothelial cell chemotaxis	-3.98003	3	32.5926	2.77778	1.58132	FGF2|FGFR1|VEGFA	-2.92599
regulation of protein-containing complex disassembly	-3.97656	5	10.7744	4.62963	2.02194	ADRB2|GBA|PIK3CA|TNF|TRPV4	-2.92314
embryonic skeletal system development	-3.97656	5	10.7744	4.62963	2.02194	CTNNB1|PDGFRA|RBP4|TGFBR1|TGFBR2	-2.92314
regulation of chromosome organization	-3.97615	7	6.51852	6.48148	2.36905	CTNNB1|MAPT|MAPK1|SRC|TP53|VEGFA|LRRK2	-2.92308
negative regulation of immune response	-3.97588	6	8.06415	5.55556	2.20414	MAPK14|HMOX1|IL2|MMP12|PPARG|SRC	-2.92308
positive regulation of epithelial cell differentiation	-3.963	4	16.2963	3.7037	1.81723	CTNNB1|FGF2|SERPINE1|VDR	-2.91083
regulation of osteoclast differentiation	-3.963	4	16.2963	3.7037	1.81723	CTNNB1|MTOR|TLR4|TNF	-2.91083
embryonic epithelial tube formation	-3.95971	5	10.6861	4.62963	2.02194	ABL1|CASP3|CTNNB1|HIF1A|RET	-2.90784
cardiac ventricle development	-3.943	5	10.5992	4.62963	2.02194	HIF1A|TGFBR1|TGFBR2|TNNI3|TNNT2	-2.89176
icosanoid metabolic process	-3.943	5	10.5992	4.62963	2.02194	ALOX5|EPHX1|MIF|PTGS2|TNFRSF1A	-2.89176
long-chain fatty acid transport	-3.93669	4	16.0456	3.7037	1.81723	AKT1|CPT2|ACE|PPARG	-2.88638
negative regulation of interleukin-6 production	-3.93669	4	16.0456	3.7037	1.81723	GBA|TLR4|TNF|PTPN22	-2.88638
T-helper cell differentiation	-3.93669	4	16.0456	3.7037	1.81723	MTOR|IL2|IL6|STAT3	-2.88638
nucleoside diphosphate metabolic process	-3.92644	5	10.5137	4.62963	2.02194	APP|HIF1A|HTR2A|PSEN1|STAT3	-2.87727
melanocyte differentiation	-3.92573	3	31.2889	2.77778	1.58132	BCL2|EDNRB|KIT	-2.87727
negative regulation of chondrocyte differentiation	-3.92573	3	31.2889	2.77778	1.58132	CTNNB1|PTPN11|TGFBR1	-2.87727
endoplasmic reticulum calcium ion homeostasis	-3.92573	3	31.2889	2.77778	1.58132	APP|BCL2|PSEN1	-2.87727
positive regulation of protein deacetylation	-3.92573	3	31.2889	2.77778	1.58132	TP53|VEGFA|LRRK2	-2.87727
positive regulation of vascular endothelial cell proliferation	-3.92573	3	31.2889	2.77778	1.58132	FGF2|FGFR1|STAT3	-2.87727
cellular process involved in reproduction in multicellular organism	-3.92263	8	5.4321	7.40741	2.52005	AKT1|BCL2|CFTR|CTNNB1|MTOR|KIT|SRC|TGFBR1	-2.87448
regulation of focal adhesion assembly	-3.91082	4	15.8025	3.7037	1.81723	ABL1|PTPN11|SRC|VEGFA	-2.86329
regulation of cell-substrate junction assembly	-3.91082	4	15.8025	3.7037	1.81723	ABL1|PTPN11|SRC|VEGFA	-2.86329
regulation of protein localization to cell periphery	-3.91003	5	10.4296	4.62963	2.02194	AKT1|AR|EGFR|HRAS|TNF	-2.8628
TOR signaling	-3.89376	5	10.3469	4.62963	2.02194	AKT1|MTOR|GBA|HIF1A|PIK3CA	-2.84684
CD4-positive, alpha-beta T cell differentiation involved in immune response	-3.88536	4	15.5666	3.7037	1.81723	MTOR|IL2|IL6|STAT3	-2.83875
synaptic transmission, dopaminergic	-3.87369	3	30.0855	2.77778	1.58132	PTGS2|SLC6A4|SNCA	-2.82831
vascular associated smooth muscle contraction	-3.87369	3	30.0855	2.77778	1.58132	EDNRA|EDNRB|HTR2A	-2.82831
decidualization	-3.87369	3	30.0855	2.77778	1.58132	MAPK1|PTGS2|VDR	-2.82831
metanephric nephron morphogenesis	-3.87369	3	30.0855	2.77778	1.58132	CTNNB1|PDGFRB|STAT1	-2.82831
alpha-beta T cell activation involved in immune response	-3.86031	4	15.3377	3.7037	1.81723	MTOR|IL2|IL6|STAT3	-2.81615
alpha-beta T cell differentiation involved in immune response	-3.86031	4	15.3377	3.7037	1.81723	MTOR|IL2|IL6|STAT3	-2.81615
negative regulation of cell-substrate adhesion	-3.86031	4	15.3377	3.7037	1.81723	MMP12|SERPINE1|PLG|SRC	-2.81615
cranial skeletal system development	-3.86031	4	15.3377	3.7037	1.81723	CTNNB1|PDGFRA|TGFBR1|TGFBR2	-2.81615
small GTPase mediated signal transduction	-3.85054	9	4.66534	8.33333	2.65952	ABL1|AGTR1|FGF2|HMOX1|HRAS|PDGFRB|RAF1|SRC|TP53	-2.80669
cellular response to insulin stimulus	-3.84508	6	7.63144	5.55556	2.20414	AKT1|PIK3CA|PPARG|PTPN11|SRC|STAT1	-2.80153
endothelial cell development	-3.83565	4	15.1154	3.7037	1.81723	ICAM1|TNF|TNFRSF1A|VEGFA	-2.79332
telomere maintenance via telomerase	-3.83565	4	15.1154	3.7037	1.81723	CTNNB1|MAPK1|SRC|TERT	-2.79332
negative regulation of calcium ion transport	-3.83565	4	15.1154	3.7037	1.81723	AKT1|BCL2|ICAM1|PTGS2	-2.79332
positive regulation of NIK/NF-kappaB signaling	-3.83565	4	15.1154	3.7037	1.81723	APP|EGFR|TLR4|TNF	-2.79332
protein polymerization	-3.82713	7	6.16617	6.48148	2.36905	ABL1|MTOR|ICAM1|JAK2|MAPT|SNCA|TRPV4	-2.7851
nitric oxide mediated signal transduction	-3.82375	3	28.9712	2.77778	1.58132	EGFR|NOS2|VEGFA	-2.78324
response to salt stress	-3.82375	3	28.9712	2.77778	1.58132	TNF|TP53|TRPV4	-2.78324
positive regulation of protein autophosphorylation	-3.82375	3	28.9712	2.77778	1.58132	ACE|SRC|VEGFA	-2.78324
homeostasis of number of cells within a tissue	-3.82375	3	28.9712	2.77778	1.58132	BCL2|LIPA|PTPN11	-2.78324
regulation of oxidative stress-induced neuron death	-3.82375	3	28.9712	2.77778	1.58132	CTNNB1|HIF1A|TLR4	-2.78324
odontogenesis	-3.81449	5	9.95194	4.62963	2.02194	CFTR|CTNNB1|SERPINE1|PDGFRA|SRC	-2.77428
cellular ketone metabolic process	-3.81078	6	7.52137	5.55556	2.20414	AKT1|COMT|MTOR|PPARG|PTGS2|SNCA	-2.77087
establishment of organelle localization	-3.80879	8	5.22788	7.40741	2.52005	CTNNB1|HIF1A|HMOX1|KIT|MAPT|PSEN1|SNCA|LRRK2	-2.76919
regulation of mitotic cell cycle phase transition	-3.80023	7	6.1043	6.48148	2.36905	AKT1|APP|CCND1|BCL2|EGFR|TERT|TP53	-2.76093
regulation of osteoblast differentiation	-3.79903	5	9.87654	4.62963	2.02194	CTNNB1|FGF2|IL6|PPARG|TNF	-2.76004
muscle tissue morphogenesis	-3.78747	4	14.6896	3.7037	1.81723	MYLK|TGFBR1|TNNI3|TNNT2	-2.74998
myeloid cell development	-3.78747	4	14.6896	3.7037	1.81723	APP|KIT|PTPN11|SRC	-2.74998
cellular response to amino acid stimulus	-3.78747	4	14.6896	3.7037	1.81723	MTOR|MMP2|PDGFRA|TNF	-2.74998
nephron tubule morphogenesis	-3.78747	4	14.6896	3.7037	1.81723	BCL2|CTNNB1|FGF2|VEGFA	-2.74998
regulation of cell-substrate junction organization	-3.78747	4	14.6896	3.7037	1.81723	ABL1|PTPN11|SRC|VEGFA	-2.74998
mature B cell differentiation involved in immune response	-3.77574	3	27.9365	2.77778	1.58132	ADA|IL2|IL6	-2.74125
positive regulation of acute inflammatory response	-3.77574	3	27.9365	2.77778	1.58132	IL6|PTGS2|TNF	-2.74125
regulation of animal organ formation	-3.77574	3	27.9365	2.77778	1.58132	AR|CTNNB1|FGF2	-2.74125
regulation of mesenchymal cell proliferation	-3.77574	3	27.9365	2.77778	1.58132	CTNNB1|STAT1|TGFBR2	-2.74125
positive regulation of vascular endothelial growth factor production	-3.77574	3	27.9365	2.77778	1.58132	HIF1A|IL6|PTGS2	-2.74125
interferon-alpha production	-3.77574	3	27.9365	2.77778	1.58132	MMP12|STAT1|TLR4	-2.74125
regulation of interferon-alpha production	-3.77574	3	27.9365	2.77778	1.58132	MMP12|STAT1|TLR4	-2.74125
mammary gland epithelial cell proliferation	-3.77574	3	27.9365	2.77778	1.58132	CCND1|ESR1|MAPK1	-2.74125
positive regulation of focal adhesion assembly	-3.77574	3	27.9365	2.77778	1.58132	ABL1|PTPN11|VEGFA	-2.74125
negative regulation of cell aging	-3.77574	3	27.9365	2.77778	1.58132	ABL1|MIF|TERT	-2.74125
positive regulation of proteolysis involved in cellular protein catabolic process	-3.76851	5	9.72913	4.62963	2.02194	AKT1|GBA|PSEN1|VCP|LRRK2	-2.73431
multicellular organismal response to stress	-3.76392	4	14.4856	3.7037	1.81723	BCL2|COMT|EDNRB|RET	-2.73002
regulation of neurotransmitter levels	-3.75483	6	7.34481	5.55556	2.20414	COMT|HTR2A|PSEN1|SLC6A4|SNCA|LRRK2	-2.72183
ear development	-3.75483	6	7.34481	5.55556	2.20414	BCL2|ECE1|KCNK3|PDGFRB|MAPK1|PTPN11	-2.72183
regulation of plasma membrane bounded cell projection assembly	-3.75483	6	7.34481	5.55556	2.20414	MTOR|HRAS|ICAM1|KIT|PIK3CA|TGFBR1	-2.72183
positive regulation of leukocyte mediated immunity	-3.75343	5	9.65706	4.62963	2.02194	IL2|IL6|KIT|NOS2|TNF	-2.72132
regulation of G protein-coupled receptor signaling pathway	-3.75343	5	9.65706	4.62963	2.02194	ADA|ADRB2|F2|CXCL8|SNCA	-2.72132
regulation of proteasomal ubiquitin-dependent protein catabolic process	-3.75343	5	9.65706	4.62963	2.02194	AKT1|GBA|PSEN1|VCP|LRRK2	-2.72132
organic acid transport	-3.74735	7	5.98421	6.48148	2.36905	AKT1|CPT2|ACE|ABCB1|PPARG|PSEN1|SNCA	-2.71554
G1/S transition of mitotic cell cycle	-3.74382	6	7.31049	5.55556	2.20414	AKT1|CCND1|BCL2|EGFR|TERT|TP53	-2.7123
smooth muscle cell differentiation	-3.74073	4	14.2872	3.7037	1.81723	CTNNB1|EDNRB|KIT|VEGFA	-2.7095
steroid hormone mediated signaling pathway	-3.73848	5	9.58606	4.62963	2.02194	AR|ESR1|NR3C1|JAK2|SRC	-2.70785
positive regulation of translation	-3.73848	5	9.58606	4.62963	2.02194	ERBB2|MTOR|IL6|MAPK1|TNF	-2.70785
regulation of macrophage chemotaxis	-3.72953	3	26.9732	2.77778	1.58132	MIF|MAPK1|TRPV4	-2.70097
response to pain	-3.72953	3	26.9732	2.77778	1.58132	COMT|EDNRB|RET	-2.70097
face morphogenesis	-3.72953	3	26.9732	2.77778	1.58132	MMP2|PDGFRA|PTPN11	-2.70097
myeloid leukocyte cytokine production	-3.72953	3	26.9732	2.77778	1.58132	HMOX1|KIT|TLR4	-2.70097
cellular response to dexamethasone stimulus	-3.72953	3	26.9732	2.77778	1.58132	EGFR|NR3C1|ICAM1	-2.70097
T-helper 17 cell differentiation	-3.72953	3	26.9732	2.77778	1.58132	IL2|IL6|STAT3	-2.70097
regulation of intrinsic apoptotic signaling pathway by p53 class mediator	-3.72953	3	26.9732	2.77778	1.58132	BCL2|MIF|TP53	-2.70097
cardiac muscle contraction	-3.72365	5	9.51609	4.62963	2.02194	MTOR|PIK3CA|TNNI3|TNNT2|CXCR4	-2.69568
regulation of postsynaptic membrane potential	-3.72365	5	9.51609	4.62963	2.02194	ADRB2|AKT1|APP|SNCA|LRRK2	-2.69568
T cell differentiation involved in immune response	-3.71787	4	14.0941	3.7037	1.81723	MTOR|IL2|IL6|STAT3	-2.69107
regulation of immunoglobulin production	-3.71787	4	14.0941	3.7037	1.81723	IL2|IL6|RBP4|TNF	-2.69107
nucleotide catabolic process	-3.71787	4	14.0941	3.7037	1.81723	ADA|TYMP|PDE4A|VCP	-2.69107
artery morphogenesis	-3.71787	4	14.0941	3.7037	1.81723	MYLK|PDGFRB|TGFBR1|VEGFA	-2.69107
nucleobase-containing compound catabolic process	-3.71419	8	5.06293	7.40741	2.52005	ADA|AKT1|MAPK14|TYMP|MTOR|IL6|PDE4A|VCP	-2.68768
regulation of cell morphogenesis	-3.71277	7	5.90675	6.48148	2.36905	ABL1|F2|ICAM1|KIT|SRC|VEGFA|CXCR4	-2.68656
outflow tract morphogenesis	-3.69534	4	13.9062	3.7037	1.81723	CTNNB1|HIF1A|TGFBR2|VEGFA	-2.67001
RNA-dependent DNA biosynthetic process	-3.69534	4	13.9062	3.7037	1.81723	CTNNB1|MAPK1|SRC|TERT	-2.67001
renal tubule morphogenesis	-3.69534	4	13.9062	3.7037	1.81723	BCL2|CTNNB1|FGF2|VEGFA	-2.67001
activation of phospholipase C activity	-3.68499	3	26.0741	2.77778	1.58132	EDNRA|EGFR|HTR2A	-2.66111
hematopoietic stem cell differentiation	-3.68499	3	26.0741	2.77778	1.58132	ABL1|ACE|TP53	-2.66111
placenta blood vessel development	-3.68499	3	26.0741	2.77778	1.58132	AKT1|MAPK1|MAP2K1	-2.66111
negative regulation of lymphocyte apoptotic process	-3.68499	3	26.0741	2.77778	1.58132	ADA|HIF1A|IL2	-2.66111
negative regulation of ATP metabolic process	-3.68499	3	26.0741	2.77778	1.58132	SNCA|STAT3|TP53	-2.66111
alcohol biosynthetic process	-3.67986	5	9.31217	4.62963	2.02194	CFTR|FGF2|GBA|NFKB1|SNCA	-2.65628
regulation of response to DNA damage stimulus	-3.67896	6	7.11111	5.55556	2.20414	ABL1|BCL2|EGFR|MAPT|MIF|TP53	-2.65567
response to activity	-3.67314	4	13.7232	3.7037	1.81723	MTOR|HIF1A|IL6|CXCR4	-2.65014
negative regulation of leukocyte cell-cell adhesion	-3.6655	5	9.24613	4.62963	2.02194	AKT1|CASP3|ERBB2|IL2|PTPN22	-2.64279
hyaluronan metabolic process	-3.64199	3	25.233	2.77778	1.58132	AKT1|FGF2|NFKB1	-2.62189
regulation of histone deacetylation	-3.64199	3	25.233	2.77778	1.58132	TP53|VEGFA|LRRK2	-2.62189
neuron death in response to oxidative stress	-3.64199	3	25.233	2.77778	1.58132	CTNNB1|HIF1A|TLR4	-2.62189
positive regulation of smooth muscle contraction	-3.64199	3	25.233	2.77778	1.58132	ADA|KIT|PTGS2	-2.62189
positive regulation of cardiac muscle cell proliferation	-3.64199	3	25.233	2.77778	1.58132	MAPK14|FGF2|MAPK1	-2.62189
regulation of SMAD protein signal transduction	-3.64199	3	25.233	2.77778	1.58132	JAK2|PPARG|TGFBR1	-2.62189
transepithelial transport	-3.64199	3	25.233	2.77778	1.58132	CFTR|EDNRB|ABCB1	-2.62189
response to cholesterol	-3.64199	3	25.233	2.77778	1.58132	CCR5|TGFBR1|TGFBR2	-2.62189
regulation of kidney development	-3.64199	3	25.233	2.77778	1.58132	RET|STAT1|VEGFA	-2.62189
mitotic cell cycle phase transition	-3.62998	8	4.91964	7.40741	2.52005	AKT1|APP|CCND1|BCL2|EGFR|ABCB1|TERT|TP53	-2.61071
associative learning	-3.62966	4	13.3713	3.7037	1.81723	APP|MTOR|HIF1A|KIT	-2.61071
muscle organ morphogenesis	-3.62966	4	13.3713	3.7037	1.81723	MYLK|TGFBR1|TNNI3|TNNT2	-2.61071
regulation of membrane permeability	-3.62966	4	13.3713	3.7037	1.81723	BCL2|MTOR|STAT3|TP53	-2.61071
humoral immune response	-3.62856	7	5.72158	6.48148	2.36905	ALOX5|BCL2|ELANE|F2|IL6|CXCL8|TNF	-2.60991
metanephros morphogenesis	-3.60045	3	24.4444	2.77778	1.58132	CTNNB1|PDGFRB|STAT1	-2.5838
activation of adenylate cyclase activity	-3.60045	3	24.4444	2.77778	1.58132	ADRB2|EDNRA|RAF1	-2.5838
regulation of macrophage derived foam cell differentiation	-3.60045	3	24.4444	2.77778	1.58132	AGTR1|NFKB1|PPARG	-2.5838
endothelial cell chemotaxis	-3.60045	3	24.4444	2.77778	1.58132	FGF2|FGFR1|VEGFA	-2.5838
negative regulation of cartilage development	-3.60045	3	24.4444	2.77778	1.58132	CTNNB1|PTPN11|TGFBR1	-2.5838
regulation of mitochondrial fission	-3.60045	3	24.4444	2.77778	1.58132	MAPT|PPARG|LRRK2	-2.5838
negative regulation of cell junction assembly	-3.60045	3	24.4444	2.77778	1.58132	ACE|SRC|TNF	-2.5838
regulation of T cell differentiation	-3.59533	5	8.92948	4.62963	2.02194	ABL1|ADA|ERBB2|IL2|TGFBR2	-2.57907
inorganic cation transmembrane transport	-3.59515	11	3.58967	10.1852	2.91036	ABL1|AKT1|CCR5|F2|FGF2|HTR2A|KCNK3|PSEN1|SLC6A4|SNCA|TRPV4	-2.57907
epidermis development	-3.58761	7	5.63329	6.48148	2.36905	BCL2|CASP3|CTNNB1|EGFR|MAP2K1|TNF|VDR	-2.57182
protein-containing complex disassembly	-3.57521	6	6.80193	5.55556	2.20414	ADRB2|GBA|PIK3CA|TNF|VCP|TRPV4	-2.55971
organophosphate biosynthetic process	-3.56903	9	4.27444	8.33333	2.65952	ADA|FGF2|HTR2A|NOS2|PIK3CA|MAPK1|SNCA|STAT3|VCP	-2.55381
neuromuscular process	-3.568	5	8.80881	4.62963	2.02194	ABL1|APP|MTOR|GBA|TNNI3	-2.55343
hair follicle development	-3.56665	4	12.8761	3.7037	1.81723	BCL2|CTNNB1|EGFR|TNF	-2.55343
fibroblast growth factor receptor signaling pathway	-3.56665	4	12.8761	3.7037	1.81723	CTNNB1|FGF2|FGFR1|PTPN11	-2.55343
telomere maintenance via telomere lengthening	-3.56665	4	12.8761	3.7037	1.81723	CTNNB1|MAPK1|SRC|TERT	-2.55343
regulation of cellular pH	-3.56665	4	12.8761	3.7037	1.81723	BCL2|CFTR|MAPK1|LRRK2	-2.55343
positive regulation of muscle cell differentiation	-3.56665	4	12.8761	3.7037	1.81723	BCL2|MAPK14|MTOR|KIT	-2.55343
regulation of leukocyte apoptotic process	-3.56665	4	12.8761	3.7037	1.81723	ADA|HIF1A|IL2|TP53	-2.55343
regulated exocytosis	-3.56512	6	6.77249	5.55556	2.20414	HMOX1|HTR2A|KIT|PSEN1|SNCA|LRRK2	-2.55218
muscle organ development	-3.5634	7	5.58161	6.48148	2.36905	BCL2|MAPK14|CTNNB1|MYLK|TGFBR1|TNNI3|TNNT2	-2.55074
receptor recycling	-3.56027	3	23.7037	2.77778	1.58132	ECE1|PSEN1|SNCA	-2.55045
mature B cell differentiation	-3.56027	3	23.7037	2.77778	1.58132	ADA|IL2|IL6	-2.55045
response to X-ray	-3.56027	3	23.7037	2.77778	1.58132	CCND1|CASP3|TP53	-2.55045
multicellular organism aging	-3.56027	3	23.7037	2.77778	1.58132	GBA|TP53|LRRK2	-2.55045
cerebellar cortex morphogenesis	-3.56027	3	23.7037	2.77778	1.58132	GBA|MAP2K1|PTPN11	-2.55045
dendritic cell migration	-3.56027	3	23.7037	2.77778	1.58132	ALOX5|CCR5|CXCR4	-2.55045
detection of mechanical stimulus involved in sensory perception	-3.56027	3	23.7037	2.77778	1.58132	HTR2A|KIT|CXCR4	-2.55045
head morphogenesis	-3.56027	3	23.7037	2.77778	1.58132	MMP2|PDGFRA|PTPN11	-2.55045
positive regulation of animal organ morphogenesis	-3.56027	3	23.7037	2.77778	1.58132	AR|CTNNB1|FGF2	-2.55045
positive regulation of cell-substrate junction organization	-3.56027	3	23.7037	2.77778	1.58132	ABL1|PTPN11|VEGFA	-2.55045
positive regulation of protein catabolic process	-3.55508	6	6.7433	5.55556	2.20414	AKT1|GBA|PSEN1|TNF|VCP|LRRK2	-2.54554
embryonic heart tube development	-3.54621	4	12.7191	3.7037	1.81723	CTNNB1|HIF1A|PSEN1|TGFBR2	-2.53723
CD4-positive, alpha-beta T cell differentiation	-3.54621	4	12.7191	3.7037	1.81723	MTOR|IL2|IL6|STAT3	-2.53723
response to calcium ion	-3.54108	5	8.69136	4.62963	2.02194	CCND1|BRAF|CASR|EGFR|TNNT2	-2.53239
pattern specification process	-3.52869	8	4.75154	7.40741	2.52005	AR|CTNNB1|FGF2|HIF1A|PSEN1|TGFBR1|TGFBR2|TP53	-2.52027
negative regulation of protein ubiquitination	-3.52603	4	12.5658	3.7037	1.81723	ABL1|AKT1|MTOR|PSEN1	-2.51874
microtubule polymerization	-3.52603	4	12.5658	3.7037	1.81723	ABL1|MAPT|SNCA|TRPV4	-2.51874
response to axon injury	-3.52603	4	12.5658	3.7037	1.81723	BCL2|FGF2|JAK2|MAP2K1	-2.51874
membrane depolarization	-3.52603	4	12.5658	3.7037	1.81723	ABL1|BCL2|SRC|LRRK2	-2.51874
positive regulation of phosphatase activity	-3.52136	3	23.0065	2.77778	1.58132	MTOR|JAK2|PDGFRB	-2.51659
response to isoquinoline alkaloid	-3.52136	3	23.0065	2.77778	1.58132	ADA|MTOR|CXCR4	-2.51659
developmental induction	-3.52136	3	23.0065	2.77778	1.58132	AR|CTNNB1|FGF2	-2.51659
response to morphine	-3.52136	3	23.0065	2.77778	1.58132	ADA|MTOR|CXCR4	-2.51659
brain morphogenesis	-3.52136	3	23.0065	2.77778	1.58132	GBA|PSEN1|SLC6A4	-2.51659
pigment cell differentiation	-3.52136	3	23.0065	2.77778	1.58132	BCL2|EDNRB|KIT	-2.51659
regulation of T cell apoptotic process	-3.52136	3	23.0065	2.77778	1.58132	ADA|HIF1A|TP53	-2.51659
bone cell development	-3.52136	3	23.0065	2.77778	1.58132	KIT|PTPN11|SRC	-2.51659
amyloid fibril formation	-3.52136	3	23.0065	2.77778	1.58132	APP|MAPT|PSEN1	-2.51659
positive regulation of cell cycle process	-3.51541	6	6.629	5.55556	2.20414	AKT1|APP|CCND1|EGFR|PDGFRB|TERT	-2.51091
lens development in camera-type eye	-3.50612	4	12.4162	3.7037	1.81723	CTNNB1|FGF2|TGFBR1|TGFBR2	-2.50302
regulation of phosphatase activity	-3.50612	4	12.4162	3.7037	1.81723	MTOR|JAK2|PDGFRB|TNF	-2.50302
molting cycle process	-3.50612	4	12.4162	3.7037	1.81723	BCL2|CTNNB1|EGFR|TNF	-2.50302
hair cycle process	-3.50612	4	12.4162	3.7037	1.81723	BCL2|CTNNB1|EGFR|TNF	-2.50302
nucleoside phosphate catabolic process	-3.50612	4	12.4162	3.7037	1.81723	ADA|TYMP|PDE4A|VCP	-2.50302
organic hydroxy compound biosynthetic process	-3.50561	6	6.60103	5.55556	2.20414	CFTR|FGF2|GBA|NFKB1|SNCA|TNF	-2.50279
regulation of axonogenesis	-3.48842	5	8.46561	4.62963	2.02194	MAPT|MAP2K1|PSEN1|RET|VEGFA	-2.48588
cardiac muscle cell development	-3.48646	4	12.2702	3.7037	1.81723	MTOR|PDGFRA|PDGFRB|VEGFA	-2.48447
skin epidermis development	-3.48646	4	12.2702	3.7037	1.81723	BCL2|CTNNB1|EGFR|TNF	-2.48447
response to vitamin D	-3.48365	3	22.3492	2.77778	1.58132	CASR|PTGS2|VDR	-2.48249
maintenance of blood-brain barrier	-3.48365	3	22.3492	2.77778	1.58132	IL6|PTGS2|VEGFA	-2.48249
regulation of renal system process	-3.48365	3	22.3492	2.77778	1.58132	AGTR1|COMT|EDNRB	-2.48249
Ras protein signal transduction	-3.47679	7	5.39996	6.48148	2.36905	ABL1|AGTR1|FGF2|HRAS|PDGFRB|RAF1|TP53	-2.47591
regulation of muscle cell apoptotic process	-3.46705	4	12.1275	3.7037	1.81723	HMOX1|JAK2|PPARG|TP53	-2.46711
fatty acid transport	-3.46705	4	12.1275	3.7037	1.81723	AKT1|CPT2|ACE|PPARG	-2.46711
regulation of plasma lipoprotein particle levels	-3.46705	4	12.1275	3.7037	1.81723	AGTR1|HMOX1|LIPA|MPO	-2.46711
cell cycle G1/S phase transition	-3.46689	6	6.49147	5.55556	2.20414	AKT1|CCND1|BCL2|EGFR|TERT|TP53	-2.46711
regulation of histone modification	-3.46266	5	8.35708	4.62963	2.02194	CTNNB1|SNCA|TP53|VEGFA|LRRK2	-2.46344
positive regulation of cellular protein catabolic process	-3.46266	5	8.35708	4.62963	2.02194	AKT1|GBA|PSEN1|VCP|LRRK2	-2.46344
regulation of microtubule polymerization or depolymerization	-3.44788	4	11.9881	3.7037	1.81723	ABL1|MAPT|SNCA|TRPV4	-2.44977
specification of animal organ identity	-3.44708	3	21.7284	2.77778	1.58132	AR|CTNNB1|FGF2	-2.44977
response to sterol	-3.44708	3	21.7284	2.77778	1.58132	CCR5|TGFBR1|TGFBR2	-2.44977
regulation of endocrine process	-3.44708	3	21.7284	2.77778	1.58132	AGTR1|PTPN11|REN	-2.44977
negative regulation of oxidoreductase activity	-3.44708	3	21.7284	2.77778	1.58132	NFKB1|SNCA|LRRK2	-2.44977
regulation of superoxide metabolic process	-3.44708	3	21.7284	2.77778	1.58132	AKT1|EGFR|MAPT	-2.44977
energy homeostasis	-3.44708	3	21.7284	2.77778	1.58132	PIK3CA|STAT3|TRPV4	-2.44977
purine nucleoside triphosphate metabolic process	-3.42895	4	11.8519	3.7037	1.81723	ADA|STAT3|VCP|LRRK2	-2.4322
chemokine-mediated signaling pathway	-3.42895	4	11.8519	3.7037	1.81723	CCR5|HIF1A|CXCL8|CXCR4	-2.4322
positive regulation of leukocyte differentiation	-3.42471	5	8.19939	4.62963	2.02194	ADA|CASP8|IL2|TGFBR2|TNF	-2.4285
positive regulation of hemopoiesis	-3.42471	5	8.19939	4.62963	2.02194	ADA|CASP8|IL2|TGFBR2|TNF	-2.4285
regulation of cellular extravasation	-3.41156	3	21.1411	2.77778	1.58132	ELANE|ICAM1|SELP	-2.41672
regulation of polysaccharide biosynthetic process	-3.41156	3	21.1411	2.77778	1.58132	AKT1|MTOR|NFKB1	-2.41672
response to growth hormone	-3.41156	3	21.1411	2.77778	1.58132	AKT1|JAK2|STAT3	-2.41672
dopaminergic neuron differentiation	-3.41156	3	21.1411	2.77778	1.58132	CTNNB1|HIF1A|VEGFA	-2.41672
positive regulation of lamellipodium organization	-3.41156	3	21.1411	2.77778	1.58132	MTOR|PIK3CA|SRC	-2.41672
cell projection assembly	-3.40618	9	4.05998	8.33333	2.65952	ABL1|MTOR|HRAS|ICAM1|KIT|MYLK|PIK3CA|SRC|TGFBR1	-2.41161
regulation of protein tyrosine kinase activity	-3.39179	4	11.5885	3.7037	1.81723	APP|ACE|PSEN1|SRC	-2.39776
lamellipodium organization	-3.39179	4	11.5885	3.7037	1.81723	MTOR|KIT|PIK3CA|SRC	-2.39776
regulation of oligodendrocyte differentiation	-3.37706	3	20.5848	2.77778	1.58132	CTNNB1|MTOR|CXCR4	-2.38385
regulation of sensory perception of pain	-3.37706	3	20.5848	2.77778	1.58132	COMT|EDNRB|MTOR	-2.38385
T-helper 17 type immune response	-3.37706	3	20.5848	2.77778	1.58132	IL2|IL6|STAT3	-2.38385
muscle cell apoptotic process	-3.37354	4	11.4611	3.7037	1.81723	HMOX1|JAK2|PPARG|TP53	-2.38114
odontogenesis of dentin-containing tooth	-3.37354	4	11.4611	3.7037	1.81723	CFTR|CTNNB1|SERPINE1|PDGFRA	-2.38114
cardiac cell development	-3.37354	4	11.4611	3.7037	1.81723	MTOR|PDGFRA|PDGFRB|VEGFA	-2.38114
telencephalon development	-3.37323	6	6.23285	5.55556	2.20414	CASP3|CTNNB1|HIF1A|PSEN1|CXCR4|LRRK2	-2.38111
regulation of viral process	-3.36319	5	7.94941	4.62963	2.02194	BCL2|CXCL8|STAT1|TNF|CXCR4	-2.37133
cell fate specification	-3.35551	4	11.3366	3.7037	1.81723	AR|CTNNB1|FGF2|PSEN1	-2.36446
positive regulation of histone modification	-3.35551	4	11.3366	3.7037	1.81723	CTNNB1|TP53|VEGFA|LRRK2	-2.36446
cellular response to dopamine	-3.35551	4	11.3366	3.7037	1.81723	ABL1|HTR2A|MAPK1|LRRK2	-2.36446
signal transduction by p53 class mediator	-3.35114	5	7.90123	4.62963	2.02194	AKT1|BCL2|MTOR|MIF|TP53	-2.36036
exocytosis	-3.34932	7	5.14137	6.48148	2.36905	CFTR|HMOX1|HTR2A|KIT|PSEN1|SNCA|LRRK2	-2.35882
nucleotide biosynthetic process	-3.34597	6	6.15923	5.55556	2.20414	ADA|NOS2|MAPK1|SNCA|STAT3|VCP	-2.35574
mesenchymal cell proliferation	-3.34351	3	20.057	2.77778	1.58132	CTNNB1|STAT1|TGFBR2	-2.35435
negative regulation of organ growth	-3.34351	3	20.057	2.77778	1.58132	RBP4|SLC6A4|TGFBR2	-2.35435
regulation of sensory perception	-3.34351	3	20.057	2.77778	1.58132	COMT|EDNRB|MTOR	-2.35435
regulation of actin cytoskeleton reorganization	-3.34351	3	20.057	2.77778	1.58132	ABL1|HRAS|PDGFRA	-2.35435
regulation of ubiquitin-dependent protein catabolic process	-3.33917	5	7.85364	4.62963	2.02194	AKT1|GBA|PSEN1|VCP|LRRK2	-2.35028
regulation of translation	-3.33818	8	4.4476	7.40741	2.52005	AKT1|APP|ERBB2|MTOR|IL6|MAPK1|STAT3|TNF	-2.34956
response to dopamine	-3.33769	4	11.2147	3.7037	1.81723	ABL1|HTR2A|MAPK1|LRRK2	-2.34934
regulation of cation transmembrane transport	-3.33481	7	5.11256	6.48148	2.36905	ABL1|ADRB2|AKT1|APP|F2|MMP9|SNCA	-2.34672
nucleoside phosphate biosynthetic process	-3.32801	6	6.11111	5.55556	2.20414	ADA|NOS2|MAPK1|SNCA|STAT3|VCP	-2.34019
receptor metabolic process	-3.32728	5	7.80661	4.62963	2.02194	ECE1|CXCL8|PSEN1|SNCA|VEGFA	-2.33974
embryonic skeletal system morphogenesis	-3.32008	4	11.0954	3.7037	1.81723	CTNNB1|PDGFRA|TGFBR1|TGFBR2	-2.33307
response to cAMP	-3.32008	4	11.0954	3.7037	1.81723	APP|CFTR|REN|STAT1	-2.33307
regulation of transmembrane receptor protein serine/threonine kinase signaling pathway	-3.31909	6	6.08733	5.55556	2.20414	ABL1|CREBBP|JAK2|PPARG|TGFBR1|TP53	-2.33234
mitotic cell cycle process	-3.3118	10	3.59147	9.25926	2.78919	AKT1|APP|CCND1|BCL2|EGFR|PDGFRB|ABCB1|TERT|TP53|VCP	-2.32545
response to food	-3.31086	3	19.5556	2.77778	1.58132	AKT1|MTOR|MPO	-2.32545
early endosome to late endosome transport	-3.31086	3	19.5556	2.77778	1.58132	MAPK1|MAP2K1|SRC	-2.32545
positive regulation of release of sequestered calcium ion into cytosol	-3.31086	3	19.5556	2.77778	1.58132	ABL1|F2|SNCA	-2.32545
necroptotic process	-3.31086	3	19.5556	2.77778	1.58132	CASP8|TNF|TP53	-2.32545
biomineral tissue development	-3.30374	5	7.71422	4.62963	2.02194	ADRB2|ALOX5|CFTR|HIF1A|PTGS2	-2.3186
regulation of Notch signaling pathway	-3.30267	4	10.9786	3.7037	1.81723	AKT1|KIT|SRC|STAT3	-2.31833
negative regulation of protein binding	-3.30267	4	10.9786	3.7037	1.81723	ADRB2|AKT1|ACE|LRRK2	-2.31833
oligodendrocyte differentiation	-3.30267	4	10.9786	3.7037	1.81723	CTNNB1|ERBB2|MTOR|CXCR4	-2.31833
adaptive immune response	-3.2933	10	3.57179	9.25926	2.78919	ADA|MTOR|HRAS|ICAM1|IL2|IL6|JAK2|STAT3|TLR4|TNF	-2.30922
biomineralization	-3.28051	5	7.624	4.62963	2.02194	ADRB2|ALOX5|CFTR|HIF1A|PTGS2	-2.2967
negative regulation of cell-matrix adhesion	-3.27906	3	19.0786	2.77778	1.58132	MMP12|SERPINE1|SRC	-2.29632
positive regulation of interleukin-10 production	-3.27906	3	19.0786	2.77778	1.58132	IL6|STAT3|TLR4	-2.29632
regulation of defense response to virus by host	-3.27906	3	19.0786	2.77778	1.58132	MMP12|STAT1|PTPN22	-2.29632
regulation of protein localization to cell surface	-3.27906	3	19.0786	2.77778	1.58132	AKT1|CTNNB1|TNF	-2.29632
neuron projection extension	-3.26901	5	7.57967	4.62963	2.02194	ABL1|CTNNB1|MAPT|VEGFA|CXCR4	-2.28729
positive regulation of chromosome organization	-3.26901	5	7.57967	4.62963	2.02194	CTNNB1|MAPK1|TP53|VEGFA|LRRK2	-2.28729
regulation of carbohydrate biosynthetic process	-3.26844	4	10.7522	3.7037	1.81723	AKT1|MTOR|NFKB1|SNCA	-2.28729
regulation of biomineral tissue development	-3.26844	4	10.7522	3.7037	1.81723	ADRB2|ALOX5|CFTR|HIF1A	-2.28729
response to chemokine	-3.26844	4	10.7522	3.7037	1.81723	CCR5|HIF1A|CXCL8|CXCR4	-2.28729
cellular response to chemokine	-3.26844	4	10.7522	3.7037	1.81723	CCR5|HIF1A|CXCL8|CXCR4	-2.28729
mitochondrial fission	-3.24809	3	18.6243	2.77778	1.58132	MAPT|PPARG|LRRK2	-2.26851
regulation of collagen biosynthetic process	-3.24809	3	18.6243	2.77778	1.58132	F2|IL6|PDGFRB	-2.26851
T-helper 1 type immune response	-3.24809	3	18.6243	2.77778	1.58132	MTOR|HRAS|TLR4	-2.26851
response to copper ion	-3.24809	3	18.6243	2.77778	1.58132	APP|ICAM1|SNCA	-2.26851
synaptic vesicle transport	-3.24809	3	18.6243	2.77778	1.58132	CTNNB1|SNCA|LRRK2	-2.26851
positive regulation of dendritic spine development	-3.24809	3	18.6243	2.77778	1.58132	MTOR|IL2|PSEN1	-2.26851
regulation of lymphocyte differentiation	-3.24624	5	7.49255	4.62963	2.02194	ABL1|ADA|ERBB2|IL2|TGFBR2	-2.26692
dendritic spine development	-3.23498	4	10.535	3.7037	1.81723	MTOR|IL2|PSEN1|LRRK2	-2.25644
regulation of biomineralization	-3.23498	4	10.535	3.7037	1.81723	ADRB2|ALOX5|CFTR|HIF1A	-2.25644
sensory perception of mechanical stimulus	-3.23496	5	7.44974	4.62963	2.02194	CASP3|HTR2A|ICAM1|KIT|CXCR4	-2.25644
feeding behavior	-3.21853	4	10.4296	3.7037	1.81723	APP|MTOR|REN|STAT3	-2.2425
[truncated: 408 more rows]

## Sheet: KEGG pathways
Terms	LogP	Count	Enrichment	Z-score	%InGO	STDV %InGO	Hits	Log(q-value)
[truncated: 150 more rows]

[truncated: 1 more sheets: Binding energy]
